# Supplementary material for: Use of targeted SNP selection for an improved anchoring of the melon (Cucumis melo L.) scaffold genome assembly
Source: BMC Genomics. 2015 Jan 22;16(1):4. doi: 10.1186/s12864-014-1196-3 (PMC4316794; doi:10.1186/s12864-014-1196-3)
Supplement: Additional file 1: Table S1. — Largest scaffolds of melon genome assembly v3.5. Table S2. 768 SNPs selected to reanchor melon genome assembly 3.5. Table S3. Segregation distortion in the PS x SC F2 mapping population. Table S4. Chimeric and misassembled scaffolds identified in assembly v3.5. Table S5. Scaffolds of assembly v3.5.1 anchored to the genetic map. Table S6. Recombination frequencies along 12 melon PMs measured in 1 Mb windows. Table S7. BLAST analysis with four distinct centromere specific repeats: sSat107 and CentSpA, B, C. Table S8. BLAST predictions of locations of 45S and 5S rDNA in melon scaffolds using ribosomal gene annotations obtained previously (Garcia-Mas et al. [9]) and by supplementing with RNAmmer predictions [http://www.cbs.dtu.dk/services/RNAmmer/]. Table S9. Metrics of recently sequenced plant genomes. Numbers in parentheses are following reanchoring of genome. [file 12864_2014_1196_MOESM1_ESM.xlsx]

## Sheet: TableS1
Table S1. Largest scaffolds of melon genome assembly v 3.5
Sort order	Scaffold	lenght (bp)	cumulative length	% scaffold genome assembly	Anchored	Oriented	selected for reanchoring
1	CM3.5_scaffold00004	9165704	9165704	2.53208	yes	-	YES
2	CM3.5_scaffold00003	9058246	18223950	5.03447	yes	+	YES
3	CM3.5_scaffold00005	8766370	26990320	7.45623	yes	+	YES
4	CM3.5_scaffold00001	8357022	35347342	9.76491	yes	-	YES
5	CM3.5_scaffold00006	8260556	43607898	12.0469	yes	+	YES
6	CM3.5_scaffold00009	8127967	51735865	14.2923	yes	-	YES
7	CM3.5_scaffold00010	7532377	59268242	16.3732	yes	-	YES
8	CM3.5_scaffold00008	7388319	66656561	18.4143	yes	+	YES
9	CM3.5_scaffold00007	7341888	73998449	20.4425	yes	+	YES
10	CM3.5_scaffold00011	6909323	80907772	22.3512	yes	-	YES
11	CM3.5_scaffold00012	6700576	87608348	24.2023	yes	+	YES
12	CM3.5_scaffold00015	6690008	94298356	26.0505	yes	-	YES
13	CM3.5_scaffold01596	6563494	100861850	27.8637	yes	+	YES
14	CM3.5_scaffold00017	6329240	107191090	29.6122	yes	+	YES
15	CM3.5_scaffold00014	6104675	113295765	31.2986	yes	-	YES
16	CM3.5_scaffold00018	6008029	119303794	32.9584	yes	+	YES
17	CM3.5_scaffold00019	5954733	125258527	34.6034	yes	+	YES
18	CM3.5_scaffold00020	5729086	130987613	36.1861	yes	+	YES
19	CM3.5_scaffold00023	5693973	136681586	37.7591	yes	+	YES
20	CM3.5_scaffold00024	5669385	142350971	39.3253	yes	-	YES
21	CM3.5_scaffold00016	5666009	148016980	40.8906	yes	-	YES
22	CM3.5_scaffold00021	5563223	153580203	42.4274	yes	-	YES
23	CM3.5_scaffold00022	5426792	159006995	43.9266	yes	-	YES
24	CM3.5_scaffold00028	4694773	163701768	45.2236	yes	+	YES
25	CM3.5_scaffold00025	4686784	168388552	46.5183	yes	+	YES
26	CM3.5_scaffold01595	4631807	173020359	47.7979	yes	+	YES
27	CM3.5_scaffold00026	4571214	177591573	49.0607	yes	+	YES
28	CM3.5_scaffold00013	4462061	182053634	50.2934	yes	-	YES
29	CM3.5_scaffold00027	4436960	186490594	51.5191	yes	+	YES
30	CM3.5_scaffold00030	4286915	190777509	52.7034	yes	-	YES
31	CM3.5_scaffold00029	4246432	195023941	53.8765	yes	-	YES
32	CM3.5_scaffold00032	4246364	199270305	55.0496	yes	-	YES
33	CM3.5_scaffold00036	4175136	203445441	56.203	no	#N/A	YES
34	CM3.5_scaffold00033	4159700	207605141	57.3521	yes	-	YES
35	CM3.5_scaffold00037	4114661	211719802	58.4888	yes	u	YES
36	CM3.5_scaffold00035	4065872	215785674	59.6121	yes	+	YES
37	CM3.5_scaffold00031	4052818	219838492	60.7317	yes	+	YES
38	CM3.5_scaffold00034	3794487	223632979	61.7799	yes	+	YES
39	CM3.5_scaffold00038	3748216	227381195	62.8154	no	#N/A	YES
40	CM3.5_scaffold00041	3655631	231036826	63.8253	yes	+	YES
41	CM3.5_scaffold00039	3654998	234691824	64.835	yes	-	YES
42	CM3.5_scaffold00040	3618410	238310234	65.8346	yes	-	YES
43	CM3.5_scaffold00042	3584828	241895062	66.8249	yes	-	YES
44	CM3.5_scaffold00043	3535531	245430593	67.8016	yes	-	YES
45	CM3.5_scaffold00046	3261579	248692172	68.7027	yes	u	YES
46	CM3.5_scaffold00044	3236688	251928860	69.5968	yes	+	YES
47	CM3.5_scaffold00045	3188438	255117298	70.4777	yes	-	YES
48	CM3.5_scaffold00002	2969355	258086653	71.298	yes	+	YES
49	CM3.5_scaffold00049	2852674	260939327	72.086	yes	+	YES
50	CM3.5_scaffold00048	2785899	263725226	72.8556	yes	+	YES
51	CM3.5_scaffold00047	2768335	266493561	73.6204	yes	-	YES
52	CM3.5_scaffold00050	2641707	269135268	74.3502	no	#N/A	YES
53	CM3.5_scaffold00053	2545415	271680683	75.0534	no	#N/A	YES
54	CM3.5_scaffold00051	2512852	274193535	75.7476	yes	-	YES
55	CM3.5_scaffold00052	2472819	276666354	76.4307	yes	+	YES
56	CM3.5_scaffold00054	2471300	279137654	77.1134	yes	+	YES
57	CM3.5_scaffold00055	2432164	281569818	77.7853	yes	u	YES
58	CM3.5_scaffold00058	2336065	283905883	78.4307	yes	u	YES
59	CM3.5_scaffold00057	2255220	286161103	79.0537	yes	-	YES
60	CM3.5_scaffold00061	2124952	288286055	79.6407	yes	u	YES
61	CM3.5_scaffold01598	2122789	290408844	80.2272	yes	+	YES
62	CM3.5_scaffold00059	2090407	292499251	80.8046	yes	+	YES
63	CM3.5_scaffold00062	2059935	294559186	81.3737	no	#N/A	YES
64	CM3.5_scaffold00063	2030219	296589405	81.9346	no	#N/A	YES
65	CM3.5_scaffold00064	2011561	298600966	82.4903	yes	-	YES
66	CM3.5_scaffold00060	1998183	300599149	83.0423	yes	-	YES
67	CM3.5_scaffold00056	1998131	302597280	83.5943	yes	u	YES
68	CM3.5_scaffold00065	1941102	304538382	84.1305	yes	+	YES
69	CM3.5_scaffold00066	1894976	306433358	84.654	yes	-	YES
70	CM3.5_scaffold00071	1861555	308294913	85.1683	yes	-	YES
71	CM3.5_scaffold00068	1838215	310133128	85.6761	yes	-	YES
72	CM3.5_scaffold00067	1742931	311876059	86.1576	yes	+	YES
73	CM3.5_scaffold00069	1727809	313603868	86.6349	yes	+	YES
74	CM3.5_scaffold00070	1726734	315330602	87.1119	no	#N/A	YES
75	CM3.5_scaffold00073	1647910	316978512	87.5672	no	#N/A	YES
76	CM3.5_scaffold00072	1622722	318601234	88.0155	yes	-	YES
77	CM3.5_scaffold00075	1622405	320223639	88.4637	no	#N/A	YES
78	CM3.5_scaffold00074	1604346	321827985	88.9069	yes	-	YES
79	CM3.5_scaffold00076	1551962	323379947	89.3356	no	#N/A	YES
80	CM3.5_scaffold00078	1518338	324898285	89.7551	yes	-	YES
81	CM3.5_scaffold00077	1485533	326383818	90.1655	no	#N/A	YES
82	CM3.5_scaffold00079	1368129	327751947	90.5434	yes	-	YES
83	CM3.5_scaffold00080	1359905	329111852	90.9191	yes	-	YES
84	CM3.5_scaffold00083	1295175	330407027	91.2769	yes	u	YES
85	CM3.5_scaffold00081	1288399	331695426	91.6328	yes	-	YES
86	CM3.5_scaffold00082	1256345	332951771	91.9799	yes	+	YES
87	CM3.5_scaffold00085	1162006	334113777	92.3009	yes	u	YES
88	CM3.5_scaffold00086	1154027	335267804	92.6197	yes	u	YES
89	CM3.5_scaffold00084	1139414	336407218	92.9345	yes	u	YES
90	CM3.5_scaffold00088	1045312	337452530	93.2232	no	#N/A	YES
91	CM3.5_scaffold00087	1036515	338489045	93.5096	no	#N/A	YES
92	CM3.5_scaffold00091	957571	339446616	93.7741	yes	u	YES
93	CM3.5_scaffold00090	948873	340395489	94.0363	no	#N/A	YES
94	CM3.5_scaffold00089	921714	341317203	94.2909	yes	-	YES
95	CM3.5_scaffold00092	831151	342148354	94.5205	no	#N/A	YES
96	CM3.5_scaffold00093	774896	342923250	94.7346	yes	u	YES
97	CM3.5_scaffold00094	768300	343691550	94.9468	no	#N/A	YES
98	CM3.5_scaffold00095	744498	344436048	95.1525	no	#N/A	YES
99	CM3.5_scaffold00096	651142	345087190	95.3324	yes	u	YES
100	CM3.5_scaffold00100	638189	345725379	95.5087	no	#N/A	YES
101	CM3.5_scaffold00099	591834	346317213	95.6722	yes	+	YES
102	CM3.5_scaffold00097	588394	346905607	95.8347	no	#N/A	YES
103	CM3.5_scaffold00101	588359	347493966	95.9973	no	#N/A	YES
104	CM3.5_scaffold00103	579521	348073487	96.1574	no	#N/A	YES
105	CM3.5_scaffold00098	575520	348649007	96.3163	yes	u	YES
106	CM3.5_scaffold00102	539171	349188178	96.4653	no	#N/A	YES
107	CM3.5_scaffold00104	477315	349665493	96.5972	no	#N/A	YES
108	CM3.5_scaffold00105	462272	350127765	96.7249	no	#N/A	YES
109	CM3.5_scaffold01599	409858	350537623	96.8381	yes	u	YES
110	CM3.5_scaffold00109	409678	350947301	96.9513	no	#N/A	YES
111	CM3.5_scaffold00106	390010	351337311	97.059	no	#N/A	YES
112	CM3.5_scaffold00110	385885	351723196	97.1656	no	#N/A	YES
113	CM3.5_scaffold00107	368343	352091539	97.2674	no	#N/A	YES
114	CM3.5_scaffold00108	359570	352451109	97.3667	no	#N/A	YES
115	CM3.5_scaffold00111	259915	352711024	97.4385	no	#N/A	YES
116	CM3.5_scaffold01597	250873	352961897	97.5078	yes	-	YES
117	CM3.5_scaffold00112	243474	353205371	97.5751	no	#N/A	YES
118	CM3.5_scaffold00113	238151	353443522	97.6409	no	#N/A	YES
119	CM3.5_scaffold00117	224971	353668493	97.703	no	#N/A	YES
120	CM3.5_scaffold00114	211258	353879751	97.7614	no	#N/A	YES
121	CM3.5_scaffold00115	205827	354085578	97.8182	no	#N/A	YES
122	CM3.5_scaffold00116	193805	354279383	97.8718	no	#N/A	YES
123	CM3.5_scaffold00118	166300	354445683	97.9177	no	#N/A	YES
124	CM3.5_scaffold00124	149509	354595192	97.959	no	#N/A	YES
125	CM3.5_scaffold00120	140473	354735665	97.9978	no	#N/A	YES
126	CM3.5_scaffold00119	131211	354866876	98.0341	no	#N/A	YES
127	CM3.5_scaffold00121	126032	354992908	98.0689	no	#N/A	YES
128	CM3.5_scaffold00122	115221	355108129	98.1007	no	#N/A	YES
129	CM3.5_scaffold00125	110904	355219033	98.1314	no	#N/A	YES
130	CM3.5_scaffold00123	104633	355323666	98.1603	no	#N/A	YES
131	CM3.5_scaffold00131	104596	355428262	98.1892	no	#N/A	YES
132	CM3.5_scaffold00127	92279	355520541	98.2146	no	#N/A	YES
133	CM3.5_scaffold00126	91402	355611943	98.2399	no	#N/A	YES
134	CM3.5_scaffold00128	90805	355702748	98.265	no	#N/A	YES
135	CM3.5_scaffold00130	74265	355777013	98.2855	no	#N/A	YES
136	CM3.5_scaffold00134	73309	355850322	98.3057	no	#N/A	NO
137	CM3.5_scaffold00139	72556	355922878	98.3258	no	#N/A	YES
138	CM3.5_scaffold00129	70802	355993680	98.3454	no	#N/A	YES
139	CM3.5_scaffold00136	62457	356056137	98.3626	no	#N/A	YES
140	CM3.5_scaffold00147	56416	356112553	98.3782	no	#N/A	NO
141	CM3.5_scaffold00132	54873	356167426	98.3933	no	#N/A	YES
142	CM3.5_scaffold00135	53299	356220725	98.4081	no	#N/A	YES
143	CM3.5_scaffold00133	48967	356269692	98.4216	no	#N/A	YES
144	CM3.5_scaffold00138	43684	356313376	98.4337	no	#N/A	YES
145	CM3.5_scaffold00137	42966	356356342	98.4455	no	#N/A	YES
146	CM3.5_scaffold00150	42757	356399099	98.4574	no	#N/A	NO
147	CM3.5_scaffold00146	41210	356440309	98.4687	no	#N/A	YES
148	CM3.5_scaffold00145	36962	356477271	98.4789	no	#N/A	YES
149	CM3.5_scaffold00142	33856	356511127	98.4883	no	#N/A	YES
150	CM3.5_scaffold00144	31506	356542633	98.497	no	#N/A	YES
	scaffolds not anchored in v 3.5.1

## Sheet: Table S2
Table S2. 768 SNPs selected to reanchor melon genome assembly 3.5.
SORT	SNP_ID	LG v 3.5.1	cM	Scaffold v3.5.1	scaffold coordinates	pseudomolecule coordinates	Full1.SNP	Ilmn ID	oligo1	oligo2	oligo3	Illumicode Seq	Ilmn Strand	CHR	Ploidy	Species	TopGenomicSeq	CustomerStrand	Genetic Map	SNP type	DESIGNABILITY
1	AI_09-F07	1	0	CM3.5.1_scaffold00034	2192805	2192805	[T/C]	AI_09-F07-0_B_U_1862784204	ACTTCGTCAGTAACGGACTTCTACTTGGTGCTGTTCATGGAATT	GAGTCGAGGTCATATCGTTTCTACTTGGTGCTGTTCATGGAATC	TGGAGTCCTTGTTCAGAAGGTAACCTTCAAACCGGGTGGCATTTCGTCTGCCTATAGTGAGTC	ACCTTCAAACCGGGTGGCATTTC	BOT	1	diploid	Other	TCTTGTAAGCCAGCTCTTCCGCCATTCCATTTTCAGTGTACCTTCTGAACAAGGACTCCAC[G/A]ATTCCATGAACAGCACCAAGTAGAATACCTATCAACCACAGCAGAAGAAGTTGGGTAAC	BOT	sub-set 2	SNPs used for scaffolding	#N/A
2	CMPSNP1095	1	2.641	CM3.5.1_scaffold00034	2308271	2308271	[A/G]	CMPSNP1095-0_T_U_1862783996	ACTTCGTCAGTAACGGACGCTGCTTTGTTGGGAAATGGGAGA	GAGTCGAGGTCATATCGTGCTGCTTTGTTGGGAAATGGGAGG	CTAATGCTGATGACCAAGGGATGCGGTTGCCCTGGCGTAATAGTCTGCCTATAGTGAGTC	ATGCGGTTGCCCTGGCGTAATA	TOP	1	diploid	Other	CTAAAGTTATTGCTTGGTAATGTTGGAGTTGGTACGTCTGCTTTGTTGGGAAATGGGAG[A/G]GCTAATGCTGATGACCAAGGGGTATCTTCATCTAGGATGTCTTATTCTAGGTTTTTGGAGT	TOP	sub-set 2	SNPs used for scaffolding	#N/A
3	CMPSNP989	1	11.207	CM3.5.1_scaffold00034	2872145	2872145	[T/C]	CMPSNP989-0_B_U_1862783898	ACTTCGTCAGTAACGGACGAATGCATGCTAAGCTGCAGTCCTT	GAGTCGAGGTCATATCGTGAATGCATGCTAAGCTGCAGTCCTC	ATTCGTAAGACCAATAAGAAGTTCCACCGAATCCGTGGTCGGAGTTGTCTGCCTATAGTGAGTC	CACCGAATCCGTGGTCGGAGTT	BOT	1	diploid	Other	TATAAATGATCTAAATCAATGAAAAAATGGATCTCAGAACTTCTTATTGGTCTTACGAATC[G/A]AGGACTGCAGCTTAGCATGCATTGGTCCCGGACTCACCAGTGTCGTACTGGGCGGAGTT	BOT	sub-set 2	SNPs used for scaffolding	#N/A
4	CMPSNP86	1	17.48	CM3.5.1_scaffold00034	3462463	3462463	[A/T]	CMPSNP86-0_T_U_1862783076	ACTTCGTCAGTAACGGACGAAACGGTGTAGGATTGGGTTTAATTA	GAGTCGAGGTCATATCGTGAAACGGTGTAGGATTGGGTTTAATTT	GAGTTTTGGTTTGATTGTCATTACGCAGTCAACGACGTATTCCGAGTCTGCCTATAGTGAGTC	CGCAGTCAACGACGTATTCCGA	TOP	1	diploid	Other	AGCCACCGGCTAACGATAAGGGTGCAGCTGCGAGAAACGGTGTAGGATTGGGTTTAATT[A/T]TGAGTTTTGGTTTGATTGTCATTAGTGTTGTTTCTTAAGATCATATATGATGGATGAGTTG	TOP	sub-set 2	SNPs used for scaffolding	#N/A
5	CMPSNP2163	1	20.106	CM3.5.1_scaffold00066	1720424	3970040	[A/G]	CMPSNP2163-0_T_U_2095849633	ACTTCGTCAGTAACGGACTCCCTCAACTTAATATGGGTTTTTATCA	GAGTCGAGGTCATATCGTTCCCTCAACTTAATATGGGTTTTTATCG	CTTAGTAGAATCTCTTTCACTGTCCTTCGCGGCGATCCCATAGAGAAGTCTGCCTATAGTGAGTC	TTCGCGGCGATCCCATAGAGAA	TOP	1	diploid	Other	ACGGACCAAAAATTGATATTAAGATCGAGGATGCGTTGGGAAGGAAGTGGCAATGCTCAACTATACAGGCAATCCCTCAACTTAATATGGGTTTTTATC[A/G]GTAGATCTAATCTTAGTAGAATCTCTTTCACTGTCCTGAAATCTTACGATTTCTACAAACTGAAGTTCATGGCAGTTTCTTTTGATGTATGAAAAAGCTA	TOP	sub-set 1	SNPs used for scaffolding	0.572
6	CMPSNP2162	1	21.208	CM3.5.1_scaffold00066	1577534	4112930	[A/G]	CMPSNP2162-0_T_U_2120977686	ACTTCGTCAGTAACGGACTGCTCCAGATCTACCCTGGTTTCA	GAGTCGAGGTCATATCGTTGCTCCAGATCTACCCTGGTTTCG	GATGATTCAGGGAATGCTTACGAACGTCCAGGGTCCTATGCTAGTCTGCCTATAGTGAGTC	GAACGTCCAGGGTCCTATGCTA	TOP	1	diploid	Other	AGAAGTTTGTGGTTATAAAGACTCTGCCCGTCGGTATCTACCACTACCACTTCATAGTTGATGGTTGGTTGGCTTATGCTCCAGATCTACCCTGGTTTC[A/G]TGATGATTCAGGGAATGCTTACAATATTTTGGACTTGCAGGTAAGTTTCATGGCTTCCCATTGAGAAATTCGGGTTCCTCAAGAATGTCATTACTCGTTA	TOP	sub-set 1	SNPs used for scaffolding	0.948
7	FR10P24	1	22.315	CM3.5.1_scaffold00066	1486026	4204438	[A/C]	FR10P24-0_T_F_1862784215	ACTTCGTCAGTAACGGACGCCAAAATCCTGGCCAAAGTTCATA	GAGTCGAGGTCATATCGTGCCAAAATCCTGGCCAAAGTTCATC	TAAGGGTCGATCATCACATGTATCTCCGGCGTGCAAAGATGTCGTCTGCCTATAGTGAGTC	ATCTCCGGCGTGCAAAGATGTC	TOP	1	diploid	Other	GTCAGGCAACATTGAAGCAGAAACCAGATCCTGAAAATCCAAAATCCTGGCCAAAGTTCAT[C/A]TTAAGGGTCGATCATCACATGTGTGAATACTTAACTTCGGGAAAAAGGACAAGACTTGC	BOT	sub-set 2	SNPs used for scaffolding	#N/A
8	CMPSNP2160	1	23.415	CM3.5.1_scaffold00066	33354	5657110	[T/C]	CMPSNP2160-0_B_U_2120977684	ACTTCGTCAGTAACGGACGCCAATCAACTTAGCAAAAACAAACAAT	GAGTCGAGGTCATATCGTGCCAATCAACTTAGCAAAAACAAACAAC	AAAGAACTCTAATAAAATAAATGATTTGATCCCAATACGGCTTTGCAGTCGTCTGCCTATAGTGAGTC	GATCCCAATACGGCTTTGCAGTC	BOT	1	diploid	Other	attcagaagaggagtagttgatcacccttcgtgactattgctttaaacttatgaagtatcgttgcaaaaactaaatcatttattttattagagttctttg[G/A]ttgtttgtttttgctaagttgattggattattttgtgtaatgggttaagacaaggataactaatatggtcatttatttattatttcagcatgtctttct	BOT	sub-set 1	SNPs used for scaffolding	0.717
9	CMPSNP2134	1	23.421	CM3.5.1_scaffold00061	1975908	5840508	[T/C]	CMPSNP2134-0_B_U_2120977671	ACTTCGTCAGTAACGGACCAAATACCATGGCTTAACAATATGAATAT	GAGTCGAGGTCATATCGTCAAATACCATGGCTTAACAATATGAATAC	CTCTTAACCCATGTTTATTAAGAAAGATTCGCGTGACCTATTGATGCGGTCTGCCTATAGTGAGTC	GATTCGCGTGACCTATTGATGCG	BOT	1	diploid	Other	TGATAGGGCTTTATGTAGATTTACAATCAAATGTTCAATTGTCATGTTTTATAACTTAGCAAGCATGTGTAGATTTCTTAATAAACATGGGTTAAGAGT[A/G]TATTCATATTGTTAAGCCATGGTATTTGTGGACTTGTACTGCGCCGTTGGTTATTTGAGGTTCTTCTATATCTCATAAGTATTGCAGTTATCTCCTATAA	TOP	sub-set 1	SNPs used for scaffolding	0.76
10	CMPSNP951	1	24.52	CM3.5.1_scaffold00061	785806	7030610	[T/C]	CMPSNP951-0_B_U_1862783884	ACTTCGTCAGTAACGGACGTTTGGACTTTCCCCCCTTCTCTT	GAGTCGAGGTCATATCGTGTTTGGACTTTCCCCCCTTCTCTC	CTCTCTCTCCCAATCTTCTCATTCTAGCAACGGGTAATTGTCGGCGTCTGCCTATAGTGAGTC	TCTAGCAACGGGTAATTGTCGGC	BOT	1	diploid	Other	GATGATCTTAAAGCGATATAGAGTGATGAATCGGGTGAATGAGAAGATTGGGAGAGAGAGA[G/A]AGAGAAGGGGGGAAAGTCCAAAGAGAAAGAAAATGAGAGAGTAGAAATGGAAATGGAAG	BOT	sub-set 2	SNPs used for scaffolding	#N/A
11	CMPSNP83	1	24.52	CM3.5.1_scaffold00061	523551	7292865	[A/G]	CMPSNP83-0_T_F_1862783073	ACTTCGTCAGTAACGGACGCCCTTGCTATTGTTTTCCTTCAACTA	GAGTCGAGGTCATATCGTGCCCTTGCTATTGTTTTCCTTCAACTG	TTACAAAAAGATTCAGCTTGTTCTACTAGGTGCTCATCGGTTCGTAAGTCTGCCTATAGTGAGTC	TACTAGGTGCTCATCGGTTCGTAA	TOP	1	diploid	Other	ATTTGTGAGGTTTAGCAAAATTCCATGGACCAAAATCCCTTGCTATTGTTTTCCTTCAACT[G/A]CTTACAAAAAGATTCAGCTTGTTCTCCTTCCAAAAGAAAAACCAACGTGTCCATGTTTT	BOT	sub-set 2	SNPs used for scaffolding	#N/A
12	CMPSNP847	1	24.52	CM3.5.1_scaffold00061	294001	7522415	[T/C]	CMPSNP847-0_B_F_1862783789	ACTTCGTCAGTAACGGACGGGAAGTGTGAGTTCAGTTGTACCCAT	GAGTCGAGGTCATATCGTGGGAAGTGTGAGTTCAGTTGTACCCAC	AGAAAACAAAAATACATAGGAAGCGGATGACGACCGAATACCGTTGGTCTGCCTATAGTGAGTC	GGATGACGACCGAATACCGTTG	BOT	1	diploid	Other	GTGCTGACCTGAAATGATGGGAGGATAGCATCTTGCTTCCTATGTATTTTTGTTTTCTT[A/G]TGGGTACAACTGAACTCACACTTCCATTGGGAGAGTTTGCACATTTGTAAGCATGAGAAAA	TOP	sub-set 2	SNPs used for scaffolding	#N/A
13	CMPSNP2587	1	24.883	CM3.5.1_scaffold00138	32857	7850272	[A/G]	CMPSNP2587-0_T_U_2120978808	ACTTCGTCAGTAACGGACGAAAGGCCAAGCTTTCTTAACACAATAA	GAGTCGAGGTCATATCGTGAAAGGCCAAGCTTTCTTAACACAATAG	AGAATAAAACAACTTAAAGTTTATTGAATAGCAGGTTACGGTCGGACGAGTCTGCCTATAGTGAGTC	ATAGCAGGTTACGGTCGGACGA	TOP	1	diploid	Other	TTACTACACCGCGTTGTCACCGAATGCCTTGTAAACGGAACAACTCCTCTTTTACAACCTCATTGCAGGGCTTTAAAGGCCAAGCTTTCTTAACACAATA[G/A]CAGAATAAAACAACTTAAAGTTTATTGACTTAGCCTTATCGTCGAGCCTTTAATACTTAGCTTAACAATACCTTTCAACTATTTATGCAATAGACCCAA	BOT	sub-set 1	SNPs used for scaffolding	0.772
14	CMPSNP2588	1	24.883	CM3.5.1_scaffold00138	39803	7857218	[A/G]	CMPSNP2588-0_T_U_2095851892	ACTTCGTCAGTAACGGACCGTCAAGGACATTCAATAATACAAACCA	GAGTCGAGGTCATATCGTCGTCAAGGACATTCAATAATACAAACCG	TAAAATGGAAACTATTACCACTAGACGCGGCATAGTGCAATTCCGAGGTCTGCCTATAGTGAGTC	CGCGGCATAGTGCAATTCCGAG	TOP	1	diploid	Other	ACATACAACGACCCTATCTCTTCCATTCATGAGAGAGGCAAGGTGGACAGTTTGTTACCCAAAGCTGAACATGCGTCAAGGACATTCAATAATACAAACC[G/A]TTAAAATGGAAACTATTACCACTAGAGTACAGTAATTATAGTAAATACAGGTAGATATGATCTTACTTCCCATCTTGGCTTGGGATCAAGGTCTGCTTC	BOT	sub-set 1	SNPs used for scaffolding	0.831
15	CMPSNP2158	1	24.883	CM3.5.1_scaffold00065	140302	8002401	[A/G]	CMPSNP2158-0_T_U_2095849619	ACTTCGTCAGTAACGGACAGGATGGCGATGAACGACACTTA	GAGTCGAGGTCATATCGTAGGATGGCGATGAACGACACTTG	TCTTCAAAGAAACAGGGAAAGAAAGGGTGCCTGAGGTCGTAATACGTCTGCCTATAGTGAGTC	AAAGGGTGCCTGAGGTCGTAATAC	TOP	1	diploid	Other	CCATAATTTGCATTCGTCAAGATGACTATTCTGGAATAACTTTTGGTCGAGGAGTTGATGATCAAAGCTTCCAAATAAGGATGGCGATGAACGACACTT[A/G]TTCTTCAAAGAAACAGGGAAAGATCTATCTTTGCAACTTGGAAGCCTCAGTGAAGCAAAAGCCATATTCAAGGTCAACATTGTAGGTCTTGTTGTTGATG	TOP	sub-set 1	SNPs used for scaffolding	0.955
16	CMPSNP3577	1	24.883	CM3.5.1_scaffold00065	438686	8300785	[T/C]	CMPSNP3577-0_B_U_2095849623	ACTTCGTCAGTAACGGACGGGAAAGTGCTAGACATGTGCAACATAAT	GAGTCGAGGTCATATCGTGGGAAAGTGCTAGACATGTGCAACATAAC	ATGGATTAATTTTACCCTAAATGCGGGTATATGCCAAAACGGACTTGGGTCTGCCTATAGTGAGTC	GGGTATATGCCAAAACGGACTTGG	BOT	1	diploid	Other	GTTATGACTTTCTTTTAACCTCAATTTTGTTTCATTAGGGTAAATGATGCATGTTAATTTCTAAATGGTTTATATGCATTTAGGGTAAAATTAATCCATA[G/A]TTATGTTGCACATGTCTAGCACTTTCCAATAGAATTAGGAGCTAAAATTTTGAGGTAATATAGTTAAGAGGATAAGAAACAACTTTATAGGAGAAAGTT	BOT	sub-set 1	SNPs used for scaffolding	0.904
17	CMPSNP916	1	25.247	CM3.5.1_scaffold00065	1527251	9389350	[A/G]	CMPSNP916-0_T_F_1862783861	ACTTCGTCAGTAACGGACGTTTGCTTGTTTTTCTGCAATTGTCTA	GAGTCGAGGTCATATCGTGTTTGCTTGTTTTTCTGCAATTGTCTG	ATCTTTCTTGTAACAGAGCTATGGATCGGGTTGAGAGAACTTGGCCGTCTGCCTATAGTGAGTC	ATCGGGTTGAGAGAACTTGGCC	TOP	1	diploid	Other	CGAATAGCAGGTTAAGAAGCTCCTTCCTCTCTCTTTTTTGCTTGTTTTTCTGCAATTGTCT[G/A]AATCTTTCTTGTAACAGAGCTATGGAGGTACCAACCATGGTAGGTTCACTATCGTGCCT	BOT	sub-set 2	SNPs used for scaffolding	#N/A
18	P01.16	1	25.247	CM3.5.1_scaffold00065	1759240	9621339	[A/C]	P01.16-0_T_U_1862784210	ACTTCGTCAGTAACGGACCAAGTTTTTGTTTAGCCAATCCAAATGA	GAGTCGAGGTCATATCGTCAAGTTTTTGTTTAGCCAATCCAAATGC	CTCAACCAATTTAGGTCAACATACTGACATATTGCGCTTGGATGCGGTCTGCCTATAGTGAGTC	CTGACATATTGCGCTTGGATGCG	TOP	1	diploid	Other	TGCATAATTGTCTTGTGAAAATAAAAGATAATGCAAGTTTTTGTTTAGCCAATCCAAATG[A/C]TCTCAACCAATTTAGGTCAACATAATTGTCTTGGAGCGGGCTTTTGGTGCCTTCTTGGGA	TOP	sub-set 2	SNPs used for scaffolding	#N/A
19	CMPSNP1084	1	25.247	CM3.5.1_scaffold00072	481390	10285591	[T/C]	CMPSNP1084-0_B_U_1862783980	ACTTCGTCAGTAACGGACGCACCCCATTTCCATCCATCTTACTAT	GAGTCGAGGTCATATCGTGCACCCCATTTCCATCCATCTTACTAC	CCCAGTAGTTTTGGAATTGTCTAACGACACGGTGGAATAGTCTACGGTCTGCCTATAGTGAGTC	ACGACACGGTGGAATAGTCTACG	BOT	1	diploid	Other	ACCATAGCAAGCAGCTGATCCAAAAAGTATGCGATGATAGACAATTCCAAAACTACTGGGG[G/A]TAGTAAGATGGATGGAAATGGGGTGGCAAACCCACACCATACCCAGGTGGTGCATATGG	BOT	sub-set 2	SNPs used for scaffolding	#N/A
20	CMPSNP2183	1	25.247	CM3.5.1_scaffold00072	1158679	10962880	[A/G]	CMPSNP2183-0_T_U_2095849687	ACTTCGTCAGTAACGGACGGAACAAGCGAGTACCACTTGTTGACA	GAGTCGAGGTCATATCGTGGAACAAGCGAGTACCACTTGTTGACG	TACAGAAAATGCAAACGTTTCTACCGTTTGACCTGGGAGTTACTGGTCTGCCTATAGTGAGTC	TACCGTTTGACCTGGGAGTTACTG	TOP	1	diploid	Other	GAGCTTCCTTGCATTAGTGAAGAAGCTGAGAGTATAGAGGAGATTGATAATGAGTTTGCAAAGGATATGAAATCGAACAAGCGAGTACCACTTGTTGAC[A/G]TTACAGAAAATGCAAACGTTTCGGTAACAGTTCCTGAAGCTGTCATGTTTGCTGATAGATTGAGTTTAGAATCTTTAAACACAGAACTCAGCAACGCGGG	TOP	sub-set 1	SNPs used for scaffolding	0.92
21	AI_09-G08	1	25.247	CM3.5.1_scaffold00019	143426	11532507	[A/G]	AI_09-G08-0_T_F_1862784207	ACTTCGTCAGTAACGGACCTGGGGGCCATGAATGCAA	GAGTCGAGGTCATATCGTCTGGGGGCCATGAATGCAG	TGGAAAAATGTCTGAAGTTTTGGGTACAGCCTGCTCCGTTTGAAGTCTGCCTATAGTGAGTC	GGTACAGCCTGCTCCGTTTGAA	TOP	1	diploid	Other	AGCTAGAAGAAGAACAAGGAGGAGCAAGAGGAGATGAAGCTTGCTGGGGGCCATGAATGCA[G/A]TTGGAAAAATGTCTGAAGTTTTGCTTTGAAAAGTTGTGTGAAGATGGTAAGGGGTGAAA	BOT	sub-set 2	SNPs used for scaffolding	#N/A
22	CMPSNP880	1	25.247	CM3.5.1_scaffold00019	549453	11938534	[T/C]	CMPSNP880-0_B_U_1862783824	ACTTCGTCAGTAACGGACGGTTACTTCTGATTTCCGCAGTTTCT	GAGTCGAGGTCATATCGTGGTTACTTCTGATTTCCGCAGTTTCC	CAAAATCAGAGAGAACAATCGTAAGGGGCCACTTACCTCACGATGTCTGCCTATAGTGAGTC	AAGGGGCCACTTACCTCACGAT	BOT	1	diploid	Other	ACCCATATCAGAGAAGAGGAACACAGCTCGATTGCTAGACGATTGTTCTCTCTGATTTTGA[G/A]GAAACTGCGGAAATCAGAAGTAACCCAGATGAGAAATTAAGCGAAGAAATGGAATATTA	BOT	sub-set 2	SNPs used for scaffolding	#N/A
23	CMPSNP663	1	33.956	CM3.5.1_scaffold00019	4129205	15518286	[A/G]	CMPSNP663-0_T_F_1862783639	ACTTCGTCAGTAACGGACCGCTTGCTGTGGATACTGTCGA	GAGTCGAGGTCATATCGTCGCTTGCTGTGGATACTGTCGG	CAACAGAAGCAATTATGTATTTGAACATCGCCGGTATGCCTCTACGGTCTGCCTATAGTGAGTC	ACATCGCCGGTATGCCTCTACG	TOP	1	diploid	Other	AAGGAACAGTGGATTTTGAAACTGCAGCCATTATCCAAAGCGCTTGCTGTGGATACTGTCG[G/A]ACAACAGAAGCAATTATGTATTTGACCAATCGAACAGTTTCTTCATTCTGATGACAAAT	BOT	sub-set 2	SNPs used for scaffolding	#N/A
24	CMPSNP161	1	35.431	CM3.5.1_scaffold00019	4610519	15999600	[T/G]	CMPSNP161-0_B_F_1862783149	ACTTCGTCAGTAACGGACGCTACACGGGAAGGTAAAGCAAGT	GAGTCGAGGTCATATCGTGCTACACGGGAAGGTAAAGCAAGG	CAGGCAAAACTATCATAAGTGCGACGTTGCACGGTGGAGCCATAGTCTGCCTATAGTGAGTC	GACGTTGCACGGTGGAGCCATA	BOT	1	diploid	Other	TTTGCCACTGGAGTTGTTCATGGTCTACAACCTGATGCACTTATGATAGTTTTGCCTGC[A/C]CTTGCTTTACCTTCCCGTGTAGCCGGCGCTGCATTTCTTCTTATGTTTTTAGTTGGAACAG	TOP	sub-set 2	SNPs used for scaffolding	#N/A
25	CMPSNP441	1	37.553	CM3.5.1_scaffold00019	5184497	16573578	[A/G]	CMPSNP441-0_T_U_1862783428	ACTTCGTCAGTAACGGACCGTTCGTCCAGGACAACTTTCTTCA	GAGTCGAGGTCATATCGTCGTTCGTCCAGGACAACTTTCTTCG	ACAACTTAGTTGATGGTAATTCTGAATGGCTGCGCTTGATCCAACGGTCTGCCTATAGTGAGTC	AATGGCTGCGCTTGATCCAACG	TOP	1	diploid	Other	ATGAGTCCCCCAAAAATGCCTCCTACACCACCTGGCGTTCGTCCAGGACAACTTTCTTC[A/G]AACAACTTAGTTGATGGTAATTCTGCTCCATTCAGCTTGGAGTTTGGTAATGGTGAGTTCA	TOP	sub-set 2	SNPs used for scaffolding	#N/A
26	CMPSNP2537	1	38.388	CM3.5.1_scaffold00130	1308	17346122	[A/G]	CMPSNP2537-0_T_U_2120977959	ACTTCGTCAGTAACGGACTGAAGTTTTATCCTTTATTGGAGGGA	GAGTCGAGGTCATATCGTTGAAGTTTTATCCTTTATTGGAGGGG	TTCTTATTTTTCTAAAAAACTATACCTCTGCGCTTCAATAGTTGCCCGAGTCTGCCTATAGTGAGTC	CTGCGCTTCAATAGTTGCCCGA	TOP	1	diploid	Other	TCAAACAAAATTATAAAAAATGAAATTTTATTGGATATAAAATTCAAAACTCAGACATTTTTTATGAATTCTCTATGAAGTTTTATCCTTTATTGGAGGG[G/A]TTTCTTATTTTTCTAAAAAACTATACCTACAAAGGGACATATTTATATGAAATCAACGAAGAACAAGAAAAAAATAAAGAGAAAAGGCAAACGTATTAA	BOT	sub-set 1	SNPs used for scaffolding	0.699
27	CMPSNP2539	1	38.388	CM3.5.1_scaffold00130	19455	17364269	[A/G]	CMPSNP2539-0_T_U_2095851753	ACTTCGTCAGTAACGGACTCAACTTTTTGCAAAAGAATGGGA	GAGTCGAGGTCATATCGTTCAACTTTTTGCAAAAGAATGGGG	TTCAACACCAGATCTATTACTCCGCAGCCGGTTGAGTATCCTAACGTCTGCCTATAGTGAGTC	GCAGCCGGTTGAGTATCCTAAC	TOP	1	diploid	Other	TCAATCAACACCTAAACACAAGAAACAAATAGAGGTGTATCTACTTGAGTACTGGTTGCTCTGACTTGTACTCCAATCAACTTTTTGCAAAAGAATGGG[A/G]CTTCAACACCAGATCTATTACTCCAAACACTTTTTAATCGTCTCCCTCCTTCCTATTTCTCCTCATTTTTGCCATTCTCAAAATCCATCTCAACTGCCTT	TOP	sub-set 1	SNPs used for scaffolding	0.961
28	CMPSNP2540	1	38.388	CM3.5.1_scaffold00130	69578	17414392	[T/G]	CMPSNP2540-0_B_U_2095851756	ACTTCGTCAGTAACGGACTTCATTCTCTTTTGGTTTCTCCATCT	GAGTCGAGGTCATATCGTTTCATTCTCTTTTGGTTTCTCCATCG	TCCCACATCTATTCTCTTACTCTTGTCGGTACTCTGAACAGGGGTTGTCTGCCTATAGTGAGTC	GTCGGTACTCTGAACAGGGGTT	BOT	1	diploid	Other	ATTTGTCTGCACATGAGAGTTGTTCAAAACCAAATTTCTTAGAGGTGATTGAGTTGAAAAAGCTTATGAAAAAGAAGAGTAAGAGAATAGATGTGGGAT[A/C]GATGGAGAAACCAAAAGAGAATGAATCTAAAGGGAAGGAGGTGGAGCAGATCAACATAAATGACAATGAAGCAGAGTTCGATATCTTCAAGGTACATGAT	TOP	sub-set 1	SNPs used for scaffolding	0.917
29	CMPSNP2541	1	38.388	CM3.5.1_scaffold00130	72333	17417147	[A/G]	CMPSNP2541-0_T_U_2120978805	ACTTCGTCAGTAACGGACTAAGAAAAGTGTCAAAACGCGTAACTA	GAGTCGAGGTCATATCGTTAAGAAAAGTGTCAAAACGCGTAACTG	TATTGTAAATTCATAAATATTTGGAATCGACTGGACGGCTAACTTTGCGTCTGCCTATAGTGAGTC	TCGACTGGACGGCTAACTTTGC	TOP	1	diploid	Other	ACTACGCCAACTGATAACTTGTAGAAATACAAGTTATTATAGCCTTTTAGATAGAATAATGTGACCAAAACAAATAAGAAAAGTGTCAAAACGCGTAACT[G/A]ATATTGTAAATTCATAAATATTTGGAAATACACTTTACATAAGCACCCAAGCCTGTTTCACCCTATTTCTAGTATCTTAACGCAGGATTATGAACAAAA	BOT	sub-set 1	SNPs used for scaffolding	0.792
30	AI_34-A07	1	38.388	CM3.5.1_scaffold00017	852291	18272370	[T/C]	AI_34-A07-0_B_U_1862784137	ACTTCGTCAGTAACGGACGAATTCCTTATCCAGGTTCTGTTATATCT	GAGTCGAGGTCATATCGTGAATTCCTTATCCAGGTTCTGTTATATCC	TTATAAACTTGTTACTAGAAAGCCATTAGGAACGGCCTGGAGCTGATGTCTGCCTATAGTGAGTC	TTAGGAACGGCCTGGAGCTGAT	BOT	1	diploid	Other	TTTTTAACCTACTAAAATTCTTCTGTAAATGGCTTTCTAGTAACAAGTTTATAATAAACAT[G/A]GATATAACAGAACCTGGATAAGGAATTCTTCCCGCCAGTTGTTAAGATTGTCAAATGAT	BOT	sub-set 2	SNPs used for scaffolding	#N/A
31	CMPSNP1111CE74	1	38.388	CM3.5.1_scaffold00017	853776	18273855	[T/C]	CMPSNP1111CE74-0_B_F_1862784001	ACTTCGTCAGTAACGGACTCTGGTGTTTTGACTCTCTACCTGAGT	GAGTCGAGGTCATATCGTTCTGGTGTTTTGACTCTCTACCTGAGC	TCATTTGTTGATGACAATCAGTGGGTGTGTCCTACAAGACCGTAGTCTGCCTATAGTGAGTC	GGGTGTGTCCTACAAGACCGTA	BOT	1	diploid	Other	AACTAAAGAGAAGAATTACATAAACTTATGCGACAAACTGATTGTCATCAACAAATGAG[A/G]CTCAGGTAGAGAGTCAAAACACCAGACGGATACAATGAATATACCTAAGACAGTAAACACA	TOP	sub-set 2	SNPs used for scaffolding	#N/A
32	CMPSNP399	1	40.99	CM3.5.1_scaffold00017	5926614	23346693	[A/G]	CMPSNP399-0_T_F_1862783397	ACTTCGTCAGTAACGGACGTGATCCATCATCACCCATTCCA	GAGTCGAGGTCATATCGTGTGATCCATCATCACCCATTCCG	TATATATGCGGAAATCTTCATCTGCCAGTAAGACCCGAGCCCTTTGTCTGCCTATAGTGAGTC	GCCAGTAAGACCCGAGCCCTTT	TOP	1	diploid	Other	CAGATCCAGGCCTTGTTACACGTCTCCTTCTTGTAGGTGGTGATCCATCATCACCCATTCC[G/A]ATATATATGCGGAAATCTTCATCTGCATCTTCTTGTAATCCCAAAAGGTTTTCACCCCA	BOT	sub-set 2	SNPs used for scaffolding	#N/A
33	CMPSNP2547	1	40.99	CM3.5.1_scaffold00132	10675	23760994	[T/C]	CMPSNP2547-0_B_U_2095851769	ACTTCGTCAGTAACGGACGTGTTATGTGCACACAAGGAGTAAAGGT	GAGTCGAGGTCATATCGTGTGTTATGTGCACACAAGGAGTAAAGGC	ACCATGTAGAAAAGAATTACATGGTCTCGGTCGAACGATCAAACGGGTCTGCCTATAGTGAGTC	TCTCGGTCGAACGATCAAACGG	BOT	1	diploid	Other	tattctaattcgatcttgttgcttaggctactaaacataatgcagttcttttctacattggtcagcttctctccaccatgtaattcttttctacatggta[G/A]cctttactccttgtgtgcacataacaattagctcatTGATATGAAATAGACTAATGGTTTGAATATCATTTCATAATCATTGGAATTCATAAAACATGC	BOT	sub-set 1	SNPs used for scaffolding	0.797
34	CMPSNP2551	1	40.99	CM3.5.1_scaffold00132	44285	23794604	[A/G]	CMPSNP2551-0_T_U_2120977970	ACTTCGTCAGTAACGGACGAGCATTGCACGTAATGCAAAATCA	GAGTCGAGGTCATATCGTGAGCATTGCACGTAATGCAAAATCG	TTGCATCACACATGATCTCAATCGTTGTATGTCACGAAAGGCGAGTCTGCCTATAGTGAGTC	ATCGTTGTATGTCACGAAAGGCGA	TOP	1	diploid	Other	GTACTTAGTTTGAGCAAAATTTCGAGTTCAAGATGCAAAATATATAGCATGCAATTTGTTGTCTACTTTTTGTTCTAGCATTGCACGTAATGCAAAATC[A/G]CTTGCATCACACATGATCTCAAATGGCAAGTTCTAATTAGGTGTTTGCAAGATAAGAGAAGAAGTCAACTTATCTTTCAAAGTATCAAAAGCATGTATAC	TOP	sub-set 1	SNPs used for scaffolding	0.881
35	CMPSNP2080	1	40.99	CM3.5.1_scaffold00046	110112	23916304	[A/G]	CMPSNP2080-0_T_U_2120978741	ACTTCGTCAGTAACGGACCCCCTTTTTATTTTTAACGACACATTCA	GAGTCGAGGTCATATCGTCCCCTTTTTATTTTTAACGACACATTCG	TTGTAACGCTTAAGTTTTGTAGATAGTCGTGGTGAAGCCTTGAGTCGTCTGCCTATAGTGAGTC	AGTCGTGGTGAAGCCTTGAGTC	TOP	1	diploid	Other	TGTGATAATAGAATTGTGTCAAGAAATAGTGTGTCACTTCTATTTTCAACGACACATTTTACTCCTACCCTACCCCTTTTTATTTTTAACGACACATTC[A/G]ATTGTAACGCTTAAGTTTTGTAGATCACAACATTAACAAGATATAGTTGATATAGTTTTAAAATGAAGGTGATATAATTTTAAAATGAAATTGATATAGT	TOP	sub-set 1	SNPs used for scaffolding	0.877
36	CMPSNP289	1	41.354	CM3.5.1_scaffold00046	1901045	25707237	[A/T]	CMPSNP289-0_T_U_1862783292	ACTTCGTCAGTAACGGACGCGTCGCTGGTCTAACCGCTCA	GAGTCGAGGTCATATCGTGCGTCGCTGGTCTAACCGCTCT	CAAGCTCTCACACATCTCGACACTCAAGTCTGCCCGAGTAACCGTCTGCCTATAGTGAGTC	ACTCAAGTCTGCCCGAGTAACC	TOP	1	diploid	Other	GCCACCAGAAATCTCAGCTTCTGAAGCAGCAGGCTTGCCCGTCGCTGGTCTAACCGCTC[A/T]CCAAGCTCTCACACATCTCGACGAAGTCTCTGGCCGACAACCAAACATTCTGGTCACTGCA	TOP	sub-set 2	SNPs used for scaffolding	#N/A
37	CMPSNP711	1	41.354	CM3.5.1_scaffold00046	2638926	26445118	[T/C]	CMPSNP711-0_B_U_1862783670	ACTTCGTCAGTAACGGACGACTTACCGGTCATCTGTGGCTTACT	GAGTCGAGGTCATATCGTGACTTACCGGTCATCTGTGGCTTACC	ACAAATCAAATCTTTTTGCAATTGTCGCGGTAAAGGGTTCTCTATGGTCTGCCTATAGTGAGTC	TGTCGCGGTAAAGGGTTCTCTATG	BOT	1	diploid	Other	CTAACTGAACTACTATGGTTTTGCTCTAATATCATCACATTGCAAAAAGATTTGATTTGTA[G/A]GTAAGCCACAGATGACCGGTAAGTAACCCGTCTGCTTCTCGGGTTATTTCGTTTAGAAC	BOT	sub-set 2	SNPs used for scaffolding	#N/A
38	CMPSNP484	1	41.354	CM3.5.1_scaffold00046	3036217	26842409	[A/G]	CMPSNP484-0_T_U_1862783482	ACTTCGTCAGTAACGGACCGGACAACGGAATATCTCTTGTCGA	GAGTCGAGGTCATATCGTCGGACAACGGAATATCTCTTGTCGG	AATGATGGTATTGAAGTTGTAGATGATGAATAGGGCGTCTGTCCTACGGTCTGCCTATAGTGAGTC	ATGAATAGGGCGTCTGTCCTACG	TOP	1	diploid	Other	TCTTCATCTTCCTCAATTTTGCTCTCCACAAATGGCGGACAACGGAATATCTCTTGTCG[A/G]GAATGATGGTATTGAAGTTGTAGATGAGAAAGGTTCCCCCGGCATCAAGGTACAAGCGATG	TOP	sub-set 2	SNPs used for scaffolding	#N/A
39	CMPSNP560	1	41.354	CM3.5.1_scaffold00026	249450	27318221	[A/T]	CMPSNP560-0_T_U_1862783550	ACTTCGTCAGTAACGGACGGTGTCGTCAATGCGCGATTTCA	GAGTCGAGGTCATATCGTGGTGTCGTCAATGCGCGATTTCT	CCGTACTTCTCTCCGGAAGTTAGACGTGCGAGGGTCTGATCTGTCTGCCTATAGTGAGTC	TAGACGTGCGAGGGTCTGATCT	TOP	1	diploid	Other	CCCTTACTTCCTGGTCCTCGTTTCGCAGATCCAAATCCGTGTCGTCAATGCGCGATTTC[A/T]CCCGTACTTCTCTCCGGAAGTGGTGGGATTGGGGATGGTCCTGGATCCTCTCTCGTAAATC	TOP	sub-set 2	SNPs used for scaffolding	#N/A
40	CMPSNP1157	1	44.73	CM3.5.1_scaffold00026	2532365	29601136	[T/C]	CMPSNP1157-0_B_F_1862784043	ACTTCGTCAGTAACGGACGCGCAACTCATTGAGCCAGTAT	GAGTCGAGGTCATATCGTGCGCAACTCATTGAGCCAGTAC	AGGTTAAACGGTTAAGCGTCTCGCCGAACATACGGGTTCTAGGTCTGCCTATAGTGAGTC	TCGCCGAACATACGGGTTCTAG	BOT	1	diploid	Other	GATGCAGTGTTACTAACGTATGCATGTGATCAACCGATGACGCTTAACCGTTTAACCTC[A/G]TACTGGCTCAATGAGTTGCGCCAGTTGGAGGTGAAGGCACCTGTTATTCTGGTTGGTTGCA	TOP	sub-set 2	SNPs used for scaffolding	#N/A
41	AI_09-D03	1	45.46	CM3.5.1_scaffold00026	2923906	29992677	[T/C]	AI_09-D03-0_B_F_1862784078	ACTTCGTCAGTAACGGACGCGAAATAGAGAGTGCCAGTCCCT	GAGTCGAGGTCATATCGTGCGAAATAGAGAGTGCCAGTCCCC	TCAGAACCACAAAAACTTCTTCATGCCATTCTGCTTAGCGCCAAATGTCTGCCTATAGTGAGTC	ATGCCATTCTGCTTAGCGCCAAAT	BOT	1	diploid	Other	CCTGGATCGCACACACCTATTCACAGGCACTCATGTGAAGAAGTTTTTGTGGTTCTGAA[A/G]GGGACTGGCACTCTCTATTTCGCTCCTAGTTCTCATGAAAAGTACCCTGAAACCACCAAAA	TOP	sub-set 2	SNPs used for scaffolding	#N/A
42	PSI_12-D08	1	48.469	CM3.5.1_scaffold00026	4150128	31218899	[T/C]	PSI_12-D08-0_B_U_1862784216	ACTTCGTCAGTAACGGACGCACGGATCCATGGCAGAGTGT	GAGTCGAGGTCATATCGTGCACGGATCCATGGCAGAGTGC	TGAAGGAAGATATTGAATTTGAGGCTCAGGTAAACCCGATAAGTCGGTCTGCCTATAGTGAGTC	GCTCAGGTAAACCCGATAAGTCG	BOT	1	diploid	Other	AATCTGCTAATATGCGTCTGTTGATCTCAGAGTCCATCTCAAATTCAATATCTTCCTTCAT[G/A]CACTCTGCCATGGATCCGTGACAACGAGCATGAGCTCCACCTAGGACCCAGCTCGGGGT	BOT	sub-set 2	SNPs used for scaffolding	#N/A
43	CMPSNP410	1	53.376	CM3.5.1_scaffold00060	1906792	31732377	[T/C]	CMPSNP410-0_B_F_1862783403	ACTTCGTCAGTAACGGACGAGCCCTCAATTCCACTTCAGATTT	GAGTCGAGGTCATATCGTGAGCCCTCAATTCCACTTCAGATTC	ACGGTTGCAAGACTGTTCATATGCAATACTTCACCGGGCGTGATGTCTGCCTATAGTGAGTC	GCAATACTTCACCGGGCGTGAT	BOT	1	diploid	Other	GGACTAAGRCCAGGAGATTTTATGTGAATGGAGTCGATATGAACAGTCTTGCAACCGTC[A/G]AATCTGAAGTGGAATTGAGGGCTATTTGTGATTTTAAGTCCGTGGACAGTCAAATTGGAGC	TOP	sub-set 2	SNPs used for scaffolding	#N/A
44	FR12I13	1	53.74	CM3.5.1_scaffold00060	1891491	31747678	[T/C]	FR12I13-0_B_U_1862784095	ACTTCGTCAGTAACGGACCAGGCTTTGCGATTAGACTCGTTT	GAGTCGAGGTCATATCGTCAGGCTTTGCGATTAGACTCGTTC	ATAACCTAACTGTTGTTGTTGTTTCTCGGATTGGGGCACCATGAGTGTCTGCCTATAGTGAGTC	CTCGGATTGGGGCACCATGAGT	BOT	1	diploid	Other	GTAGTGGAGAATTGCCGGGATGGAAACTGGAGAAGCAAACAACAACAACAGTTAGGTTATC[G/A]AACGAGTCTAATCGCAAAGCCTGCAGGACAAGGTCTCTTGCACAGCGCTCAGGGTCGTC	BOT	sub-set 2	SNPs used for scaffolding	#N/A
45	AI_05-G01	1	59.963	CM3.5.1_scaffold00060	1168870	32470299	[T/C]	AI_05-G01-0_B_U_1862784193	ACTTCGTCAGTAACGGACGTGGATGTAGAAAACGCGTTGGAT	GAGTCGAGGTCATATCGTGTGGATGTAGAAAACGCGTTGGAC	GACTGGATTTAGATGCCGATCTTCGTAAGTGAGGCCGGTTCAGTCTGCCTATAGTGAGTC	CTTCGTAAGTGAGGCCGGTTCA	BOT	1	diploid	Other	CGATCTGAATACCGATGCTCCGCACAGAACAAATCACCACATCGGCATCTAAATCCAGTCA[G/A]TCCAACGCGTTTTCTACATCCAGAACAACGATTCACCTCTCGTTTCGCCGATTCATCAG	BOT	sub-set 2	SNPs used for scaffolding	#N/A
46	CMPSNP521	1	64.942	CM3.5.1_scaffold00060	765676	32873493	[T/C]	CMPSNP521-0_B_F_1862783513	ACTTCGTCAGTAACGGACGCCGAAAAACAAGCCACAGAACAAT	GAGTCGAGGTCATATCGTGCCGAAAAACAAGCCACAGAACAAC	TGAATCATCTCTACATTGTCTAGACTTATCTCCACACCACGAGGCGTGTCTGCCTATAGTGAGTC	TTATCTCCACACCACGAGGCGT	BOT	1	diploid	Other	CCTCGCAACGAAGGTGAAACAATGGAATCAAATGTCTAGACAATGTAGAGATGATTCAG[A/G]TTGTTCTGTGGCTTGTTTTTCGGGTGGGATAAGAGAGAATTGTTGATTCCATTATATAGTG	TOP	sub-set 2	SNPs used for scaffolding	#N/A
47	CMPSNP731	1	71.552	CM3.5.1_scaffold00060	215484	33423685	[G/C]	CMPSNP731-0_B_F_1862783691	ACTTCGTCAGTAACGGACGGCACGGTTTTGGAGGAGGAGTG	GAGTCGAGGTCATATCGTGGCACGGTTTTGGAGGAGGAGTC	TCTCATGGAGACATGTGATGCGGTTGACCAGTACCACGATTCGTCTGCCTATAGTGAGTC	CGGTTGACCAGTACCACGATTC	BOT	1	diploid	Other	GCAGCAACTTTGCAACCGGTCTGCCTTGCAAGCACCCCCATCACATGTCTCCATGAGAA[C/G]ACTCCTCCTCCAAAACCGTGCACCAAGACAATACCGAGTTGACCGTTATTCTCTAAGTTTC	TOP	sub-set 2	SNPs used for scaffolding	#N/A
48	CMPSNP485	1	72.646	CM3.5.1_scaffold00060	25180	33613989	[G/C]	CMPSNP485-0_B_F_1862783485	ACTTCGTCAGTAACGGACCATCGCCAGTGACCGCTTCG	GAGTCGAGGTCATATCGTCATCGCCAGTGACCGCTTCC	TTCTTCCGGATCACTCTCATAAATACCGGAGTTCTTGCCGAGACGTCTGCCTATAGTGAGTC	AATACCGGAGTTCTTGCCGAGAC	BOT	1	diploid	Other	TTGATTGATGGCTACTGCGACTGAAGAAGAGGTTGATTATGAGAGTGATCCGGAAGAAG[C/G]GAAGCGGTCACTGGCGATGCGGAGGCGGGAGGCGAGTGATGATGAGGAGGGTGAAGGAGAA	TOP	sub-set 2	SNPs used for scaffolding	#N/A
49	CMPSNP1076	1	72.282	CM3.5.1_scaffold00067	104511	33744679	[T/C]	CMPSNP1076-0_B_U_1862783972	ACTTCGTCAGTAACGGACATTGCTGCATTGGAATCCCAGTT	GAGTCGAGGTCATATCGTATTGCTGCATTGGAATCCCAGTC	ACTTCACTGATCTTCAGAGAAGGCAAACTTACATGCCTGACGATGGGGTCTGCCTATAGTGAGTC	CAAACTTACATGCCTGACGATGGG	BOT	1	diploid	Other	GATGCAATCCAGCAATTGTGGCTGCATCCAATACAGCCCTTCTCTGAAGATCAGTGAAGTA[G/A]ACTGGGATTCCAATGCAGCAATCAACCACTGCTGCGTTGAGATTAGTCTCGGCGATGCC	BOT	sub-set 2	SNPs used for scaffolding	#N/A
50	CMPSNP764	1	77.387	CM3.5.1_scaffold00067	258483	33898651	[T/A]	CMPSNP764-0_B_U_1862783726	ACTTCGTCAGTAACGGACGGGTTTAAGGAGGGTTGGGGAAT	GAGTCGAGGTCATATCGTGGGTTTAAGGAGGGTTGGGGAAA	AGAATTAGCTGATGAGATAAATAGGGGCATTTCGTGTACCTACCACCGTCTGCCTATAGTGAGTC	GGCATTTCGTGTACCTACCACC	BOT	1	diploid	Other	AATTTTCATAAACTCCCCACTAAGTCTTGAAATTCCCTATTTATCTCATCAGCTAATTCTA[A/T]TTCCCCAACCCTCCTTAAACCCTTACTCATAACCTTAATCATATAATCATCACCTTTAA	BOT	sub-set 2	SNPs used for scaffolding	#N/A
51	CMPSNP615	1	82.172	CM3.5.1_scaffold00067	642313	34282481	[T/G]	CMPSNP615-0_B_U_1862783612	ACTTCGTCAGTAACGGACGTTGCTCTTTCTCAACTACGTAGTTTTCT	GAGTCGAGGTCATATCGTGTTGCTCTTTCTCAACTACGTAGTTTTCG	CTCTGTATGTATAATGGAAATGCTTCGTTACATCCATCGCAGCGACGTCTGCCTATAGTGAGTC	TCGTTACATCCATCGCAGCGAC	BOT	1	diploid	Other	AAAGAGCAAAAATATTAAAAGAAGAGAAGAGGAAAAAGCATTTCCATTATACATACAGAGA[C/A]GAAAACTACGTAGTTGAGAAAGAGCAAAATTATGATGATCCTACTGCAGAGGTTGCTGC	BOT	sub-set 2	SNPs used for scaffolding	#N/A
52	CMPSNP797CE258	1	84.844	CM3.5.1_scaffold00067	913887	34554055	[T/C]	CMPSNP797CE258-0_B_U_1862783762	ACTTCGTCAGTAACGGACGGCCATTAGTGAGCGAGATTGATCAAT	GAGTCGAGGTCATATCGTGGCCATTAGTGAGCGAGATTGATCAAC	TGATTAGTATGAAGCTCCCTGCATGTATGACGGCTCCTTATGTGGGTCTGCCTATAGTGAGTC	CATGTATGACGGCTCCTTATGTGG	BOT	1	diploid	Other	GCTGAAACAAAGGCGGTGGATGTTGTTGATATGCTTGTCCAGGGAGCTTCATACTAATCAC[G/A]TTGATCAATCTCGCTCACTAATGGCAGTCAAATGCTCATCAACTTCTTCAGTGGTCAAC	BOT	sub-set 2	SNPs used for scaffolding	#N/A
53	CMPSNP204	1	91.487	CM3.5.1_scaffold00067	1357657	34997825	[A/G]	CMPSNP204-0_T_F_1862783205	ACTTCGTCAGTAACGGACACAGCATCAAGCCTCGAAGAAAGA	GAGTCGAGGTCATATCGTACAGCATCAAGCCTCGAAGAAAGG	GGAGATAGTTCATCTGTTCTGTTCGATCTGGAGGTTGGACCCCGATGTCTGCCTATAGTGAGTC	GATCTGGAGGTTGGACCCCGAT	TOP	1	diploid	Other	TCGTGGTCATCTTGGCCTGTGTGTCGAGGCGAGCAACAACAGCATCAAGCCTCGAAGAAAG[G/A]CGGAGATAGTTCATCTGTTCTGTTCGTTTACGGATCGCGTTCTCCGCGTAAATTCGGGC	BOT	sub-set 2	SNPs used for scaffolding	#N/A
54	CMPSNP54	2	0	CM3.5.1_scaffold00025	22591	22591	[T/C]	CMPSNP54-0_B_F_1862783041	ACTTCGTCAGTAACGGACGTCCTGCTTTTCCCTTATCAGATGCT	GAGTCGAGGTCATATCGTGTCCTGCTTTTCCCTTATCAGATGCC	CCTGGTTGACACTATTTGTCTTAACCCGCTGTGTACCTCAAGAGCGTCTGCCTATAGTGAGTC	ACCCGCTGTGTACCTCAAGAGC	BOT	2	diploid	Other	TCTTCAGGACCTAAATTGAAGGATCAACAGGGTCTTAAGACAAATAGTGTCAACCAGGA[A/G]GCATCTGATAAGGGAAAAGCAGGAAGCAAATCTACCTTTGAAGTTGATCTTCCAAATGTAG	TOP	sub-set 2	SNPs used for scaffolding	#N/A
55	CMPSNP774	2	0	CM3.5.1_scaffold00025	170825	170825	[T/C]	CMPSNP774-0_B_F_1862783741	ACTTCGTCAGTAACGGACTCCTCTTTGGGAAATAGCTTCATCT	GAGTCGAGGTCATATCGTTCCTCTTTGGGAAATAGCTTCATCC	ATTGCTCCTTATTCTTTGGAGGGGCTGGTTAGTCGCACACGTAGTCTGCCTATAGTGAGTC	GGGCTGGTTAGTCGCACACGTA	BOT	2	diploid	Other	GTATTGATAGAAAAAGAGAGAAACGAATCCTTAGAACCTCCAAAGAATAAGGAGCAATC[A/G]GATGAAGCTATTTCCCAAAGAGGATCTGAAGAAGTCACAACAAATGAGGTTGGCTTATCCT	TOP	sub-set 2	SNPs used for scaffolding	#N/A
56	CMPSNP431	2	5.884	CM3.5.1_scaffold00025	827502	827502	[T/C]	CMPSNP431-0_B_U_1862783422	ACTTCGTCAGTAACGGACCAACACACTCTTCCATCAACACAAT	GAGTCGAGGTCATATCGTCAACACACTCTTCCATCAACACAAC	CTTTATTCTCTCTAACACCAAACACATCGCTAATAGAGTGAATCCCACGTCTGCCTATAGTGAGTC	CATCGCTAATAGAGTGAATCCCAC	BOT	2	diploid	Other	AGGCCTGAATGTTCATGAAATCCTGTTTACTCATAGTGTTTGGTGTTAGAGAGAATAAAGT[G/A]TTGTGTTGATGGAAGAGTGTGTTGTTGTGTCTTGTGAGAGACAAAAATGAAAGTGGGTT	BOT	sub-set 2	SNPs used for scaffolding	#N/A
57	FR10O18	2	13.903	CM3.5.1_scaffold00025	1421628	1421628	[C/G]	FR10O18-0_T_F_1862784112	ACTTCGTCAGTAACGGACGCAAACCAAACCCAGGGAAGATGTAC	GAGTCGAGGTCATATCGTGCAAACCAAACCCAGGGAAGATGTAG	CATTGTTGGACTGATTTGAGATAACATTCCTACCGTTGCCCGTAGGTCTGCCTATAGTGAGTC	AACATTCCTACCGTTGCCCGTAG	TOP	2	diploid	Other	CGTCGTGGACACGAATTGCNCCAGAAATTACGACACCCAAACCAAACCCAGGGAAGATGTA[C/G]GCATTGTTGGACTGATTTGAGATTAGGCAAGTTCAAAAGGTCAGGTCTTGATATATGAC	BOT	sub-set 2	SNPs used for scaffolding	#N/A
58	CMPSNP502	2	36.855	CM3.5.1_scaffold00025	2718968	2718968	[A/G]	CMPSNP502-0_T_U_1862783500	ACTTCGTCAGTAACGGACGGGATGAAGCATTGGGGGAATGA	GAGTCGAGGTCATATCGTGGGATGAAGCATTGGGGGAATGG	CTTTGAAGCAAGTAGCGGACGCCTACCGATTGTAAGACCATGCGTCTGCCTATAGTGAGTC	GCCTACCGATTGTAAGACCATGC	TOP	2	diploid	Other	GAGGAAGAGGAGGAGGAAGAAGAAGAAGAATGAGGGATGGATGAAGCATTGGGGGAATG[A/G]TCTTTGAAGCAAGTAGCGGACATGCAAGCGGCTACAAGCCAAGTACAGAAAGGGGAAGAAA	TOP	sub-set 2	SNPs used for scaffolding	#N/A
59	CMPSNP1057	2	40.255	CM3.5.1_scaffold00025	3609917	3609917	[T/C]	CMPSNP1057-0_B_U_1862783962	ACTTCGTCAGTAACGGACGCATGTCGATCTACGACACCAACATT	GAGTCGAGGTCATATCGTGCATGTCGATCTACGACACCAACATC	AAGGAAACAAGAACAACTTAAACAACCAGATCATTGCCGTTCGGTGGTCTGCCTATAGTGAGTC	ACCAGATCATTGCCGTTCGGTG	BOT	2	diploid	Other	GGAGATTTTGGTTCTCTGTGGTGGCACTGTTACCAGTGTTTAAGTTGTTCTTGTTTCCTTG[G/A]ATGTTGGTGTCGTAGATCGACATGAGCTCACTGATCAACTTTTGGCCATCTTCTGGAAC	BOT	sub-set 2	SNPs used for scaffolding	#N/A
60	CMPSNP222	2	41.729	CM3.5.1_scaffold00024	4026262	6330908	[T/A]	CMPSNP222-0_B_U_1862783224	ACTTCGTCAGTAACGGACGTGTGCCAGTCCCAAAGCACTAGT	GAGTCGAGGTCATATCGTGTGTGCCAGTCCCAAAGCACTAGA	GCATCCAAAACTTCAAAATCTTAACATTCCGACGGCCACATCAGGTCTGCCTATAGTGAGTC	TAACATTCCGACGGCCACATCAG	BOT	2	diploid	Other	GAATTTGAGATAGTCTTTCCAATCAAAGAAGACTTTGACAGATTTTGAAGTTTTGGATGCT[A/T]CTAGTGCTTTGGGACTGGCACAAATAATTCCAAGTCCTGTAGGGAGAGAAAGAGCCTTT	BOT	sub-set 2	SNPs used for scaffolding	#N/A
61	CMPSNP139	2	42.096	CM3.5.1_scaffold00024	3076026	7281144	[A/G]	CMPSNP139-0_T_F_1862783125	ACTTCGTCAGTAACGGACGCAACCCTGTTTGAAGGCTAGAAAATA	GAGTCGAGGTCATATCGTGCAACCCTGTTTGAAGGCTAGAAAATG	ACCTGTAGTCATTGGGTCAATTAGAGTCCCGATCCTAGTGGCTGTCTGCCTATAGTGAGTC	TAGAGTCCCGATCCTAGTGGCT	TOP	2	diploid	Other	AAGATGCCTAACTGGTCGACCAACTGGGTTTTTCCTCAACCCTGTTTGAAGGCTAGAAAAT[G/A]CACCTGTAGTCATTGGGTCAATGATGCCTCCAAAGGAGGCAGGCACATCATTCCTAGAT	BOT	sub-set 2	SNPs used for scaffolding	#N/A
62	PS_10-C09	2	43.945	CM3.5.1_scaffold00024	2464255	7892915	[A/G]	PS_10-C09-0_T_F_1862784225	ACTTCGTCAGTAACGGACGCTTGCCTAGAAGGGAAAACAGAGA	GAGTCGAGGTCATATCGTGCTTGCCTAGAAGGGAAAACAGAGG	AGTGTGAGGTAGTTTTGATCTCACGACTGTCCGAGGTTGTAATCCGTCTGCCTATAGTGAGTC	CGACTGTCCGAGGTTGTAATCC	TOP	2	diploid	Other	CAGCATGTTTGAGTCCATTCCTACATGCAGAAAGAAAGCTTGCCTAGAAGGGAAAACAGAG[G/A]CAGTGTGAGGTAGTTTTGATCTCATCTTCTTGAAATTTTCTGTTTTGGAGTCTGATTAT	BOT	sub-set 2	SNPs used for scaffolding	#N/A
63	CMPSNP2010	2	45.774	CM3.5.1_scaffold00012	743195	11101364	[A/T]	CMPSNP2010-0_T_U_2095847880	ACTTCGTCAGTAACGGACTTCCAAACAGCCAGTGAAGGATTAA	GAGTCGAGGTCATATCGTTTCCAAACAGCCAGTGAAGGATTAT	TTAGTGATCATGGTTATATCAGATGTCCTCAGTTGGGAAGGCGCTCAGTCTGCCTATAGTGAGTC	TCCTCAGTTGGGAAGGCGCTCA	TOP	2	diploid	Other	ttcaatagtggatcagtgggacttaaaaaagaagatgtaatctcaggaataaaacggtattctaacctagttgaggttccaaacagccagtgaaggatta[A/T]cttagtgatcatggttatatcagatgaatagaaatatatctatagtgaggggagtgcaactacgggagtttagtgggatgacccgttagttaacaaatg	BOT	sub-set 1	SNPs used for scaffolding	0.954
64	CMPSNP2011	2	45.044	CM3.5.1_scaffold00012	996062	11354231	[T/C]	CMPSNP2011-0_B_U_2120977586	ACTTCGTCAGTAACGGACGTTGGAAAGGGAACACCAGAAGACT	GAGTCGAGGTCATATCGTGTTGGAAAGGGAACACCAGAAGACC	TCAGATCATAACCCAAATGAAGCGAATGCGTATTTTGTGTCGAGCAGTCTGCCTATAGTGAGTC	CGAATGCGTATTTTGTGTCGAGCA	BOT	2	diploid	Other	AAGGATGGTTGATAGCTAAGTTCAAGAATCTGGTTTTTGGGTTCTTCAGAATTCAAGCTGTCCTAGTAGAAGTCGTTCTTCATTTGGGTTATGATCTGAG[G/A]GTCTTCTGGTGTTCCCTTTCCAAATTTTATTGCAGATTACTTGTTAGACGTTTAATCTGAAATGTTTTATCTTCTCTACTATTATTTGAAATCTCGGTC	BOT	sub-set 1	SNPs used for scaffolding	0.97
65	P05.79	2	47.267	CM3.5.1_scaffold00012	3869906	14228075	[A/G]	P05.79-0_T_F_1862784229	ACTTCGTCAGTAACGGACTGCAGCCTTCTTTAGGACCGATAA	GAGTCGAGGTCATATCGTTGCAGCCTTCTTTAGGACCGATAG	CCTGTGAAGCGAGCTAGAGTACAGCGTTATGAGACCGATGGGCGTCTGCCTATAGTGAGTC	CAGCGTTATGAGACCGATGGGC	TOP	2	diploid	Other	GTGAACCAAAACATCTTACCCCCTGGATTTAAAGCAAGTGCAGCCTTCTTTAGGACCGATA[G/A]CCCTGTGAAGCGAGCTAGAGTACCTGGAAGGGCCAACGTTGATGTCGAGAAGATGATTG	BOT	sub-set 2	SNPs used for scaffolding	#N/A
66	CMPSNP1003	2	51.515	CM3.5.1_scaffold00012	4675589	15033758	[T/C]	CMPSNP1003-0_B_U_1862783914	ACTTCGTCAGTAACGGACCAATCCCTTCCTGTTCTTGGCCT	GAGTCGAGGTCATATCGTCAATCCCTTCCTGTTCTTGGCCC	ACCTCAATCCTTCAAACCCTAATGTTCGACTGTCGCCGCAAGAGTCTGCCTATAGTGAGTC	ATGTTCGACTGTCGCCGCAAGA	BOT	2	diploid	Other	TAGAGGGTTTATTAATGGGGTTAAGGTCCCAAGGGGATTTAGGGTTTGAAGGATTGAGGTC[G/A]GGCCAAGAACAGGAAGGGATTGTGTTGAGCATTTGTTCGAGGAAGTCGTCGTTGGAAGC	BOT	sub-set 2	SNPs used for scaffolding	#N/A
67	CMPSNP2012	2	56.187	CM3.5.1_scaffold00012	6534211	16892380	[A/G]	CMPSNP2012-0_T_U_2095847884	ACTTCGTCAGTAACGGACGTCTATGTTTTGCCCCCTCCCCA	GAGTCGAGGTCATATCGTGTCTATGTTTTGCCCCCTCCCCG	CCAAAGAAAGAAAAAAAGAAAAACATGGTACGCCAATCTAATGGTGAGTCTGCCTATAGTGAGTC	CATGGTACGCCAATCTAATGGTGA	TOP	2	diploid	Other	AATTTTTTAAAAGAAGAATGAATGGATGAAGGCCTATTTAATTCTCTCTGTGTATCATTTTGGCAAGGAGCAGTTCAGTTCTATGTTTTGCCCCCTCCCC[G/A]ACCAAAGAAAGAAAAAAAGAAAAAACCACCACAAACGATATGCATAATGAAAGAAATCAGTTGGCCTTGAAAGGGCATATATGTTCCTTACACTTTAGT	BOT	sub-set 1	SNPs used for scaffolding	0.984
68	CMPSNP2341	2	56.554	CM3.5.1_scaffold00099	534931	17116649	[A/G]	CMPSNP2341-0_T_U_2095850833	ACTTCGTCAGTAACGGACGCCTGCATGGAACTTTTAGGGAGTAGAA	GAGTCGAGGTCATATCGTGCCTGCATGGAACTTTTAGGGAGTAGAG	ACCTTGAGATATTTAAGTTAATACTTGGGTAAACGTGCTGCACTTGTGGTCTGCCTATAGTGAGTC	GGGTAAACGTGCTGCACTTGTG	TOP	2	diploid	Other	TTACAAGTCTAATACTTCACATTTGCTAGACATCTAAAAATGAAAGTCCTTACATGTAGGAGTGGTACTAAGCCCTGCATGGAACTTTTAGGGAGTAGA[A/G]CACCTTGAGATATTTAAGTTAATACTTATTTAGATATTAAGTAAGTTTGCACATATTTAATTTATTTCAAACACATAAGTGTAATTAAATATTATTTATT	TOP	sub-set 1	SNPs used for scaffolding	0.7
69	CMPSNP128	2	57.653	CM3.5.1_scaffold00099	102505	17549075	[A/G]	CMPSNP128-0_T_F_1862783117	ACTTCGTCAGTAACGGACGTCTTCGTGCATTTACGAGATTCATCA	GAGTCGAGGTCATATCGTGTCTTCGTGCATTTACGAGATTCATCG	GCTTGTAGCATGAAAAGTTAACATCGACTGGACGGCTAACTTTGCGTCTGCCTATAGTGAGTC	TCGACTGGACGGCTAACTTTGC	TOP	2	diploid	Other	ACGTCCCCGTCATCTGAGATTGCTCCATAAAAATTTTCTTCGTGCATTTACGAGATTCATC[G/A]GGCTTGTAGCATGAAAAGTTAACAAGGTAAACAGGGCGAGGACGGGTAAGAAAATACAA	BOT	sub-set 2	SNPs used for scaffolding	#N/A
70	CMPSNP2218	2	57.653	CM3.5.1_scaffold00077	47970	17700549	[T/C]	CMPSNP2218-0_B_U_2120978762	ACTTCGTCAGTAACGGACTGTCGTTGGACCATAGCTATCACCTT	GAGTCGAGGTCATATCGTTGTCGTTGGACCATAGCTATCACCTC	CAGATTACTAAAATCTACTTAAAGTGCATGGACACGACATCATGCTGGCGTCTGCCTATAGTGAGTC	ATGGACACGACATCATGCTGGC	BOT	2	diploid	Other	ATACATGAGTAGCTTGAGTATTGATGATATTTCATTAGTTGTTATAAGTCTACCTTGATATGAAACTTTCTAGCACTTTAAGTAGATTTTAGTAATCTGA[G/A]AGGTGATAGCTATGGTCCAACGACATCTTTTCTTCAGGTGAGGAAATATGCTCCATTTATAGTGGTAGAAACAAGTGGAGACAAGCTCGCTGGATCTGC	BOT	sub-set 1	SNPs used for scaffolding	0.823
71	CMPSNP2221	2	58.383	CM3.5.1_scaffold00077	663111	18315690	[T/G]	CMPSNP2221-0_B_U_2120977727	ACTTCGTCAGTAACGGACGAAATCAAAGGCCTTTCAAGCTTCT	GAGTCGAGGTCATATCGTGAAATCAAAGGCCTTTCAAGCTTCG	CTGGTACTTCAAACAGTGCCTGAATTTACGCATTGTGACTGGACGTCTGCCTATAGTGAGTC	TGAATTTACGCATTGTGACTGGAC	BOT	2	diploid	Other	AACTGCTAACCAACTAGACGTCAAAATTAAGAGTATATGCAACAGTCTAAGATTCCAACTTACCAAATTTGAGATGATGGCACTGTTTGAAGTACCAGA[A/C]GAAGCTTGAAAGGCCTTTGATTTCCTTCCATATAATGGGCACAGAACAAACCCACCATATTCAGCACTTTTTTTCCCATAAGCATCAGGTAGGATTATAA	TOP	sub-set 1	SNPs used for scaffolding	0.892
72	CMPSNP2224	2	58.747	CM3.5.1_scaffold00077	886638	18539217	[A/T]	CMPSNP2224-0_T_U_2095849929	ACTTCGTCAGTAACGGACAAATTGCCATAACAACGTTTGACATA	GAGTCGAGGTCATATCGTAAATTGCCATAACAACGTTTGACATT	CTGTTCTACACCCAGCATTGCGCTCTAGCCTGTACGGAAGTTGTCTGCCTATAGTGAGTC	CGCTCTAGCCTGTACGGAAGTT	TOP	2	diploid	Other	GATAATGGCGGAAAGGGCCACAAGAGGTGTGTAGCTGAAGACAGGAGCTAGAAAGATGAGAGTGAGAGCCATGAAAATTGCCATAACAACGTTTGACAT[A/T]GCTGTTCTACACCCAGCATTGAAGTTCACTGCAGTTTTTGAGAATGGCCCTGAAAATTAAGAAGAAATAAAAACCAAAGTCATCCCATTTGATCAAATTC	TOP	sub-set 1	SNPs used for scaffolding	0.851
73	CMPSNP3735	2	58.747	CM3.5.1_scaffold00077	1254940	18907519	[A/G]	CMPSNP3735-0_T_U_2120977729	ACTTCGTCAGTAACGGACTCAACATCGTTTTGTACGCGACA	GAGTCGAGGTCATATCGTTCAACATCGTTTTGTACGCGACG	CTACAGTGTTATCTGATTTATTTATTTACTGCAATACAGGACCGTTCGCGTCTGCCTATAGTGAGTC	ACTGCAATACAGGACCGTTCGC	TOP	2	diploid	Other	CAACACGTTAGTAGTGGGGAACAACCAACGTTTGTTAAACGCATTGCAAATACCTTATTGCCTACGACACCGAGTACATCAACATCGTTTTGTACGCGAC[G/A]TCTACAGTGTTATCTGATTTATTTATTTTTATTAATTAACATAAAATTAATAAAAAAACTATTAAAATTCCAAAATTGAATTACAATTAACGTAAAATT	BOT	sub-set 1	SNPs used for scaffolding	0.752
74	CMPSNP2226	2	59.11	CM3.5.1_scaffold00077	1364704	19017283	[A/G]	CMPSNP2226-0_T_U_2120977731	ACTTCGTCAGTAACGGACGCCCATTTGATTTTTCTGTTGAAATAGTCA	GAGTCGAGGTCATATCGTGCCCATTTGATTTTTCTGTTGAAATAGTCG	TTTACATTTATGCCTTCTAGAGTGAATCCTTAGCACGCAGGGATCGGTCTGCCTATAGTGAGTC	AATCCTTAGCACGCAGGGATCG	TOP	2	diploid	Other	TATACTCCAAATATTCGAATCATAGCATTTTATAAGAATCTTTTTATGATCAATTACAAAAAAAGTAACTTCCCCATTTGATTTTTCTGTTGAAATAGTC[G/A]CTTTACATTTATGCCTTCTAGAGTGGTATAAGGCTGTTTAAAGTTAAAGAGTATGCTTCTTTATCAACTCCAAGATGACCTTGCTTCCTCTCGACTCCA	BOT	sub-set 1	SNPs used for scaffolding	0.851
75	CMPSNP3748	2	59.11	CM3.5.1_scaffold00077	1457431	19110010	[A/T]	CMPSNP3748-0_T_U_2095850102	ACTTCGTCAGTAACGGACCATCCTTCTCATGGTCAGAGGGTA	GAGTCGAGGTCATATCGTCATCCTTCTCATGGTCAGAGGGTT	ATTCTCCATCCTCAGGTATTATCCGCTCGGAGTAGCTCAGATGGTGTCTGCCTATAGTGAGTC	CGCTCGGAGTAGCTCAGATGGT	TOP	2	diploid	Other	TCAACAGTGAGCAGTTTTTGTAGATCAGCTATATTTCATACACATTTAAATATCACAATCAGAGACCAACATGAGCACATCCTTCTCATGGTCAGAGGGT[A/T]GATTCTCCATCCTCAGGTATTATCCAAAAAATACAAAAAGAAATCGCATCCAGAGATATTGGACTAGAATTGCATTGGGCACCTTCATTTGTCAGTGAG	BOT	sub-set 1	SNPs used for scaffolding	0.992
76	CMPSNP2168	2	59.11	CM3.5.1_scaffold00069	8513	19147625	[C/G]	CMPSNP2168-0_T_U_2120977693	ACTTCGTCAGTAACGGACGTGTGTCCCAGCAATCACTACATTTC	GAGTCGAGGTCATATCGTGTGTGTCCCAGCAATCACTACATTTG	AGCATCTCTAACAAGCTTCCACGCGAAACTGGTCTATCCCGTAGTCTGCCTATAGTGAGTC	CGCGAAACTGGTCTATCCCGTA	TOP	2	diploid	Other	AAGTGAAAGGCATTCCCGCAAGTCCAAGCACACCACTACTGCGAGACAACCTAAGAATGAATAACTCAGCCTGCATTGTGTCCCAGCAATCACTACATTT[C/G]TAGCATCTCTAACAAGCTTCCAGCAGTACACTAATTCAGTTTACAATAGCCCTAAAGAGTGAAGTTACAATACAAGTTATCGCAAACATGGAAATACTA	BOT	sub-set 1	SNPs used for scaffolding	0.916
77	CMPSNP246	2	59.11	CM3.5.1_scaffold00069	497176	19636288	[T/G]	CMPSNP246-0_B_F_1862783241	ACTTCGTCAGTAACGGACGGCTATATTAATTGACACTGAATTCCTAAT	GAGTCGAGGTCATATCGTGGCTATATTAATTGACACTGAATTCCTAAG	CCATGACACATAGGATTAAGAGAGAGCGCCTAAATCTGTCTGTGGGTCTGCCTATAGTGAGTC	GAGCGCCTAAATCTGTCTGTGG	BOT	2	diploid	Other	AATGCAGTCTCGTGATGACTCTTAGTTTAGATTACTCTCTTAATCCTATGTGTCATGGT[A/C]TTAGGAATTCAGTGTCAATTAATATAGCCTCGAATGTGTGCAGTGGGGCGTTTTGCCCTTT	TOP	sub-set 2	SNPs used for scaffolding	#N/A
78	CMPSNP375	2	60.573	CM3.5.1_scaffold00069	1426203	20565315	[T/C]	CMPSNP375-0_B_U_1862783366	ACTTCGTCAGTAACGGACGTCTTTATCCTCTGCATCAACCACACT	GAGTCGAGGTCATATCGTGTCTTTATCCTCTGCATCAACCACACC	TCCACAACGTCTTCTGAGGTAGATGCCAATATGACGATTGCTAGAGTCTGCCTATAGTGAGTC	GATGCCAATATGACGATTGCTAGA	BOT	2	diploid	Other	ATCTGCTGTGGCTCAAGATGACTCGAAGAGCATACTATCTACCTCAGAAGACGTTGTGGAC[G/A]GTGTGGTTGATGCAGAGGATAAAGAAGCAGAGGGAAGTCCTGAAATCAAGGCTTCTGAT	BOT	sub-set 2	SNPs used for scaffolding	#N/A
79	CMPSNP2169	2	60.573	CM3.5.1_scaffold00069	1525935	20665047	[T/C]	CMPSNP2169-0_B_U_2095849648	ACTTCGTCAGTAACGGACGGGTTTAGATGTTGAAATATTGATTCCCATT	GAGTCGAGGTCATATCGTGGGTTTAGATGTTGAAATATTGATTCCCATC	AATTGCTTAAATAAATTGAATTATATTCGAGACATTACACGGCAGCTAATCGTCTGCCTATAGTGAGTC	CGAGACATTACACGGCAGCTAATC	BOT	2	diploid	Other	AAAATGCCCAAACCCAGTCCCAATATCATACTTGTCAACTCCATAATCTGTGGTCAGCAGACAACCAAAATAATATAATTCAATTTATTTAAGCAATTC[A/G]ATGGGAATCAATATTTCAACATCTAAACCAGCCCAAGGTTTATAATTTTGAAATTATATATGCAGGGAAGTATTTTAAATGGCAAAACGGTTAAAAATGT	TOP	sub-set 1	SNPs used for scaffolding	0.668
80	CMPSNP2484	2	60.209	CM3.5.1_scaffold00122	1008	20868929	[A/G]	CMPSNP2484-0_T_U_2095851612	ACTTCGTCAGTAACGGACTGGTCTTTAATCTTGCTGGTAAGTTCA	GAGTCGAGGTCATATCGTTGGTCTTTAATCTTGCTGGTAAGTTCG	CATTTCAAAGGATACGATCATGTTACGCTCTCAGCCAGCACGAAGTCTGCCTATAGTGAGTC	TTACGCTCTCAGCCAGCACGAA	TOP	2	diploid	Other	gaatgaaccatactctaaaggtaaggaattaaagataaacgttaccaaaaagttctcattaacttccatacccatggtctttaatcttgctggtaagttc[G/A]tcatttcaaaggatacgatcatgtatagtacgagaaccatcaaacttgatgttggttaaagtactcataagtgttccagcaagtgacttatcagccaac	BOT	sub-set 1	SNPs used for scaffolding	0.847
81	CMPSNP2485	2	60.209	CM3.5.1_scaffold00122	2511	20870432	[T/C]	CMPSNP2485-0_B_U_2120977921	ACTTCGTCAGTAACGGACTGTGTTCGATTGACATCCTTTGTTT	GAGTCGAGGTCATATCGTTGTGTTCGATTGACATCCTTTGTTC	TGAACTTCTTTTTCAACGACACCGGCTTTGAGGCAACTCGACTGTCTGCCTATAGTGAGTC	CCGGCTTTGAGGCAACTCGACT	BOT	2	diploid	Other	tgataattatgcaacagttttcttctaaaaaatgacaagtattctacaagtgctaaacatatggaattaaaatactttgtcgttgaaaaagaagttcat[A/G]aacaaaggatgtcaatcgaacacattagcactagacttatgattgcaggtccactgactaaaggattgtcatcaaagacgttcaaagatcatgttgaacg	TOP	sub-set 1	SNPs used for scaffolding	0.924
82	PS_02-H06	2	61.3	CM3.5.1_scaffold00030	3466899	21804159	[A/T]	PS_02-H06-0_T_U_1862784069	ACTTCGTCAGTAACGGACACAAGGGAGTTGACGACTTCTTTTCA	GAGTCGAGGTCATATCGTACAAGGGAGTTGACGACTTCTTTTCT	AGGATGAGATTCGTATGAGAAGTAGAATCCAGGTGCCGGTGTTGTGTCTGCCTATAGTGAGTC	AGAATCCAGGTGCCGGTGTTGT	TOP	2	diploid	Other	AATCTGAATCCATTTGATTGGTCTAACAATAGGGACAAGGGAGTTGACGACTTCTTTTC[A/T]GAGGATGAGATTCGTATGAGAAGTCATGAAATGCTTGAAAATGAAGATATGCAACAATTGT	TOP	sub-set 2	SNPs used for scaffolding	#N/A
83	CMPSNP886	2	61.3	CM3.5.1_scaffold00030	3430196	21840862	[T/C]	CMPSNP886-0_B_F_1862783833	ACTTCGTCAGTAACGGACGTCGATTTCGATTTTGATTGTGGGT	GAGTCGAGGTCATATCGTGTCGATTTCGATTTTGATTGTGGGC	TTTGATTTTATGATTGGGATTGACAGTGGGTATATGACGCAATTCGGTCTGCCTATAGTGAGTC	ACAGTGGGTATATGACGCAATTCG	BOT	2	diploid	Other	TCAATTCTCTGGAATCCCCAACGCATTGTGTAAGTTCAATCCCAATCATAAAATCAAAC[A/G]CCCACAATCAAAATCGAAATCGAAATTGAAAATTCCTCTGTTTTTGGTTTGCAGCTTCTAC	TOP	sub-set 2	SNPs used for scaffolding	#N/A
84	CMPSNP381	2	65.521	CM3.5.1_scaffold00030	2346440	22924618	[T/C]	CMPSNP381-0_B_U_1862783374	ACTTCGTCAGTAACGGACGGGGCCAAAAAGGAAACTACAACTTT	GAGTCGAGGTCATATCGTGGGGCCAAAAAGGAAACTACAACTTC	ACTAAAATCTTTAAACTTAACAGCAAAGGACTATCATCTCCGTGGGCAGTCTGCCTATAGTGAGTC	AGGACTATCATCTCCGTGGGCA	BOT	2	diploid	Other	GTAGTATTAGTTAGCCATTTATGTTCATGTGAACTTGCTGTTAAGTTTAAAGATTTTAGTC[G/A]AAGTTGTAGTTTCCTTTTTGGCCCCCCAAGTTAAGCTGATTGGGTGGATAAAAATAACT	BOT	sub-set 2	SNPs used for scaffolding	#N/A
85	CMPSNP658	2	82.691	CM3.5.1_scaffold00030	885452	24385606	[A/G]	CMPSNP658-0_T_F_1862783635	ACTTCGTCAGTAACGGACGTGGGATTGAACCGCCAAATCTA	GAGTCGAGGTCATATCGTGTGGGATTGAACCGCCAAATCTG	GACTGCAAAATACATACAAATTACAGCAACGATCCTACAGTATCCGCGTCTGCCTATAGTGAGTC	GCAACGATCCTACAGTATCCGC	TOP	2	diploid	Other	CGAATTGCAATTAGCCGGGACTGATCTTTTTGGTTGCAGCTGGGATTGAACCGCCAAATCT[G/A]TGACTGCAAAATACATACAAATTACAAAACCAAGCCATGGATGATTAATATACAGCAAC	BOT	sub-set 2	SNPs used for scaffolding	#N/A
86	AI_14-E02	2	91.521	CM3.5.1_scaffold00030	370277	24900781	[T/G]	AI_14-E02-0_B_F_1862784140	ACTTCGTCAGTAACGGACAGATCAGGAACCGTCGCCATGT	GAGTCGAGGTCATATCGTAGATCAGGAACCGTCGCCATGG	AAGAAAAGAGAGAGAGAAGAGAAAGAGTGTGGAGTTCGTTCCTAAGCGTCTGCCTATAGTGAGTC	GAGTGTGGAGTTCGTTCCTAAGC	BOT	2	diploid	Other	CCCCATTTTCCCTCTTCTTCCATCGCCAACCTTTTTTCTCTTCTCTCTCTCTTTTCTTC[A/C]CATGGCGACGGTTCCTGATCTCTTCCGCCGCAACAACGGACTTGTAGGGGTTTCCGACGAG	TOP	sub-set 2	SNPs used for scaffolding	#N/A
87	CMPSNP566	2	93.385	CM3.5.1_scaffold00030	293009	24978049	[T/G]	CMPSNP566-0_B_U_1862783558	ACTTCGTCAGTAACGGACGGGTTGGAAAACGACTTGAGCTATT	GAGTCGAGGTCATATCGTGGGTTGGAAAACGACTTGAGCTATG	AACGTCATTAATTTAAAGGCCCAGGAACTCATCGGACTCCACTGTCTGCCTATAGTGAGTC	CAGGAACTCATCGGACTCCACT	BOT	2	diploid	Other	GTAGACATCCATTAATACAAGAATGCAAGAGAAGCTACTGGCCTTTAAATTAATGACGTTT[C/A]ATAGCTCAAGTCGTTTTCCAACCCCTTTCTGATATTCAACTAGCCAAGCGAGAATCATC	BOT	sub-set 2	SNPs used for scaffolding	#N/A
88	CMPSNP2278	2	95.611	CM3.5.1_scaffold00089	839506	25354266	[T/G]	CMPSNP2278-0_B_U_2120977770	ACTTCGTCAGTAACGGACCATGACAGCAGTTAAAATATGTTTTGCT	GAGTCGAGGTCATATCGTCATGACAGCAGTTAAAATATGTTTTGCG	AATAAAAGGTGTTAAATGGCAGTCAATGCACGTACTTTAGATCGCAGTCTGCCTATAGTGAGTC	TCAATGCACGTACTTTAGATCGCA	BOT	2	diploid	Other	AAATTATGAAAAATTACTATAGTTGTATATGCATTTGTTCTAAAGTTTTGTAAGTTCGCAAGGCATGCTGAATTACCCTGCCATTTAACACCTTTTATTA[C/A]GCAAAACATATTTTAACTGCTGTCATGTACAAACCAATTTTGATGCCCATTTTTTAACCTATTTCACTCTGATGGCAGTTTGATGATATCGGATCTCAT	BOT	sub-set 1	SNPs used for scaffolding	0.863
89	CMPSNP2277	2	95.611	CM3.5.1_scaffold00089	825246	25368526	[A/G]	CMPSNP2277-0_T_U_2095850313	ACTTCGTCAGTAACGGACGTTTTCTTGCATTTCAAGGGTTCCA	GAGTCGAGGTCATATCGTGTTTTCTTGCATTTCAAGGGTTCCG	TACAGTTACAACATCCTCGAGCTTCTGATCGCGGCGAGAGCTAAGTCTGCCTATAGTGAGTC	TTCTGATCGCGGCGAGAGCTAA	TOP	2	diploid	Other	TCTCATTAAATACTGTGGAAATCTCTACCATGTTATCCTTTAAAAAAACTAATCGATTCTGGTGAATGTCTATTTCTTTTCTTGCATTTCAAGGGTTCC[A/G]TTACAGTTACAACATCCTCGAGCCTTTTATCATGGAGTCAGAGAATGAAGTTGAAGCAATGTATAGAGACTTCAAATTTTCTTGGGAAAGCTGATAGGTG	TOP	sub-set 1	SNPs used for scaffolding	0.958
90	CMPSNP2276	2	97.834	CM3.5.1_scaffold00089	520119	25673653	[A/G]	CMPSNP2276-0_T_U_2120977769	ACTTCGTCAGTAACGGACGCCATTGCCTTCTGACACAGATTCAA	GAGTCGAGGTCATATCGTGCCATTGCCTTCTGACACAGATTCAG	TGGATTCTACAGAATGGCTTCCATGTATGACGGCTCCTTATGTGGGTCTGCCTATAGTGAGTC	CATGTATGACGGCTCCTTATGTGG	TOP	2	diploid	Other	GGACCAAATTAGTATTTAAACCTCTAGATTGCTACTAATTTGAACAGGCGTGTGCAGGTACAAGCCAGGGGAATTTCCATTGCCTTCTGACACAGATTCA[G/A]CTGGATTCTACAGAATGGCTTCAAGAGCACTTGCCGAGGGAGGTTATAGCCATTATGAGATCAGTAGTTACTGTAAGAGTTCGTTCGAGTGTAAGCACA	BOT	sub-set 1	SNPs used for scaffolding	0.933
91	CMPSNP94	2	100.82	CM3.5.1_scaffold00089	75057	26118715	[T/C]	CMPSNP94-0_B_U_1862783080	ACTTCGTCAGTAACGGACGGAACGAGGCAGATGTGATGCATT	GAGTCGAGGTCATATCGTGGAACGAGGCAGATGTGATGCATC	CAATGTACATCAAATCCATTCCACCTAAACTGGTCCGCGCTGATGTCTGCCTATAGTGAGTC	ACCTAAACTGGTCCGCGCTGAT	BOT	2	diploid	Other	GAACCCCTAGGTAGTTCAGACTTCAGGCCAGACTCGATGGAATGGATTTGATGTACATTGG[G/A]ATGCATCACATCTGCCTCGTTCATCATGTTTCTGTTCAATCCTACAGGGTCTGGAATAG	BOT	sub-set 2	SNPs used for scaffolding	#N/A
92	CMPSNP2275	2	100.82	CM3.5.1_scaffold00089	16462	26177310	[T/A]	CMPSNP2275-0_B_U_2095850310	ACTTCGTCAGTAACGGACGCCTTACATTCAAAAATCCGATGTCAT	GAGTCGAGGTCATATCGTGCCTTACATTCAAAAATCCGATGTCAA	TTTCTTTACATTCATACTTCTGCAGCGGAACGGAGTGCCAATGTTAGTCTGCCTATAGTGAGTC	GCGGAACGGAGTGCCAATGTTA	BOT	2	diploid	Other	TTTGAACACAATCAACAAATGAATTCGTTTGCTCCATTTCTAATGTTAACAACTATTATTCCGTAAGACTACCTTGCAGAAGTATGAATGTAAAGAAAT[A/T]TGACATCGGATTTTTGAATGTAAGGAAAGTTCATATTGGATTTTAAAAGAAGGCATATTCCAAACACTCACCATTGCCCTGTTCCACGAGTTGTCAGCAC	TOP	sub-set 1	SNPs used for scaffolding	0.949
93	CMPSNP46	3	0	CM3.5.1_scaffold00008	1136349	1136349	[T/C]	CMPSNP46-0_B_U_1862783032	ACTTCGTCAGTAACGGACGCGTCAGGAGGTAAGGGAGGCATT	GAGTCGAGGTCATATCGTGCGTCAGGAGGTAAGGGAGGCATC	ATCCTTGGGGCATAGGTGCTGACTGTACCGCTAATCGCCGGTCTGCCTATAGTGAGTC	CTGACTGTACCGCTAATCGCCG	BOT	3	diploid	Other	CTATGATACCTCCTCCACCTATGCCACAAGGAGTTCCTCCACCACCTATGCCCCAAGGATC[G/A]ATGCCTCCCTTACCTCCTGACGAAGCTCCTCCGCCACTTCCGGATGAACCAGAACCAAA	BOT	sub-set 2	SNPs used for scaffolding	#N/A
94	AI_14-B01	3	8.092	CM3.5.1_scaffold00008	2804389	2804389	[T/A]	AI_14-B01-0_B_U_1862784145	ACTTCGTCAGTAACGGACGTGATCTTGATTCGAACGATAGCAAGT	GAGTCGAGGTCATATCGTGTGATCTTGATTCGAACGATAGCAAGA	ATTTTCTACAAGGGTTGGATGGTCTCTTCAAGGCACGACTCGTGTCTGCCTATAGTGAGTC	GTCTCTTCAAGGCACGACTCGT	BOT	3	diploid	Other	AAGAGTAAGATAACTTTCCATCTTTAAAACAAAAACCACCATCCAACCCTTGTAGAAAATC[A/T]CTTGCTATCGTTCGAATCAAGATCAGGAGTCATTGTACTTAATATTTTAGCTCCTTTGA	BOT	sub-set 2	SNPs used for scaffolding	#N/A
95	CMPSNP307	3	11.911	CM3.5.1_scaffold00008	3386642	3386642	[T/C]	CMPSNP307-0_B_U_1862783310	ACTTCGTCAGTAACGGACGGCTGTTGATGCTGCAAGAAAAGCT	GAGTCGAGGTCATATCGTGGCTGTTGATGCTGCAAGAAAAGCC	ACAGTGCAAAGACATGGAAGTTCATCTGAACCGCAAGACCTGCGTCTGCCTATAGTGAGTC	TTCATCTGAACCGCAAGACCTGC	BOT	3	diploid	Other	GGCGGAATTCTTCAGCATCAACACAAGCAAAGCACACTTCCTTCCATGTCTTTGCACTGTT[G/A]GCTTTTCTTGCAGCATCAACAGCGCCTTGGAACTGCTTCAGTTTTACAAGAGTGACAGC	BOT	sub-set 2	SNPs used for scaffolding	#N/A
96	CMPSNP271	3	13.753	CM3.5.1_scaffold00008	3914687	3914687	[T/C]	CMPSNP271-0_B_U_1862783266	ACTTCGTCAGTAACGGACGCTGTTTGGTCGAACCAAAATTGATT	GAGTCGAGGTCATATCGTGCTGTTTGGTCGAACCAAAATTGATC	ACTATTAATTTAATTAAATCCCTCCTAGTCTTATCACTTCACGGGATCAAGTCTGCCTATAGTGAGTC	AGTCTTATCACTTCACGGGATCAA	BOT	3	diploid	Other	CAGAAACCCTAATCGAGAAATACCGAAATGAAAGAGGAGGGATTTAATTAAATTAATAGTC[G/A]ATCAATTTTGGTTCGACCAAACAGAAAATTGAGAGCTTGGAAATGGAATTCCGCCGAAA	BOT	sub-set 2	SNPs used for scaffolding	#N/A
97	PS_09-H05	3	14.848	CM3.5.1_scaffold00008	4756691	4756691	[T/G]	PS_09-H05-0_B_F_1862784186	ACTTCGTCAGTAACGGACGTAGTGGCGGAGGCGGAGAACT	GAGTCGAGGTCATATCGTGTAGTGGCGGAGGCGGAGAACG	AACCGCCTTCTCCTTCTCGCTTGACCTAACCGATCCGAACGTCTGCCTATAGTGAGTC	GCTTGACCTAACCGATCCGAAC	BOT	3	diploid	Other	CRTCACTTTTGCCATCGTATGAATATGAACTGCAAGCAAGGAGAAGGAGAAGGCGGTTA[A/C]GTTCTCCGCCTCCGCCACTACCACGGCCACCACCGCCCAGGTTCCAGTGGCCAAGAAGACA	TOP	sub-set 2	SNPs used for scaffolding	#N/A
98	CMPSNP31	3	14.848	CM3.5.1_scaffold00008	5307007	5307007	[T/A]	CMPSNP31-0_B_F_1862783013	ACTTCGTCAGTAACGGACTTATTCAACATCAATCACATTCTGCT	GAGTCGAGGTCATATCGTTTATTCAACATCAATCACATTCTGCA	TGATACAAACTGTTCTCTGTATCACGACTACGACGATGCTGCTGACGTCTGCCTATAGTGAGTC	CGACTACGACGATGCTGCTGAC	BOT	3	diploid	Other	ATATAGTTTTGTGTAATTTACTAGGAAGTTGAATTGATACAGAGAACAGTTTGTATCAC[A/T]GCAGAATGTGATTGATGTTGAATAATATAGTATATTGTTCTCACGTGAAGGTCCAAGTTTA	TOP	sub-set 2	SNPs used for scaffolding	#N/A
99	CMPSNP918	3	17.439	CM3.5.1_scaffold00008	6150631	6150631	[A/G]	CMPSNP918-0_T_U_1862783864	ACTTCGTCAGTAACGGACGCACCTCCAAGAAGCATGCCCA	GAGTCGAGGTCATATCGTGCACCTCCAAGAAGCATGCCCG	CGATCCACTCCTCACAACACTGAGCATTGTCAACGCCGTTTCCGTCTGCCTATAGTGAGTC	TGAGCATTGTCAACGCCGTTTCC	TOP	3	diploid	Other	CTTCGCCTTTCTACACTAGACAACCTTTGTTTGACGAACCACCTCCAAGAAGCATGCCC[A/G]CCGATCCACTCCTCACAACACCTCGGGATGCTCAATCTCCTAGCGGCCTCCCTCCCCCACC	TOP	sub-set 2	SNPs used for scaffolding	#N/A
100	CMPSNP9	3	20.05	CM3.5.1_scaffold01598	1689259	9077578	[A/C]	CMPSNP9-0_T_U_1862782984	ACTTCGTCAGTAACGGACGGGAGCACATGGGCCGCTTA	GAGTCGAGGTCATATCGTGGGAGCACATGGGCCGCTTC	AGCTTCTGCTCACATAAGAGCCTTTGTCGAAGAAACGCAGGACAGGTCTGCCTATAGTGAGTC	CTTTGTCGAAGAAACGCAGGACAG	TOP	3	diploid	Other	GCTTCAGAAGGGAACATACAATTTCTAGTGAAAAAGCTGGTGGAGCACATGGGCCGCTT[A/C]GAGCTTCTGCTCACATAAGAGCATCAGCGAGATTTGATTATCAGCCTGATATTTGCAAGGA	TOP	sub-set 2	SNPs used for scaffolding	#N/A
101	CMPSNP260	3	20.01	CM3.5.1_scaffold01598	794268	7551005	[A/G]	CMPSNP4286-0_T_U_2120978816	ACTTCGTCAGTAACGGACCTCGTCATTGAAATTCCAGTGGAA	GAGTCGAGGTCATATCGTCTCGTCATTGAAATTCCAGTGGAG	ACGGATTACTGCTAGATAACCTTCATCGGAGTTAAGAACGGGGTACGTCTGCCTATAGTGAGTC	CATCGGAGTTAAGAACGGGGTAC	TOP	3	diploid	Other	GTTCCTTTTATCAGTTGAGTTGTAAATGATGAATGCGAATGAGTCTGTAGCTAAATTGTATGTGCTTATACTGCAGCTCGTCATTGAAATTCCAGTGGA[A/G]CACGGATTACTGCTAGATAACCTTCTGGATCTTGCTCATGCCCCTTTTACTCATACTTCTACTTTTGCTAAAGGATGGAGCGTACCCAGGTATCAGTCAA	TOP	sub-set 1	SNPs used for scaffolding	0.986
102	CMPSNP4286	3	20.01	CM3.5.1_scaffold01598	162686	8182587	[T/G]	CMPSNP260-0_B_U_1862783254	ACTTCGTCAGTAACGGACCGGGATGAACACAATGACTGGTT	GAGTCGAGGTCATATCGTCGGGATGAACACAATGACTGGTG	ATCCTCCATAGGAGATGATGCATGTCGTACTTTTGCCGTACCCAGGTCTGCCTATAGTGAGTC	ATGTCGTACTTTTGCCGTACCCAG	BOT	3	diploid	Other	ATAACATTGTTTCCTGGTAACACTCCGTTAACAGTTTTCGCATCATCTCCTATGGAGGATA[C/A]ACCAGTCATTGTGTTCATCCCGTTTAGATGATTTGACATCATGTATTCCTGAATAATCT	BOT	sub-set 2	SNPs used for scaffolding	#N/A
103	CMPSNP2614	3	20.01	CM3.5.1_scaffold01598	159318	7547637	[G/C]	CMPSNP2614-0_B_U_2120978010	ACTTCGTCAGTAACGGACGAAACGTGACCAATATGAACTTGAAAATG	GAGTCGAGGTCATATCGTGAAACGTGACCAATATGAACTTGAAAATC	ATATTGTAACAGGGAGAAAGACTTCAGGAACTCATCGGACTCCACTGTCTGCCTATAGTGAGTC	CAGGAACTCATCGGACTCCACT	BOT	3	diploid	Other	TTCAAATCTTTTGTTTTTGCAAGAACTCCTTTTGAAACATTCGAATAAACAATTTGCGACTGCAAAACCTCATCCAAGTCTTTCTCCCTGTTACAATATA[C/G]ATTTTCAAGTTCATATTGGTCACGTTTAATTATACAACACAAATAATAAAATATAAAGTAAACCAGTACCAAAGTAGGTCAAATAGTACACAATGCAAA	BOT	sub-set 1	SNPs used for scaffolding	0.86
104	CMPSNP2019	3	20.367	CM3.5.1_scaffold00015	6051713	10151404	[T/C]	CMPSNP2019-0_B_U_2120977594	ACTTCGTCAGTAACGGACGCAAATGTGAGTCTTTAGTGGAGTGTACAT	GAGTCGAGGTCATATCGTGCAAATGTGAGTCTTTAGTGGAGTGTACAC	TAGTTATTGAATATTAACTAATGTGGTTTAGGAAACGTCATCCACGCGGGTCTGCCTATAGTGAGTC	TTAGGAAACGTCATCCACGCGG	BOT	3	diploid	Other	ctaggaaggggacttaatgaacctatagatcagaacttacaacgatataagattaattagctaagctcattaaccacattagttaatattcaataactat[G/A]tgtacactccactaaagactcacatttgaactcttctcactatagatatatttatgtgtcctcggatatagaccaataatagtaagttagtccttcaca	BOT	sub-set 1	SNPs used for scaffolding	0.648
105	CMPSNP2018	3	20.729	CM3.5.1_scaffold00015	5977938	10225179	[T/C]	CMPSNP2018-0_B_U_2095848242	ACTTCGTCAGTAACGGACGCAGAGAGGATTGACTCGCTATCATAAAT	GAGTCGAGGTCATATCGTGCAGAGAGGATTGACTCGCTATCATAAAC	AGTTAATATAAATAATATCCAAACTCAGACATGGGCTGCTCCGTAAACTGTCTGCCTATAGTGAGTC	GACATGGGCTGCTCCGTAAACT	BOT	3	diploid	Other	GCTTTTTCAAGCTTTCTGATTTGAAGTTGAGTTTTTATTTATTTAGTTTCTTAGCTGAATTTATTTGAAGTTGAGTTTGGATATTATTTATATTAACTG[A/G]TTTATGATAGCGAGTCAATCCTCTCTGGCTCTTCTGTATGTCCAAGGAAATGAGTGGAGAAAAAAATATAAACCTCGGATTTTAGAGAAGCTCAAGTATA	TOP	sub-set 1	SNPs used for scaffolding	0.669
106	CMPSNP316	3	22.56	CM3.5.1_scaffold00015	2086630	14116487	[T/A]	CMPSNP316-0_B_F_1862783319	ACTTCGTCAGTAACGGACGCCAGTGCATTTCGACCAGAT	GAGTCGAGGTCATATCGTGCCAGTGCATTTCGACCAGAA	TAGCAACAGACTCCCACTGATATTTGTGGTGCGAATGGTCATACCCGTCTGCCTATAGTGAGTC	TTTGTGGTGCGAATGGTCATACCC	BOT	3	diploid	Other	GATCATGCCAATTACTATTCCCCTAGACAGGAACTTTATCAGTGGGAGTCTGTTGCTAT[A/T]TCTGGTCGAAATGCACTGGCCATGAGGTATAAGCTCCTACCATATCTATACACATTGAACT	TOP	sub-set 2	SNPs used for scaffolding	#N/A
107	CMPSNP2192	3	22.56	CM3.5.1_scaffold00073	1539258	16312769	[G/C]	CMPSNP2192-0_B_U_2095849707	ACTTCGTCAGTAACGGACGCGCATGGGTGACTTGATGGAG	GAGTCGAGGTCATATCGTGCGCATGGGTGACTTGATGGAC	CTGTGGATTTCCTGCAAAGGGAATCCCGAGAAGGTCCTGCTGTCTGCCTATAGTGAGTC	GGAATCCCGAGAAGGTCCTGCT	BOT	3	diploid	Other	TCCAAGCTAAGCTCTCATAAGAAAATTTTTATTTTCTTAGGAATAGGATAATGATCCATCCACATAAAAGAATATAGATCCTTTGCAGGAAATCCACAGT[C/G]TCCATCAAGTCACCCATGCGAGATAGATTTCACAGAAAAAGATGAGGATCCTCCATGAATCAGGAGGAGCACGAGATGTAACAAAGAACAACAACTAAG	BOT	sub-set 1	SNPs used for scaffolding	0.821
108	CMPSNP2189	3	22.56	CM3.5.1_scaffold00073	1238893	16613134	[T/C]	CMPSNP2189-0_B_U_2120978754	ACTTCGTCAGTAACGGACGAAAGTGGCGATGTGAAGCCAAT	GAGTCGAGGTCATATCGTGAAAGTGGCGATGTGAAGCCAAC	GATATCGCTCTCATTCTTAACGGCTATGTGCTAGTATCCGGGCAGTCTGCCTATAGTGAGTC	GCTATGTGCTAGTATCCGGGCA	BOT	3	diploid	Other	TTGGTCCACTATTTAAGTTTTAATTTGTTTAAGTTGTTTAGCATTTCAAAAGGTTCAGTTGGCAGGTTAACTGGTGTCGTTAAGAATGAGAGCGATATCG[G/A]TTGGCTTCACATCGCCACTTTGGTCGAGAGCAGGTGATCCGAAGGGGGGTTTGATTCTTGTAGTTTGTATTATACAAGCATTTTATTTACCTAATGAAA	BOT	sub-set 1	SNPs used for scaffolding	0.983
109	CMPSNP2186	3	22.921	CM3.5.1_scaffold00073	311998	17540029	[A/C]	CMPSNP2186-0_T_U_2095849695	ACTTCGTCAGTAACGGACCCAGGAACATTTCTGTTGTTTTCAA	GAGTCGAGGTCATATCGTCCAGGAACATTTCTGTTGTTTTCAC	TCCATATATTATTTTGGGGTTCTGTATTGACAGACTATCGGCCCGGTCTGCCTATAGTGAGTC	GTATTGACAGACTATCGGCCCG	TOP	3	diploid	Other	TTTCCGGTTTCTTTATTTGGTGCAATAAAGTCAAAATGGTATATGCCATACTATATGTGTGAAAGAACAAGTAAACCAGGAACATTTCTGTTGTTTTCA[A/C]TTCCATATATTATTTTGGGGTTCTTTCTAATGCACATATAATGTAACTTTTGTAGTCATCGGCGCATTGTACAGTACAAGACAGCCTATTATTCATTTTA	TOP	sub-set 1	SNPs used for scaffolding	0.955
110	CMPSNP2270	3	22.921	CM3.5.1_scaffold00088	513623	18366649	[T/A]	CMPSNP2270-0_B_U_2120977764	ACTTCGTCAGTAACGGACCTTGCCAATTCAAGCAAATCTCCT	GAGTCGAGGTCATATCGTCTTGCCAATTCAAGCAAATCTCCA	GATTGAATAAACTTTCAAATCCTTCTGAATAGTCGCAATTTGGTCTGAGTCTGCCTATAGTGAGTC	CTGAATAGTCGCAATTTGGTCTGA	BOT	3	diploid	Other	TTTTCATGACAAAGAGTCGAGCTGGTTTGACCATTTCGAAACAGCAAGTAATACTCTTCCTGGTGCAATTTGAGTAAGGATTTGAAAGTTTATTCAATCC[A/T]GGAGATTTGCTTGAATTGGCAAGCTTTTCTTACCATTCGGATAGTAGAAACCCCTTCTATCTACTCATTCTTAGTCATTATTTGAGTTTCTTTACCTTC	BOT	sub-set 1	SNPs used for scaffolding	0.984
111	CMPSNP2505	3	22.921	CM3.5.1_scaffold00125	1383	18900721	[T/C]	CMPSNP2505-0_B_U_2120978797	ACTTCGTCAGTAACGGACGAACACTTATCACCATCAAAACTCCAT	GAGTCGAGGTCATATCGTGAACACTTATCACCATCAAAACTCCAC	TAATTTTTGCAAACGTTTTATATCGGGAGCATGGACTCTATACGGCGTCTGCCTATAGTGAGTC	GGGAGCATGGACTCTATACGGC	BOT	3	diploid	Other	GGGACGAAGCTGGAAGTTAGCTCAAATCGTTTTTGCCTAAACGTTTGAATGCTTGAACGCGCACGATTTGAAGAAGATATAAAACGTTTGCAAAAATTAT[G/A]TGGAGTTTTGATGGTGATAAGTGTTAATTGTGTGTTGAGAGTTTTATTTAATTATAGGGTATTTGGGGTTTATTGAACAATTGTATTTAGGATTCAAGT	BOT	sub-set 1	SNPs used for scaffolding	0.878
112	CMPSNP2510	3	22.921	CM3.5.1_scaffold00125	32924	18932262	[A/G]	CMPSNP2510-0_T_U_2120978798	ACTTCGTCAGTAACGGACTTAAGAATTTGCACATTCTCTTCCTCA	GAGTCGAGGTCATATCGTTTAAGAATTTGCACATTCTCTTCCTCG	AACTCAATTCTTCTCTCAAATCAGTGCATCTGATGATCGCGGAAGGTCTGCCTATAGTGAGTC	GTGCATCTGATGATCGCGGAAG	TOP	3	diploid	Other	TTCCACCCCACGGTGTCTCTAAAGGACATTCACTAATGGGATGCTCTTGTTTCTTACAATTTGCTTCTTCTTATTAAGAATTTGCACATTCTCTTCCTC[A/G]TAACTCAATTCTTCTCTCAAATCAATTGGTTGCACTTCTTGCAAAACATGAGAAGGGTCTGGAATGTACTTTCTTAGCATGGATACATGGAACACATAAT	TOP	sub-set 1	SNPs used for scaffolding	0.872
113	CMPSNP2070	3	22.921	CM3.5.1_scaffold00040	2989809	19639844	[A/G]	CMPSNP2070-0_T_U_2095848778	ACTTCGTCAGTAACGGACTGTTTCTAGCTTTTGCCGATGATTAA	GAGTCGAGGTCATATCGTTGTTTCTAGCTTTTGCCGATGATTAG	TTCTCATTAGCAATTTTTTGTGTCGATGAACTATTCGCGTCTGAAACGTCTGCCTATAGTGAGTC	CGATGAACTATTCGCGTCTGAAAC	TOP	3	diploid	Other	TTCTTTCTTGTTCTTTCGTTTGATTAATTTTCCTAGATTGATATGTACTAGTTATGTGAGCTCGTGTATGATTAGTGTTTCTAGCTTTTGCCGATGATTA[G/A]CTTCTCATTAGCAATTTTTTGTGTGATATGGTTGCTAAGAATGGAGTCTATGTAATTATTGTCATTCCTCGCTGTCGTATAGCCGGTTGTTAGCCTATT	BOT	sub-set 1	SNPs used for scaffolding	0.954
114	CMPSNP661	3	25.127	CM3.5.1_scaffold00040	2195253	20434400	[A/G]	CMPSNP661-0_T_U_1862783636	ACTTCGTCAGTAACGGACGAGTGCATCACTGGTAGCTGGATTA	GAGTCGAGGTCATATCGTGAGTGCATCACTGGTAGCTGGATTG	CTTAATAACTATGCTGAGGAGGAAACAGTTGCGCTCTCACCTAGTGGTCTGCCTATAGTGAGTC	ACAGTTGCGCTCTCACCTAGTG	TOP	3	diploid	Other	CGGAGAGCTTCTGTGCAGTTTTTTTTTCTTAGCTGCAGTGCATCACTGGTAGCTGGATT[A/G]GCTTAATAACTATGCTGAGGAGGAAGAAGATGAAGCACTGCTTCAGCTTCTTCTTCTTCTT	TOP	sub-set 2	SNPs used for scaffolding	#N/A
115	A_21-C11	3	26.959	CM3.5.1_scaffold00040	1566614	21063039	[T/C]	A_21-C11-0_B_F_1862784233	ACTTCGTCAGTAACGGACGCCACGAAATCAAAGCATCCAGACT	GAGTCGAGGTCATATCGTGCCACGAAATCAAAGCATCCAGACC	ACAGTTTTTCTATCCAATGCTTTGATCTCAGCATCGCCTAGCAACGTCTGCCTATAGTGAGTC	GATCTCAGCATCGCCTAGCAAC	BOT	3	diploid	Other	TATGAGCCCAAGAATGGTAAAAAGGATTGATAGTTAAAGCATTGGATAGAAAAACTGTT[A/G]GTCTGGATGCTTTGATTTCGTGGAATTCAGGGTYCCATCTTCAAAATTGGTTAAGGTGTAT	TOP	sub-set 2	SNPs used for scaffolding	#N/A
116	CMPSNP29	3	28.775	CM3.5.1_scaffold00040	668520	21961133	[C/G]	CMPSNP29-0_T_F_1862783009	ACTTCGTCAGTAACGGACCATTCAGCCTCCATTGATTGAGTAGTAC	GAGTCGAGGTCATATCGTCATTCAGCCTCCATTGATTGAGTAGTAG	GATGAATTGAGAAGAATTTGAAGAAAGGGGTACTTATGGTCGCACGGTCTGCCTATAGTGAGTC	AAAGGGGTACTTATGGTCGCACG	TOP	3	diploid	Other	TTGATGAGCGGAGAATTCCCAGCTGAGAGATGTGCATTCAGCCTCCATTGATTGAGTAGTA[C/G]TGATGAATTGAGAAGAATTTGAAGAAGGAGATTTCTATTGTGGAGTTTTGTAACTATTG	BOT	sub-set 2	SNPs used for scaffolding	#N/A
117	AI_33-H11	3	30.985	CM3.5.1_scaffold00040	238541	22391112	[A/G]	AI_33-H11-0_T_F_1862784235	ACTTCGTCAGTAACGGACGTAGTCCCAGTCTGGGCAGCCACA	GAGTCGAGGTCATATCGTGTAGTCCCAGTCTGGGCAGCCACG	GCTTCTTCAAGTCACCTATGGTAATATGTCCTAGCGCGATGACCAGGTCTGCCTATAGTGAGTC	AATATGTCCTAGCGCGATGACCAG	TOP	3	diploid	Other	AAATATTGTACCATTTTTGAATCCGAATCTTCTCAGCTCTAGTCCCAGTCTGGGCAGCCAC[G/A]AGCTTCTTCAAGTCACCTATGGTGTCATCTTCGTTGCATTTCACTCTGACCTTCTTCCC	BOT	sub-set 2	SNPs used for scaffolding	#N/A
118	CMPSNP2326	3	33.191	CM3.5.1_scaffold00096	126350	22757002	[A/G]	CMPSNP2326-0_T_U_2120977795	ACTTCGTCAGTAACGGACGACTGATGATCCGGATCTACAAAATACA	GAGTCGAGGTCATATCGTGACTGATGATCCGGATCTACAAAATACG	TCTTCTACAGGCTGTGTAAGGTACGTTCTAGCCTAACCGCCTTGAGTCTGCCTATAGTGAGTC	CGTTCTAGCCTAACCGCCTTGA	TOP	3	diploid	Other	ACTCGTTATTTAACTCTGGCCTGTGGCTTTTGAAGAAGCTCAAGGGCACTCAGTGTATTCATCAGCTGACTTTTACTGATGATCCGGATCTACAAAATAC[G/A]TTCTTCTACAGGCTGTGTAAGGTACTGATTTTTTTTCATAGATTTCTCTCCTATTTTCTCTTTTGGAAGGTTGAGGTTGGGCTCCTTTATTCATGTATA	BOT	sub-set 1	SNPs used for scaffolding	0.859
119	CMPSNP2327	3	33.191	CM3.5.1_scaffold00096	158651	22789303	[A/G]	CMPSNP2327-0_T_U_2095850789	ACTTCGTCAGTAACGGACGTCCTAGTATCAGCTATGTAGGAGTTGTCTA	GAGTCGAGGTCATATCGTGTCCTAGTATCAGCTATGTAGGAGTTGTCTG	CCTTGAGTTTATATTTTCCCCTATACTAGGTGCTCATCGGTTCGTAAGTCTGCCTATAGTGAGTC	TACTAGGTGCTCATCGGTTCGTAA	TOP	3	diploid	Other	ATATGTATATAGTTCTTTTAATTCATGTACTTCTGTCGTAAAACTGTTGCTTCCAGATAAGATTCCAGATTCCTAGTATCAGCTATGTAGGAGTTGTCT[A/G]ACCTTGAGTTTATATTTTCCCCTATCTTTTTCAGGTGTCGGGGATCACTAAACTAGGAAAGTTCGTGCACTTTCCAGGTATACATCATGCTTGAGAAAAA	TOP	sub-set 1	SNPs used for scaffolding	0.741
120	CMPSNP2328	3	34.282	CM3.5.1_scaffold00096	428820	23059472	[A/G]	CMPSNP2328-0_T_U_2120977797	ACTTCGTCAGTAACGGACTGCAAGACTTGTAGGACTGTCAAATCA	GAGTCGAGGTCATATCGTTGCAAGACTTGTAGGACTGTCAAATCG	AGTTTCAGTTGACAACATTATCGTCTGACTGGATCGACTTCATCGGGTCTGCCTATAGTGAGTC	TCTGACTGGATCGACTTCATCGG	TOP	3	diploid	Other	ACATTGCGATTGTGACATGTATAGAACATACAACATTAAGTTAACAATTAACAGTGTTAGGCTAACGTCACATATGCAAGACTTGTAGGACTGTCAAATC[G/A]TAGTTTCAGTTGACAACATTATCGAGCAACCATATGGTCTGAATACAAAACACATTCTTTGTTATCTTCCAAACAATCAAGTAACCGTAACCATTTCTG	BOT	sub-set 1	SNPs used for scaffolding	0.928
121	CMPSNP64	3	34.282	CM3.5.1_scaffold00096	486482	23117134	[A/G]	CMPSNP64-0_T_U_1862783050	ACTTCGTCAGTAACGGACGCACCAACTCTGGTCATGAAATCAAA	GAGTCGAGGTCATATCGTGCACCAACTCTGGTCATGAAATCAAG	TGTAACATAGAGAGGAACTTTGTATCCCTGATACGCGAGCCTAGACGTGTCTGCCTATAGTGAGTC	CCTGATACGCGAGCCTAGACGT	TOP	3	diploid	Other	GAACCTAATGTGAAGTTGCACTTAAAATGGAAAGTCACCAACTCTGGTCATGAAATCAA[A/G]TTGTAACATAGAGAGGAACTTTGTATCTTCTCAATAATTGTGTTATTTTTTCTTTCCTTTA	TOP	sub-set 2	SNPs used for scaffolding	#N/A
122	46d_37-H06	3	38.915	CM3.5.1_scaffold00014	5736334	23651136	[T/A]	46d_37-H06-0_B_U_1862784089	ACTTCGTCAGTAACGGACCATGGTTGAAAGCTGTTTAAATCCATT	GAGTCGAGGTCATATCGTCATGGTTGAAAGCTGTTTAAATCCATA	TTACACGAGCATTCCATTACATCGGCTATTGAGTCCGCGCAATGTCTGCCTATAGTGAGTC	TCGGCTATTGAGTCCGCGCAAT	BOT	3	diploid	Other	TTCTGAAATTTCTGAGACTGCATAGCAAACAAAACAATTTGTAATGGAATGCTCGTGTAAT[A/T]ATGGATTTAAACAGCTTTCAACCATGTCACTACAGAACTCTAATATCAAAAGCCCTCTT	BOT	sub-set 2	SNPs used for scaffolding	#N/A
123	CMPSNP422	3	42.694	CM3.5.1_scaffold00014	5387233	24000237	[A/G]	CMPSNP422-0_T_U_1862783412	ACTTCGTCAGTAACGGACTGCTGCAAATTCTGACTGCTTCCA	GAGTCGAGGTCATATCGTTGCTGCAAATTCTGACTGCTTCCG	GCTATCTCTAGAGTTAGATTCTGTTTCCTCTAATAGTTCGGGGTGACTGGTCTGCCTATAGTGAGTC	CCTCTAATAGTTCGGGGTGACTG	TOP	3	diploid	Other	TACCGAAAGTATCGAGGTTGGAGGGAGGGACTTCTATGCTGCAAATTCTGACTGCTTCC[A/G]TGCTATCTCTAGAGTTAGATTCTGTTTGTGCATCATCCAAATTTATTTTCACACACATGTA	TOP	sub-set 2	SNPs used for scaffolding	#N/A
124	CMPSNP8	3	49.492	CM3.5.1_scaffold00014	4558384	24829086	[T/C]	CMPSNP8-0_B_F_1862782983	ACTTCGTCAGTAACGGACGCTGCGCTGCGTGCATCGAT	GAGTCGAGGTCATATCGTGCTGCGCTGCGTGCATCGAC	CCTCCGTTGTTAGTTTCTTGACACCTATGAGAGTAAAGTCCGCACGGTCTGCCTATAGTGAGTC	ACCTATGAGAGTAAAGTCCGCACG	BOT	3	diploid	Other	AAAGTTGATAAGAGAAAGATATGTAGTCTGATTGATGTCAAGAAACTAACAACGGAGGC[A/G]TCGATGCACGCAGCGCAGAATGAACGACTCCCACTTAGAGTTGTAGTTCAAGTTCTCTTCT	TOP	sub-set 2	SNPs used for scaffolding	#N/A
125	CMPSNP647	3	67.323	CM3.5.1_scaffold00014	2356302	27031168	[A/C]	CMPSNP647-0_T_F_1862783629	ACTTCGTCAGTAACGGACTATCCATGAGCCGAGACACCTCA	GAGTCGAGGTCATATCGTTATCCATGAGCCGAGACACCTCC	CTTGGAACTCAAATTTCTCCCCGCCTGCTTGCACGCAAAGTTAGTCTGCCTATAGTGAGTC	CGCCTGCTTGCACGCAAAGTTA	TOP	3	diploid	Other	GGAAAATGTCTTTGTTACTATATAAGGAATTGATGATAATATCCATGAGCCGAGACACCTC[C/A]GCTTGGAACTCAAATTTCTCCCCGCTACTGCGAAGAGATCTCTTCGAGATTGACTCCGA	BOT	sub-set 2	SNPs used for scaffolding	#N/A
126	PS_08-G08b	3	76.133	CM3.5.1_scaffold00014	1346235	28041235	[G/C]	PS_08-G08b-0_B_F_1862784241	ACTTCGTCAGTAACGGACGATGGACTGGAAAACAGGACGACG	GAGTCGAGGTCATATCGTGATGGACTGGAAAACAGGACGACC	CGACGAACACATAATAAATAGAAAATTAGCGCCGGAAGCCTGTCATGTCTGCCTATAGTGAGTC	ATTAGCGCCGGAAGCCTGTCAT	BOT	3	diploid	Other	GATGGTAAATCGATTGTGTAATAATCTTAGTTTATTTCTATTTATTATGTGTTCGTCGT[C/G]GTCGTCCTGTTTTCCAGTCCATATAGTTTACGCTACAAATTGAGCTATGGCTGTATGCTCA	TOP	sub-set 2	SNPs used for scaffolding	#N/A
127	CMPSNP595	3	83.37	CM3.5.1_scaffold00014	538428	28849042	[T/C]	CMPSNP595-0_B_U_1862783592	ACTTCGTCAGTAACGGACGTGTTTCCCTGAAATGGTCAAAACAT	GAGTCGAGGTCATATCGTGTGTTTCCCTGAAATGGTCAAAACAC	TGTGTTTCTTTTTGCTTTTCTCACGGTACTGCCTGTCGCATAGAGTCTGCCTATAGTGAGTC	ACGGTACTGCCTGTCGCATAGA	BOT	3	diploid	Other	CCGAAGACAAAAGGGTGTTTCTATGGATTCATTGAAAAGAGAAAAGCAAAAAGAAACACAA[G/A]TGTTTTGACCATTTCAGGGAAACAGATGAACACCCAGATGAGGAAATGAGTTCCAAACC	BOT	sub-set 2	SNPs used for scaffolding	#N/A
128	CMPSNP26	3	86.803	CM3.5.1_scaffold00014	115598	29271872	[T/C]	CMPSNP26-0_B_F_1862783005	ACTTCGTCAGTAACGGACCCAATTTGTGGTGATAGTTCGTCAAGT	GAGTCGAGGTCATATCGTCCAATTTGTGGTGATAGTTCGTCAAGC	TTTAATAAAAATCTCAATCTGTGATGATGGAAGAGCGCCTCTAGCTGAGTCTGCCTATAGTGAGTC	ATGGAAGAGCGCCTCTAGCTGA	BOT	3	diploid	Other	ATCATTATCCACTCAAATCCTTGTTCCGAATGCATCACAGATTGAGATTTTTATTAAAA[A/G]CTTGACGAACTATCACCACAAATTGGTCAAAGGCAAAGAAAACTACACATAATATAAGATT	TOP	sub-set 2	SNPs used for scaffolding	#N/A
129	CMPSNP147	4	0	CM3.5.1_scaffold01596	3943575	3943575	[T/C]	CMPSNP147-0_B_U_1862783132	ACTTCGTCAGTAACGGACGGCTGTTTTTGCCTTTCAATTGAGAAAT	GAGTCGAGGTCATATCGTGGCTGTTTTTGCCTTTCAATTGAGAAAC	CTGTACATAATGGTCATGCTTTGGTGTCGATTAGCTGGCGACTAACGTCTGCCTATAGTGAGTC	GTGTCGATTAGCTGGCGACTAAC	BOT	4	diploid	Other	CCATATCTAGAAGTCGCTTTCGTGTATCATTCATTAACAAAGCATGACCATTATGTACAGG[G/A]TTTCTCAATTGAAAGGCAAAAACAGCATCGGCCTGACGCCTATCGAACTCTTGCCGAAG	BOT	sub-set 2	SNPs used for scaffolding	#N/A
130	CMPSNP679	4	2.99	CM3.5.1_scaffold01596	6330516	6330516	[G/C]	CMPSNP679-0_B_F_1862783655	ACTTCGTCAGTAACGGACGCTACTTTCTCATCATCGCCGCAG	GAGTCGAGGTCATATCGTGCTACTTTCTCATCATCGCCGCAC	TGTTCATATATAACGAAAGAGTATATCGGTGATGACCCAATACGCATAGGTCTGCCTATAGTGAGTC	CGGTGATGACCCAATACGCATAG	BOT	4	diploid	Other	TTTTGGATGAACGCTTTTCTTACCTTTGCAATATATACTCTTTCGTTATATATGAACAA[C/G]TGCGGCGATGATGAGAAAGTAGACTCAGATTCAATCGAAACTGAGATTGTTTCTGTGATTA	TOP	sub-set 2	SNPs used for scaffolding	#N/A
131	CMPSNP2321	4	2.99	CM3.5.1_scaffold00095	690937	7255431	[C/G]	CMPSNP2321-0_T_U_2120977792	ACTTCGTCAGTAACGGACGGCGCATGTATCGTTTTCCATCAC	GAGTCGAGGTCATATCGTGGCGCATGTATCGTTTTCCATCAG	TGCTTGTTAATTTATGTGCATACCGTAAATGACTCGATCCAACTTGCGTCTGCCTATAGTGAGTC	CGTAAATGACTCGATCCAACTTGC	TOP	4	diploid	Other	ATTAGAGTAGTTTTATAAACATGTTAATCTCTAATTAGTTAGATGCATCTAGAGTAAGATTCGATCTTAATTTCACTGCGCATGTATCGTTTTCCATCA[C/G]GTGCTTGTTAATTTATGTGCATACGCAATAGCTCATAGATGTGTCATGCTAAGGCTCTAATTGAGTGACTAGTAGGCGACTAAATAGGGTTATTTGATAA	TOP	sub-set 1	SNPs used for scaffolding	0.993
132	CMPSNP2033	4	2.99	CM3.5.1_scaffold00032	4024870	7531487	[T/A]	CMPSNP2033-0_B_U_2095848303	ACTTCGTCAGTAACGGACCATAAGCTGCACTTCAAAACAACTCTCT	GAGTCGAGGTCATATCGTCATAAGCTGCACTTCAAAACAACTCTCA	GTCCATAATATATTAGAGAAGTTAAAAATACCCTACAGTTGCGGACGAGGTCTGCCTATAGTGAGTC	ATACCCTACAGTTGCGGACGAG	BOT	4	diploid	Other	TATATTGTCTTGTTCATGGAAATGATCTGCCATAGTTTTGGATTTATCTAAAATACGTCTCTAATCTATGTCTTTTAACTTCTCTAATATATTATGGACT[A/T]GAGAGTTGTTTTGAAGTGCAGCTTATGCTAATATATGTGGTTCTGTCATAGTTTTGGATTTATCTAAAATACAATTTCATTTTCACTAAGAACTCTAGC	BOT	sub-set 1	SNPs used for scaffolding	0.661
133	CMPSNP492	4	2.629	CM3.5.1_scaffold00032	3372847	8183510	[T/G]	CMPSNP492-0_B_F_1862783495	ACTTCGTCAGTAACGGACCCAGAGATCAGATCCATGGGAATT	GAGTCGAGGTCATATCGTCCAGAGATCAGATCCATGGGAATG	AAGATTTCAAGAGCACCATTTCAGCAAATCGTCTGCCCTGTACGTCTGCCTATAGTGAGTC	CAGCAAATCGTCTGCCCTGTAC	BOT	4	diploid	Other	ACTCTGATTTTAATTTGAATACACTCATTTACATTTCAAATGGTGCTCTTGAAATCTTC[A/C]ATTCCCATGGATCTGATCTCTGGTATTCAAATTCAGGGGATTCTGAAGTGGGGTTTTTGAA	TOP	sub-set 2	SNPs used for scaffolding	#N/A
134	CMPSNP580	4	3.715	CM3.5.1_scaffold00032	2602944	8953413	[A/G]	CMPSNP580-0_T_F_1862783575	ACTTCGTCAGTAACGGACCGACTTCCCATGATTAGGGCATTA	GAGTCGAGGTCATATCGTCGACTTCCCATGATTAGGGCATTG	GCCCTAATCTCTCAACTTCCCACGGTAACATTAACGGGGTATGGGTCTGCCTATAGTGAGTC	CACGGTAACATTAACGGGGTATGG	TOP	4	diploid	Other	GGCCGCCGTCGGTACCGCGCTTCGCTGCACCAAAGCCGCGACTTCCCATGATTAGGGCATT[G/A]AGCCCTAATCTCTCAACTTCCAAACACAGCCTCTCTCTCATGTCATGATCCTTCACTAT	BOT	sub-set 2	SNPs used for scaffolding	#N/A
135	CMPSNP2032	4	4.439	CM3.5.1_scaffold00032	590075	10966282	[T/A]	CMPSNP2032-0_B_U_2120978727	ACTTCGTCAGTAACGGACGTCAATGCATAATTAGAGACAAACTTTCACT	GAGTCGAGGTCATATCGTGTCAATGCATAATTAGAGACAAACTTTCACA	TCAACATAATTTGTTGACCAAATGTTGCACCATACATCGAAGTGAGAGTCTGCCTATAGTGAGTC	GTTGCACCATACATCGAAGTGAGA	BOT	4	diploid	Other	CTACATTATCATAAACTTAACTTCGTGGTTCTTTTCTTCTTTCCTCATTGCTTTGCCTGCAAAGCAGAGAACAATATTTGGTCAACAAATTATGTTGAT[A/T]GTGAAAGTTTGTCTCTAATTATGCATTGAATATGATCTAAAGATTATCAAAGACGCTCAAGAATTTTAAGGGAGATATAGACATTCTTTTCAAGATGGGG	TOP	sub-set 1	SNPs used for scaffolding	0.79
136	CMPSNP990	4	4.8	CM3.5.1_scaffold00032	387367	11168990	[A/C]	CMPSNP990-0_T_U_1862783900	ACTTCGTCAGTAACGGACTTGGTAGAGGACAATGCTGGTCAA	GAGTCGAGGTCATATCGTTTGGTAGAGGACAATGCTGGTCAC	AACGGGATCCAGTATGGACTAGACTGAGATTCGCGGGTCGTTGTCTGCCTATAGTGAGTC	AGACTGAGATTCGCGGGTCGTT	TOP	4	diploid	Other	CCGAAAGTGGCCATTCCTGAATTGACTGCGGAAGCATTGGTAGAGGACAATGCTGGTCA[A/C]GAACGGGATCCAGTATGGACTTCTTGGACTAATGCAATGGATGCCCTTCAGGCAGGTGATA	TOP	sub-set 2	SNPs used for scaffolding	#N/A
137	CMPSNP2021	4	4.8	CM3.5.1_scaffold00018	899273	12456629	[T/C]	CMPSNP2021-0_B_U_2095848254	ACTTCGTCAGTAACGGACTGAAGGTAGTGGTGTACACATGAAAAAT	GAGTCGAGGTCATATCGTTGAAGGTAGTGGTGTACACATGAAAAAC	ATACAGTAATCGTCATAATCTTAATAACCTCTAATAGTTCGGGGTGACTGGTCTGCCTATAGTGAGTC	CCTCTAATAGTTCGGGGTGACTG	BOT	4	diploid	Other	GAGACGTTTGGAGACGTTATTTGTATTACTTGGAACTCTAAACTTCAATTAAAACTGCAAATTCAGATCTTTTATTAAGATTATGACGATTACTGTATA[A/G]TTTTTCATGTGTACACCACTACCTTCATTGCAAGGAATAACATAATATTAAATAGAAATGGTAGAATCAAATGGATAGAAAAATATGATTGGTTTTTCAT	TOP	sub-set 1	SNPs used for scaffolding	0.698
138	AI_03-F03	4	6.26	CM3.5.1_scaffold00018	1901613	13458969	[T/G]	AI_03-F03-0_B_U_1862784147	ACTTCGTCAGTAACGGACGCTGTATGGAACGATGTTGAATTGCT	GAGTCGAGGTCATATCGTGCTGTATGGAACGATGTTGAATTGCG	TTCATAAAAGTTTGTTAAGATAACAAACGGGTAGGACTTGGAGCCATGTCTGCCTATAGTGAGTC	AACGGGTAGGACTTGGAGCCAT	BOT	4	diploid	Other	TTAGTGTCCTACTGCTCTGAAAGAATGCATTTCAATGTTATCTTAACAAACTTTTATGAAG[C/A]GCAATTCAACATCGTTCCATACAGATTGATTCTAATAATTGTTATTTTCCATTTTTGGC	BOT	sub-set 2	SNPs used for scaffolding	#N/A
139	CMPSNP608	4	6.621	CM3.5.1_scaffold00018	2730864	14288220	[A/G]	CMPSNP608-0_T_U_1862783604	ACTTCGTCAGTAACGGACGCTTCACCTGTTCGACATCCAA	GAGTCGAGGTCATATCGTGCTTCACCTGTTCGACATCCAG	AAATCCATTCTTTTTGTCGCGATCTACTCGTCCGGCTGAGCAGTCTGCCTATAGTGAGTC	GATCTACTCGTCCGGCTGAGCA	TOP	4	diploid	Other	ATTTCTTCATTCCGCCTACTTCTTGTTTCCCGTTCGTGGCTTCACCTGTTCGACATCCA[A/G]GAAATCCATTCTTTTTGTCGCGCCCTGTAAATTCAAACCCGCTTTCTTCAATTTGCGAGCT	TOP	sub-set 2	SNPs used for scaffolding	#N/A
140	CMPSNP634	4	9.976	CM3.5.1_scaffold00018	3566876	15124232	[A/T]	CMPSNP634-0_T_F_1862783627	ACTTCGTCAGTAACGGACGTGCAGTCTGTTTTCATCCAGACCTA	GAGTCGAGGTCATATCGTGTGCAGTCTGTTTTCATCCAGACCTT	CAATTATAATTACAGGTTCGGAACCATTGGCTGTATCGACACGGAGTCTGCCTATAGTGAGTC	CCATTGGCTGTATCGACACGGA	TOP	4	diploid	Other	GTGTTCAGACACTTGAAGGTCACACGCACAATGTCTCTGCAGTCTGTTTTCATCCAGACCT[A/T]CCAATTATAATTACAGGTTCGGAAGATGGAACGGTTCGCATATGGCATTCAACAACTTA	BOT	sub-set 2	SNPs used for scaffolding	#N/A
141	CMPSNP810	4	14.494	CM3.5.1_scaffold00018	4435394	15992750	[A/G]	CMPSNP810-0_T_F_1862783769	ACTTCGTCAGTAACGGACGCACAGATTGAAGTAGCCAAGCTTCAAA	GAGTCGAGGTCATATCGTGCACAGATTGAAGTAGCCAAGCTTCAAG	TTAATTAATCCACAAACTACAAACTGTAGCCGCTACCAAAGTCGCCGTGTCTGCCTATAGTGAGTC	TAGCCGCTACCAAAGTCGCCGT	TOP	4	diploid	Other	CCGGAGTTTTAGTTCAAGATTCAGGGTCTCCCCACCACAGATTGAAGTAGCCAAGCTTCAA[G/A]TTTAATTAATCCACAAACTACAAACTGATATTTTATGCTAAATATAAATTTTTAATAAA	BOT	sub-set 2	SNPs used for scaffolding	#N/A
142	CMPSNP420	4	16.33	CM3.5.1_scaffold00018	5160912	16718268	[T/C]	CMPSNP420-0_B_U_1862783410	ACTTCGTCAGTAACGGACGTCAGTCGAAGTCATCTGCAGCTAAT	GAGTCGAGGTCATATCGTGTCAGTCGAAGTCATCTGCAGCTAAC	GATAGGTGGAAGTTCAGTTAAGTGGTTCTGGACTATCACGAACCCGGTCTGCCTATAGTGAGTC	GTTCTGGACTATCACGAACCCG	BOT	4	diploid	Other	CAACTTTAACCAAAAAAATATTATCAATCACTTCAACACTTAACTGAACTTCCACCTATCC[G/A]TTAGCTGCAGATGACTTCGACTGAGAGTTTCTTCATCACGTTTGGACATGGGTCACCTC	BOT	sub-set 2	SNPs used for scaffolding	#N/A
143	CMPSNP383	4	16.33	CM3.5.1_scaffold00018	5227400	16784756	[T/C]	CMPSNP383-0_B_F_1862783379	ACTTCGTCAGTAACGGACTGTTTTTCGTTTCGTGCACGAAT	GAGTCGAGGTCATATCGTTGTTTTTCGTTTCGTGCACGAAC	CAGGCAATACTCCATGTCCTCCTAGAGGATTAGTCGAGCGCGTCTGCCTATAGTGAGTC	TCCTAGAGGATTAGTCGAGCGC	BOT	4	diploid	Other	CCAGTCTCGATTTCAATATTCTCAAACGAAATAGATATCGGACATGGAGTATTGCCTGG[A/G]TTCGTGCACGAAACGAAAAACACGACGCTATTGAAAACCTCGATTATCAGTAAAGGGCAAC	TOP	sub-set 2	SNPs used for scaffolding	#N/A
144	CMPSNP2244	4	17.421	CM3.5.1_scaffold00083	658329	18203232	[A/C]	CMPSNP2244-0_T_U_2120977744	ACTTCGTCAGTAACGGACAAAGCAGATGTTGAAGGTTGATCTTTA	GAGTCGAGGTCATATCGTAAAGCAGATGTTGAAGGTTGATCTTTC	TCGTTATAGAGATACTTAGTCTTTTGATCTCAATGACACGACGGCAACTGGTCTGCCTATAGTGAGTC	TCTCAATGACACGACGGCAACTG	TOP	4	diploid	Other	ttcatgaaatggttttgctttcaatgttttcatctctctttCATGTATATGACTTTTCATctttagacgatcaaaagcagatgttgaaggttgatcttt[A/C]ttcgttatagagatacttagtcttttgaaagctgaagttctagtggaagtagacgttggacattggttttcttcttcttttatgaccatactttaccttt	TOP	sub-set 1	SNPs used for scaffolding	0.796
145	CMPSNP255	4	17.421	CM3.5.1_scaffold00083	596357	18265204	[A/G]	CMPSNP255-0_T_F_1862783249	ACTTCGTCAGTAACGGACGGAAGTGAATGCGAAAAAGAAAGAA	GAGTCGAGGTCATATCGTGGAAGTGAATGCGAAAAAGAAAGAG	GAAAGGAATAGTAAGGAATTAACGGACCGAACTCCTCCATTTGGCTGTCTGCCTATAGTGAGTC	GACCGAACTCCTCCATTTGGCT	TOP	4	diploid	Other	GAAACCATTTCAAAGTGTATGGCGAAGGAGGAGTAGAGGAAGTGAATGCGAAAAAGAAAGA[G/A]GGAAAGGAATAGTAAGGAATTAACGCCAAAAGGGGGCTGTAAATCAGAAGGTAATACAG	BOT	sub-set 2	SNPs used for scaffolding	#N/A
146	CMPSNP2243	4	18.145	CM3.5.1_scaffold00083	183297	18678264	[T/C]	CMPSNP2243-0_B_U_2095850149	ACTTCGTCAGTAACGGACGACGTCTTCTTTGCTTCCTGTCTAAAT	GAGTCGAGGTCATATCGTGACGTCTTCTTTGCTTCCTGTCTAAAC	AAAATATGGTTCTCTCTCTCATGTGGTTCCGCTAATGAACTTCCGGGTCTGCCTATAGTGAGTC	GGTTCCGCTAATGAACTTCCGG	BOT	4	diploid	Other	GACAAAGATCTCAATGTATGATAACACATTGCAATGTCATAGTCGTAATCTACTGATTTAATAATAAGTAAAATGACATGAGAGAGAGAACCATATTTTC[G/A]TTTAGACAGGAAGCAAAGAAGACGTAATAGATGCCCAACTCGACTAGTGATGAACGTGAAAATAACATGTACCTTCCCATATTGAATTTTTGACACATC	BOT	sub-set 1	SNPs used for scaffolding	0.915
147	CMPSNP629	4	18.506	CM3.5.1_scaffold00054	47011	18909571	[A/G]	CMPSNP629-0_T_U_1862783624	ACTTCGTCAGTAACGGACGGCGAGGAAGGATGAGAACCCA	GAGTCGAGGTCATATCGTGGCGAGGAAGGATGAGAACCCG	TCTGGGTTTGTTCCTATTAGTTCGGGCTAACTGTGCTCGGAAGTTGTCTGCCTATAGTGAGTC	GGGCTAACTGTGCTCGGAAGTT	TOP	4	diploid	Other	TTGACACCACGTCGACTGAATGTGATGCTTCCCTTGATCGCGAGGAAGGATGAGAACCC[A/G]ATCTGGGTTTGTTCCTATTAGTTCTCATACTAAACTAGTTTCTGGCGCTATAATGAAGTCT	TOP	sub-set 2	SNPs used for scaffolding	#N/A
148	CMPSNP940	4	19.597	CM3.5.1_scaffold00054	1047631	19910191	[G/C]	CMPSNP940-0_B_U_1862783878	ACTTCGTCAGTAACGGACGCCGATCAAATTACCCTCCTTATGGTG	GAGTCGAGGTCATATCGTGCCGATCAAATTACCCTCCTTATGGTC	AACTTTCTTCAAATGTCCCTCTCGTGTCTAACATATCGTAGCGCGGTCTGCCTATAGTGAGTC	CGTGTCTAACATATCGTAGCGCG	BOT	4	diploid	Other	AAGAAATCTGGAACAACTCTGCCATCAGACCATCTCCCAGAGGGACATTTGAAGAAAGTTA[C/G]ACCATAAGGAGGGTAATTTGATCGGGCAATGGGAATGGTATTGATGTAGTTATTGTTTC	BOT	sub-set 2	SNPs used for scaffolding	#N/A
149	CMPSNP300	4	19.597	CM3.5.1_scaffold00054	1069752	19932312	[A/G]	CMPSNP300-0_T_F_1862783303	ACTTCGTCAGTAACGGACGTCTTCCTTGTATGCATGTCCTCTGTA	GAGTCGAGGTCATATCGTGTCTTCCTTGTATGCATGTCCTCTGTG	ACTCAGAGTCAGTAGCTGAGAAGGAACCTATCTTCACGAGCGACACGTCTGCCTATAGTGAGTC	GAACCTATCTTCACGAGCGACAC	TOP	4	diploid	Other	CAGCAGTTATGGCGTCCCCTGAACTACACCTTTGTTTCTTCCTTGTATGCATGTCCTCTGT[G/A]AACTCAGAGTCAGTAGCTGAGAAGACAGAAGAGATTTCAGGAGTCTTGACGCCATGATC	BOT	sub-set 2	SNPs used for scaffolding	#N/A
150	CMPSNP716	4	19.958	CM3.5.1_scaffold00054	2167976	21030536	[T/A]	CMPSNP716-0_B_U_1862783676	ACTTCGTCAGTAACGGACTGGGTACGCGATAATTCGAGAGTCT	GAGTCGAGGTCATATCGTTGGGTACGCGATAATTCGAGAGTCA	GCTACTACGCAGATGCAGTAGAGTACCAAGTCTTACGTCAGCGGGTCTGCCTATAGTGAGTC	AGTACCAAGTCTTACGTCAGCGG	BOT	4	diploid	Other	CCTTACGACATCCCCATCTCATCCCTTTAGCCATTGAGGCTACTGCATCTGCGTAGTAGCT[A/T]GACTCTCGAATTATCGCGTACCCATTTGGACGCAGGATTCGATCCATCTCCAAAAGCAC	BOT	sub-set 2	SNPs used for scaffolding	#N/A
151	CMPSNP1131	4	19.958	CM3.5.1_scaffold00054	2168301	21030861	[T/G]	CMPSNP1131-0_B_U_1862784022	ACTTCGTCAGTAACGGACCGATTAAAGAATTGGGTGTCAAATAGTT	GAGTCGAGGTCATATCGTCGATTAAAGAATTGGGTGTCAAATAGTG	GGTTATATTTATTTTACAGGGCCCGTTCTAGCCTAACCGCCTTGAGTCTGCCTATAGTGAGTC	CGTTCTAGCCTAACCGCCTTGA	BOT	4	diploid	Other	TTTGCTCCCTTGCAAAAGAATATATCTATATGAAAGAGGCCCTGTAAAATAAATATAACCA[C/A]ACTATTTGACACCCAATTCTTTAATCGTCGAAGATATTCGAGGAGAAATATTGTAGTTT	BOT	sub-set 2	SNPs used for scaffolding	#N/A
152	CMPSNP2155	4	19.958	CM3.5.1_scaffold01604	2636	21337496	[T/C]	CMPSNP2155-0_B_U_2095849470	ACTTCGTCAGTAACGGACGCATTCTACCCATCCCCCAAAGAAT	GAGTCGAGGTCATATCGTGCATTCTACCCATCCCCCAAAGAAC	ATAGCTGTAATCGTTTAGCGTTTTTCACATGCTGCGGGTAAACAGCGTCTGCCTATAGTGAGTC	TTCACATGCTGCGGGTAAACAGC	BOT	4	diploid	Other	AAAATAGTCATATGTCAAACTTCAGTACATGAAAATGGTAAAAATGGCACATGGGGAGAATTAAAAATGATTCAGAAACGCTAAACGATTACAGCTATC[A/G]TTCTTTGGGGGATGGGTAGAATGAAAACTTACTTGTATAGATAAGCAGCAATCCCCAAGATTATACACAACAAAATGATATCAATACAGAAATTTCTGCT	TOP	sub-set 1	SNPs used for scaffolding	0.993
153	CMPSNP2364	4	19.958	CM3.5.1_scaffold00102	510635	21369968	[C/G]	CMPSNP2364-0_T_U_2120977825	ACTTCGTCAGTAACGGACGTTGTGTGCTTGTGAGAAAGTAAGAAC	GAGTCGAGGTCATATCGTGTTGTGTGCTTGTGAGAAAGTAAGAAG	CTTACTTACTGACTGTCTTTCTGATCAGTGCCGTTAGACCTACCGAAGTCTGCCTATAGTGAGTC	CAGTGCCGTTAGACCTACCGAA	TOP	4	diploid	Other	TGAAATAGGAGGTTGAGAAGGGAAATTTAAAAAGAGCCACAAATTATGATCTGTTTGGAAGCAAAGAAAGTTGAGTTGTGTGCTTGTGAGAAAGTAAGAA[C/G]TCTTACTTACTGACTGTCTTTCTGATATGGTGTATTTCTAGTGGCTTAAAAGTTTAGTTTATCTGCTTAATGCAATCTTCATAGACCAATGAAAATGTA	BOT	sub-set 1	SNPs used for scaffolding	0.8
154	CMPSNP4018	4	19.958	CM3.5.1_scaffold00102	209706	21670897	[A/G]	CMPSNP4018-0_T_U_2095850918	ACTTCGTCAGTAACGGACGTGCCACAATCTGTGGGGTCA	GAGTCGAGGTCATATCGTGTGCCACAATCTGTGGGGTCG	CATCCTCTGCTGAGATTGCTTCTGTCTTACCAAGCCGAGTGGGTCTGCCTATAGTGAGTC	TCTGTCTTACCAAGCCGAGTGG	TOP	4	diploid	Other	CAATGCAACTGGTACCAAATCATGATGAGAATAAAGATGATATTCTGGAACGTGCGCCCATTTTAAGTCAATTGGATTTTCTGCCACAATCTGTGGGGTC[G/A]TCATCCTCTGCTGAGATTGCTGAGATTATAGCTATAGGGAGAGAGAGCTCTGTTAGTGATGATGATTTACACAATCTTAACATTGATGAAACTTGTCAT	BOT	sub-set 1	SNPs used for scaffolding	0.82
155	CMPSNP2360	4	20.683	CM3.5.1_scaffold00102	15133	21865470	[T/A]	CMPSNP2360-0_B_U_2120977821	ACTTCGTCAGTAACGGACGGTCTTAGTCTTTACTAATCACAAAAGCT	GAGTCGAGGTCATATCGTGGTCTTAGTCTTTACTAATCACAAAAGCA	ATACATTCGGTCCAAAAATATACAGGTTATGTCAACCGCCTTCCAACGTCTGCCTATAGTGAGTC	GGTTATGTCAACCGCCTTCCAAC	BOT	4	diploid	Other	GTTAAATTTTTACACGAAATTTATAGAATAAAGTGAGTTAAATTATGTTGAATTTCAGTTGGTTATAAGGTGTATGTATATTTTTGGACCGAATGTATA[A/T]GCTTTTGTGATTAGTAAAGACTAAGACCTTCAATTTTTTTTAACTAGTGATGATGTGTCTCAAATATCTCTCTTGGTGTCTAAGGTATTAATAGTAGTTA	TOP	sub-set 1	SNPs used for scaffolding	0.685
156	CMPSNP2359	4	20.683	CM3.5.1_scaffold00102	10802	21869801	[T/A]	CMPSNP2359-0_B_U_2095850895	ACTTCGTCAGTAACGGACCCATTGCATCAATTTTAGATTTAATTGCT	GAGTCGAGGTCATATCGTCCATTGCATCAATTTTAGATTTAATTGCA	CTACAATCTTTTTTTCAATTATAAAGACATTGGTCCGCACTTCAATCGCGTCTGCCTATAGTGAGTC	CATTGGTCCGCACTTCAATCGC	BOT	4	diploid	Other	ACTTGAATTGTTTGATGATTTGTTTATTTATTGGAATTCAAGAGATTTTCCAAGAGAATATTTTTCTTCTGCTCTTTATAATTGAAAAAAAGATTGTAGA[A/T]GCAATTAAATCTAAAATTGATGCAATGGCCTGCATTACTATAATCAGCATTCAGTTCAGCATATTGGAATTGGCTTCTTCTAATGCAGGAAAATAGCAA	BOT	sub-set 1	SNPs used for scaffolding	0.743
157	CMPSNP2343	4	20.683	CM3.5.1_scaffold00100	12004	21893606	[A/G]	CMPSNP2343-0_T_U_2120978768	ACTTCGTCAGTAACGGACTCTCTTGAGGAAGTGATGGCCCA	GAGTCGAGGTCATATCGTTCTCTTGAGGAAGTGATGGCCCG	CCTTGTTGGAAGACTATAACTTTAAGTGCGCTCCGAAAACCACATATAGGTCTGCCTATAGTGAGTC	GTGCGCTCCGAAAACCACATATAG	TOP	4	diploid	Other	GGAGTAGGCATCAAATGCCCTTCTCTCTCCTTGATGACTCTCATGAGAGGGGGGAGGCAGAAGGTAGTGGGATTTAATCTCTTGAGGAAGTGATGGCCC[A/G]TCCTTGTTGGAAGACTATAACTTTAATTCTTGAAAACCAATTCTTTTCCATATTTCTTTCATGATTATAATGGAAGGAATTCACTAGCCTACCGCTTTTC	TOP	sub-set 1	SNPs used for scaffolding	0.971
158	CMPSNP2344	4	20.683	CM3.5.1_scaffold00100	24410	21906012	[T/C]	CMPSNP2344-0_B_U_2095850840	ACTTCGTCAGTAACGGACAGATTCATCCAATTCTCCAATCAAGT	GAGTCGAGGTCATATCGTAGATTCATCCAATTCTCCAATCAAGC	GATCCTATTAAGACCATCTGCTAGGGAGGGTCAGTCCGCACTACGTGTCTGCCTATAGTGAGTC	GGAGGGTCAGTCCGCACTACGT	BOT	4	diploid	Other	ATCCTTCATCTTTGTAGTGACTCAAATCAATTTTCCTCATTTATTGACTTGAATACGGTTATTTCACTCTCTGGCTAGCAGATGGTCTTAATAGGATCA[A/G]CTTGATTGGAGAATTGGATGAATCTTGGACAACAAGGAATTGAATTGAGTTGTAGAGGTGCGAGAAGGTACTCTTTTTATATTAAGGAGAGGTGTGACCT	TOP	sub-set 1	SNPs used for scaffolding	0.915
159	CMPSNP2349	4	20.683	CM3.5.1_scaffold00100	617980	22499582	[T/A]	CMPSNP2349-0_B_U_2120978770	ACTTCGTCAGTAACGGACGCAAAAAGAAAACCAAACCTCACTCCT	GAGTCGAGGTCATATCGTGCAAAAAGAAAACCAAACCTCACTCCA	TGAGGGGTTTTTATTTTAATTACTCGAGATGGCGAAAAATCGTGTACTGTCTGCCTATAGTGAGTC	CGAGATGGCGAAAAATCGTGTACT	BOT	4	diploid	Other	AGAATTAATAAAATTTATAGCAAAGAGCCACTGCACGTGATCTATTATTTTTTTAATATGACAATGTCTTTAATTAGTAATTAAAATAAAAACCCCTCAT[A/T]GGAGTGAGGTTTGGTTTTCTTTTTGAGTAATTAGTTGTTTAAATCTCACAAATCTCTCTCAAAATGTAAATTTTAAACTTAAAATTCAATTGGAGAGAA	BOT	sub-set 1	SNPs used for scaffolding	0.941
160	CMPSNP2482	4	21.044	CM3.5.1_scaffold00121	81069	22601860	[T/C]	CMPSNP2482-0_B_U_2120977918	ACTTCGTCAGTAACGGACTTAGACTACTAAGAAGATGTTTTCATCATT	GAGTCGAGGTCATATCGTTTAGACTACTAAGAAGATGTTTTCATCATC	GCATCCGAAAATATCTTGATTAAGCCGAGTATTGGGGTAGTCCGTCTGCCTATAGTGAGTC	AAGCCGAGTATTGGGGTAGTCC	BOT	4	diploid	Other	aaggactacatggtagagtgaagctggccaatgtagaaaaggactacattgtgtttagcggcctgaacaacaagaacgaatcaagatattttcggatgca[G/A]atgatgaaaacatcttcttagtagtctaactgcaagatgatgagtccttgcatagaaaatgattcaggattcttggtgaaaggaatgatttgactaatg	BOT	sub-set 1	SNPs used for scaffolding	0.535
161	CMPSNP2493	4	21.405	CM3.5.1_scaffold00123	16788	22664611	[T/C]	CMPSNP2493-0_B_U_2120978793	ACTTCGTCAGTAACGGACTGCATTGGAAAATCATTTGAATATATAT	GAGTCGAGGTCATATCGTTGCATTGGAAAATCATTTGAATATATAC	TTTTTCTTGAAATGTTTTTTATTCAAGAACGGGTCGCTATGTCGTTGGTCTGCCTATAGTGAGTC	AGAACGGGTCGCTATGTCGTTG	BOT	4	diploid	Other	TGTTTACTAATTTATTGTTTATTTTCTGTAATTTAATATTGCATCGTACTAAAATCGAAAACGAATACTACAATTGAATAAAAAACATTTCAAGAAAAAT[G/A]TATATATTCAAATGATTTTCCAATGCACTAAGGATGTCGGGAATAGGGTGTCTCTCCCAATGCACTCCAAAAAGAGTTGGGAATATGGTTCCCGACGTC	BOT	sub-set 1	SNPs used for scaffolding	0.765
162	CMPSNP2495	4	21.766	CM3.5.1_scaffold00123	39284	22687107	[A/G]	CMPSNP2495-0_T_U_2095851637	ACTTCGTCAGTAACGGACTCGAATTTGTCAAGTCCTTCACTTTCA	GAGTCGAGGTCATATCGTTCGAATTTGTCAAGTCCTTCACTTTCG	CACCTTCAAGAACTTTCCTCTTTGCGTAGGGACTATCAGGGAACGTCTGCCTATAGTGAGTC	TGCGTAGGGACTATCAGGGAAC	TOP	4	diploid	Other	GGAGCTTCCATTCCTTTACAACAATCCCATCATGAGAAAGAAGAGCGATTCCTCGGAGTCACTGACAGATTGATCGAATTTGTCAAGTCCTTCACTTTC[A/G]ACACCTTCAAGAACTTTCCTCTTCTTGGTATTTCACTGTTGCATTCTCTTTTGCCTTTTCAATTCCATTCATGGGAGTGTGTTTCTTTTGGGTTCTTCTT	TOP	sub-set 1	SNPs used for scaffolding	0.922
163	CMPSNP2498	4	21.044	CM3.5.1_scaffold00123	61719	22709542	[T/G]	CMPSNP2498-0_B_U_2120978794	ACTTCGTCAGTAACGGACCAAAAAATGCAGCTATCAGTCTTTAGCT	GAGTCGAGGTCATATCGTCAAAAAATGCAGCTATCAGTCTTTAGCG	AGTGACTTGTAACCATCCAACTTAGTGGTCCTGCGGCGAAGCATAGTCTGCCTATAGTGAGTC	AGTGGTCCTGCGGCGAAGCATA	BOT	4	diploid	Other	TTTAAACAGGTTTTATGAATATTTACATTTTAGTAAATGTCTTAATAGTAAAGTAATGACCTCACCTTAGTCAAAAAAGTTGGATGGTTACAAGTCACTT[C/A]GCTAAAGACTGATAGCTGCATTTTTTGCACTACATATATATTTTTGTGTCTATGGATGTAAACAATCAACGATGAGTTGACCCTTCACAATTGCTCACA	BOT	sub-set 1	SNPs used for scaffolding	0.88
164	CMPSNP2500	4	21.044	CM3.5.1_scaffold00123	95076	22742899	[A/T]	CMPSNP2500-0_T_U_2120978795	ACTTCGTCAGTAACGGACGACCAATTATGTGTCCAAATTTTTTCAA	GAGTCGAGGTCATATCGTGACCAATTATGTGTCCAAATTTTTTCAT	GTTTTCTTTAGCTCTTGAGCTTTCTGCGCTCGTAGATCAAGGCGGGTCTGCCTATAGTGAGTC	CTGCGCTCGTAGATCAAGGCGG	TOP	4	diploid	Other	TCGATTTATTTCTCTTTTTTGTTAAAAAAAAAAAAGATCAAACCAACAAAATGTTCATAAATTTTGGAATATGTACCAATTATGTGTCCAAATTTTTTCA[A/T]AGTTTTCTTTAGCTCTTGAGCTTTGAAATTGGTTTTTCATCGAGAGCTTTTCTATCAAAATGAATAATAAAAAATAATACAGTCATTAATAATGTGTAA	BOT	sub-set 1	SNPs used for scaffolding	0.894
165	CMPSNP309	4	21.044	CM3.5.1_scaffold00064	1470046	23294972	[A/G]	CMPSNP309-0_T_U_1862783312	ACTTCGTCAGTAACGGACTGTACAGCCTGCAGTTCTTTCATCA	GAGTCGAGGTCATATCGTTGTACAGCCTGCAGTTCTTTCATCG	AACAGAAACTGCTTCTTTTATGTTGCTAATGGCGAGCGGTTCAATCGTCTGCCTATAGTGAGTC	GCTAATGGCGAGCGGTTCAATC	TOP	4	diploid	Other	AAGAAGACGACATGTTTTCAGATCGGAACGAAAGATGTACAGCCTGCAGTTCTTTCATC[A/G]GAACAGAAACTGCTTCTTTTATGTTTCCTTGTTAATATGGGAAAGAATTGAACTGTTGTTT	TOP	sub-set 2	SNPs used for scaffolding	#N/A
166	CMPSNP732	4	22.491	CM3.5.1_scaffold00064	346415	24418603	[T/C]	CMPSNP732-0_B_F_1862783693	ACTTCGTCAGTAACGGACGGGTTTTCATTTTTGTGCTGCATTAT	GAGTCGAGGTCATATCGTGGGTTTTCATTTTTGTGCTGCATTAC	AATCAGTTTGTCTCTCTTTTTTATTACGAGCTTTGTCCGGTGGAAAGGTCTGCCTATAGTGAGTC	ACGAGCTTTGTCCGGTGGAAAG	BOT	4	diploid	Other	AACAAAAAAGGCGGTAACAATACCAACAGAACAAATAAAAAAGAGAGACAAACTGATTG[A/G]TAATGCAGCACAAAAATGAAAACCCTTGAGAGTCGATTCAAAAACGAATTTCTTAGAAATA	TOP	sub-set 2	SNPs used for scaffolding	#N/A
167	CMPSNP187	4	22.491	CM3.5.1_scaffold00064	201905	24563113	[A/G]	CMPSNP187-0_T_U_1862783180	ACTTCGTCAGTAACGGACGTTGTCCGGTATCGTTCCAACTGTA	GAGTCGAGGTCATATCGTGTTGTCCGGTATCGTTCCAACTGTG	AGTCGGATGGTATAGCCCCCGCGTGGAATACTGCTTGACGGGTCTGCCTATAGTGAGTC	CGCGTGGAATACTGCTTGACGG	TOP	4	diploid	Other	CACTCTGTTCCTAACAATCCTAACAATGGAGATTCCTTGTCCGGTATCGTTCCAACTGT[A/G]CAGTCGGATGGTATAGCCCCAGATCCTGTTGGTGGAATCACCTTTCTGGTTCCCCAGTTTG	TOP	sub-set 2	SNPs used for scaffolding	#N/A
168	CMPSNP2180	4	22.491	CM3.5.1_scaffold01605	20370	24786387	[A/G]	CMPSNP2180-0_T_U_2095849681	ACTTCGTCAGTAACGGACCACCATATGCTATGCAGTTTCTAGACATA	GAGTCGAGGTCATATCGTCACCATATGCTATGCAGTTTCTAGACATG	CAGCATAAATAAGTTACTATTGAGACAAATCGTCTATGCCGAGGTACGTCGTCTGCCTATAGTGAGTC	AATCGTCTATGCCGAGGTACGTC	TOP	4	diploid	Other	TTCTCTTCTCCTTTTCTTTTCTTTTTTTCTTTCTTCTTTTTTCCTTATGTTCATCGTCCTTCCAATTGTTGCACCATATGCTATGCAGTTTCTAGACAT[A/G]ACAGCATAAATAAGTTACTATTGAGACACACTAGCAAGAACCTGAAGAAAATGGAGATCAACTATAATTACATAACTCTTGCGGACCCTGCTTGAGGTGG	TOP	sub-set 1	SNPs used for scaffolding	0.751
169	CMPSNP2373	4	22.491	CM3.5.1_scaffold00104	26845	24832187	[T/G]	CMPSNP2373-0_B_U_2095850971	ACTTCGTCAGTAACGGACGTCGTAAAATGTAAATTTTCATGCACAT	GAGTCGAGGTCATATCGTGTCGTAAAATGTAAATTTTCATGCACAG	ATGTTTTTATAATTTGAACCATCCTGGCGTTCAACTCTCAAGAGGGGTCTGCCTATAGTGAGTC	TGGCGTTCAACTCTCAAGAGGG	BOT	4	diploid	Other	TGATTTGTTGTAGAACTGGTAGACAGAAGCGGCAAAAACTCCTATGTTTTTTAATGAAGTGATTGTACGATTTTTGGATGGTTCAAATTATAAAAACATT[C/A]TGTGCATGAAAATTTACATTTTACGAATGTCTATTTTACTTGTTCTATATCATACATATACAACGGAAATAACCTTTACAATCAATGTATAAGAACTTT	BOT	sub-set 1	SNPs used for scaffolding	0.887
170	CMPSNP2377	4	22.491	CM3.5.1_scaffold00104	146505	24951847	[T/C]	CMPSNP2377-0_B_U_2095850979	ACTTCGTCAGTAACGGACGTTTCACAAGATTCACAAAGCATATCAT	GAGTCGAGGTCATATCGTGTTTCACAAGATTCACAAAGCATATCAC	TTGTATCAACAAACCAGTTACTCACTGAGACTTATGACAACGCGGCGTCTGCCTATAGTGAGTC	CTGAGACTTATGACAACGCGGC	BOT	4	diploid	Other	TAGGTGATAAACACAAAACTTTTCATTTAAATATACCTGAAGCCGGAGGGATAGCCATAAACTTGCTGTTATTTCTGAGTAACTGGTTTGTTGATACAAT[G/A]TGATATGCTTTGTGAATCTTGTGAAAAAGAAATCCTGTATTCATCAAATTCTATAAGTAAAAAATACTAAAGCCAATAGCAATTATTTGCAACTCTTTT	BOT	sub-set 1	SNPs used for scaffolding	0.893
171	CMPSNP4070	4	22.491	CM3.5.1_scaffold00104	317107	25122449	[T/C]	CMPSNP4070-0_B_U_2095851050	ACTTCGTCAGTAACGGACGCTTGTGCCTGCATCCAATCAAAT	GAGTCGAGGTCATATCGTGCTTGTGCCTGCATCCAATCAAAC	TGTAAGTCGCGATTTTATCTATCCCTCTATATCGGGGAATGTAGCACGTCTGCCTATAGTGAGTC	CCTCTATATCGGGGAATGTAGCAC	BOT	4	diploid	Other	ACCCAAATCAATGTGAAATTGGAAGACCTACAAAGCAAGGTAATGATATTGGGGTTATTTTCTCTATTTAAAGTAGATAGATAAAATCGCGACTTACAC[A/G]TTTGATTGGATGCAGGCACAAGAGCATGAAATTTATGATCTGAAACCATTCTTCAACAGCACACATTTTTCAAATGCTAATTTTGTGCTAGATGAAGAGC	TOP	sub-set 1	SNPs used for scaffolding	0.998
172	CMPSNP2473	4	22.491	CM3.5.1_scaffold00120	24017	25307674	[A/G]	CMPSNP2473-0_T_U_2120977910	ACTTCGTCAGTAACGGACGGGTAAAAGGATTCGGGGAAGAGACTA	GAGTCGAGGTCATATCGTGGGTAAAAGGATTCGGGGAAGAGACTG	TAACATCTCGAATGACATTTTTAAGTTCTGGACTATCACGAACCCGGTCTGCCTATAGTGAGTC	GTTCTGGACTATCACGAACCCG	TOP	4	diploid	Other	ATCATTTGACAAGAAAGATTTGATCAAAGGATCAGCCTTCCAACATCCTGGGATAATCTCATCTGCTCCCCCGTGGTAAAAGGATTCGGGGAAGAGACT[A/G]ATAACATCTCGAATGACATTTTTAAGGACTTTGTAGGTCGTGGGGTTCAAGGGGTTCAAATGGCCAGTGCCAGGTTCCGAAGCCAACCGGTCTTCCCATT	TOP	sub-set 1	SNPs used for scaffolding	0.967
173	CMPSNP2475	4	22.491	CM3.5.1_scaffold00120	119312	25402969	[A/G]	CMPSNP2475-0_T_U_2120977913	ACTTCGTCAGTAACGGACTCACCTAGACATCGTAGGTTAAAATCTA	GAGTCGAGGTCATATCGTTCACCTAGACATCGTAGGTTAAAATCTG	TATAATGGTTATTGGATTTAAGACTGCTCAGGTTACGTCACACATTCGGTCTGCCTATAGTGAGTC	GCTCAGGTTACGTCACACATTCG	TOP	4	diploid	Other	gtaatcagttcttgagcctagttaacctagttatgagcatgcatgagagatgtatgataataaaattggtttatcacctagacatcgtaggttaaaatct[G/A]gtataATGGttattggatttaagactatagtattcaattatatttttcaataacgactttattgaataggatatgattacaaactacgagttttATGAC	BOT	sub-set 1	SNPs used for scaffolding	0.701
174	CMPSNP2477	4	22.491	CM3.5.1_scaffold00120	125500	25409157	[A/G]	CMPSNP2477-0_T_U_2095851595	ACTTCGTCAGTAACGGACGCTTGTGTCATGCATCTCCTCCAA	GAGTCGAGGTCATATCGTGCTTGTGTCATGCATCTCCTCCAG	TTCTTGGTCACCTAGTTATCTTGAGAATGCTGCGAACCTATATCTGCGTCTGCCTATAGTGAGTC	AGAATGCTGCGAACCTATATCTGC	TOP	4	diploid	Other	CTAAACCTTAATCAAAACACCCAAGCATTCAACTCAATGCCTTGCTAATCTCTTTTAACATGGCCACATAACCTCTCCTTGTGTCATGCATCTCCTCCA[A/G]CTTCTTGGTCACCTAGTTATCTTGTCTAGGGCCTTTCCTTATCAGCATAGTTGCCTCACTAACCTCTCAGTGCCTTGCCTCTTCTCGCCTAAGTGTCATA	TOP	sub-set 1	SNPs used for scaffolding	0.991
175	CMPSNP2451	4	22.491	CM3.5.1_scaffold00114	205658	25430731	[A/G]	CMPSNP2451-0_T_U_2095851480	ACTTCGTCAGTAACGGACCTTTCCTTTTTCAATTGGCAGCTTA	GAGTCGAGGTCATATCGTCTTTCCTTTTTCAATTGGCAGCTTG	CAGTTAGCAATTCCAACATAACTTGAAGACGGATTCCCTTGTCGTGGTCTGCCTATAGTGAGTC	TGAAGACGGATTCCCTTGTCGTG	TOP	4	diploid	Other	GATCCAGTATATGCTTCAAACCATAATATTCTTCATCATTCTTGTTCATCGACATACGCACCTCACGAACTATGTACTTTCCTTTTTCAATTGGCAGCTT[G/A]GCAGTTAGCAATTCCAACATAACTACTCCGAAGCTGTACACGTCACTTTTCTCCGTCAACTGTTGACTCATGTAATATTCAGGATCCAAATAACCCTGC	BOT	sub-set 1	SNPs used for scaffolding	0.981
176	CMPSNP4222	4	22.491	CM3.5.1_scaffold00114	202258	25434131	[A/G]	CMPSNP4222-0_T_U_2095851498	ACTTCGTCAGTAACGGACGTGTAAAGGCAAACTTCATGAGTTAAGTA	GAGTCGAGGTCATATCGTGTGTAAAGGCAAACTTCATGAGTTAAGTG	ACTAATACTATGAAGATCAAAATGGAGGGCTGGTTAGTCGCACACGTAGTCTGCCTATAGTGAGTC	GGGCTGGTTAGTCGCACACGTA	TOP	4	diploid	Other	GTGGTGAGAGATTGTAGAGTTGAGAACCATTCTGGAGCAACTGATGAGCTAAATGAGTTGTTACTAAGATCCCTGTAAAGGCAAACTTCATGAGTTAAGT[G/A]AACTAATACTATGAAGATCAAAATGGAAATGTTAGCTCCTCGCCATATGCTTACACGTAATTTAGTGAACTCATTTGAGTTAAGTTTGGTAGTGGACCT	BOT	sub-set 1	SNPs used for scaffolding	0.766
177	CMPSNP2449	4	22.491	CM3.5.1_scaffold00114	112121	25524268	[A/G]	CMPSNP2449-0_T_U_2095851475	ACTTCGTCAGTAACGGACTGGAGTAAAGCAAATAAAGTAAATACAA	GAGTCGAGGTCATATCGTTGGAGTAAAGCAAATAAAGTAAATACAG	AAAGAAATAAGTATCTGAACTGGAGAACATTCCTACCGTTGCCCGTAGGTCTGCCTATAGTGAGTC	AACATTCCTACCGTTGCCCGTAG	TOP	4	diploid	Other	TGAGGATAGCTCGGAGGAGTAAGTGCAGGGTGCCTCTGCAAATGAAATAAGTTTAGAGTAAGATAAACTCTATGGAGTAAAGCAAATAAAGTAAATACA[A/G]TAAAGAAATAAGTATCTGAACTGGAGTATAGCTCCTTGGACGCTCTGAGTCCTTCGGTTGAGGTAGCTTGTAGAATGCAGCTTCAAGCATTTGCAAATTA	TOP	sub-set 1	SNPs used for scaffolding	0.604
178	CMPSNP2448	4	22.852	CM3.5.1_scaffold00114	89086	25547303	[A/C]	CMPSNP2448-0_T_U_2120977879	ACTTCGTCAGTAACGGACGTCTAGTATTTCCGGATGCATGCTCA	GAGTCGAGGTCATATCGTGTCTAGTATTTCCGGATGCATGCTCC	CGTACAGTGAGGATATTATCTCCTAACTGCCGTCAACTTGGCCCTGTCTGCCTATAGTGAGTC	TAACTGCCGTCAACTTGGCCCT	TOP	4	diploid	Other	ACTTGGTAATGTATAGATCCCAAATATTCATCGTGGAAACATCCTTGCAAATCCCTTCTTCCAAGTCTATACCCACTCTAGTATTTCCGGATGCATGCTC[C/A]GCGTACAGTGAGGATATTATCTCCATTGCATTTAGCCCAGCATTTTCGGAAAGAGTTTTTGGTACCATCTCAAAACTTTCTGCAAATTTTGCAATGGCA	BOT	sub-set 1	SNPs used for scaffolding	0.97
179	CMPSNP2447	4	22.852	CM3.5.1_scaffold00114	88059	25548330	[A/G]	CMPSNP2447-0_T_U_2095851472	ACTTCGTCAGTAACGGACGTCAACTATCAACTTATCCTTGTGGTCAA	GAGTCGAGGTCATATCGTGTCAACTATCAACTTATCCTTGTGGTCAG	TTGGATTAAAATAAACAACCATATCCTTTGTCGAAGAAACGCAGGACAGGTCTGCCTATAGTGAGTC	CTTTGTCGAAGAAACGCAGGACAG	TOP	4	diploid	Other	AACACCCTGACATTCTGTTCTTACGTAACCTATAACAAGAAACAATTTTGAAACCATTTTGAAATTTTCTAATTCAACTATCAACTTATCCTTGTGGTCA[G/A]TTTGGATTAAAATAAACAACCATATCATCAATGGCAAAGCAAATTTTTTTATAGATCCCATAGCATAAACTCTCGTCTTTTTTCATCTCTGTAACTCAT	BOT	sub-set 1	SNPs used for scaffolding	0.855
180	CMPSNP2339	4	22.852	CM3.5.1_scaffold00098	537484	25675425	[T/C]	CMPSNP2339-0_B_U_2120977807	ACTTCGTCAGTAACGGACAAGATGTCGATGAGGTTGGAAAAGTT	GAGTCGAGGTCATATCGTAAGATGTCGATGAGGTTGGAAAAGTC	CACGTTTTGTGAAGACTAAAGTTTACACAGCGACCGTACCATCGTGTCTGCCTATAGTGAGTC	TACACAGCGACCGTACCATCGT	BOT	4	diploid	Other	TGTGGCAATAGATTGTTGGAACATTCAATATCAAGTCGATGCAGAAAAAGGACTCACCTCTCTGTCGAGTTCTTCAACTTTAGTCTTCACAAAACGTGC[A/G]ACTTTTCCAACCTCATCGACATCTTTTTCCATCCGCTGCTTGATCGCTGGAGTACAAGGCACATTAGTAACTTTGATGAATACAGAATCTCTAGAAACTA	TOP	sub-set 1	SNPs used for scaffolding	0.958
181	CMPSNP202	4	23.213	CM3.5.1_scaffold00098	233380	25979529	[A/G]	CMPSNP202-0_T_F_1862783201	ACTTCGTCAGTAACGGACGGAACATCAATTCAGGAGTAGACGAAAAA	GAGTCGAGGTCATATCGTGGAACATCAATTCAGGAGTAGACGAAAAG	CAAAAACTGACATTACTAACTTCCTCGAGTCTACATGATCGGCACTCGTCTGCCTATAGTGAGTC	TCGAGTCTACATGATCGGCACTC	TOP	4	diploid	Other	CAAATACTCTGAAGTAATATAGCAGAAACAGTCCGAACATCAATTCAGGAGTAGACGAAAA[G/A]GCAAAAACTGACATTACTAACTTCCAGAATCGGAGCTTCACAATCACATCCTGATAGGA	BOT	sub-set 2	SNPs used for scaffolding	#N/A
182	CMPSNP2337	4	23.213	CM3.5.1_scaffold00098	65110	26147799	[C/G]	CMPSNP2337-0_T_U_2120977804	ACTTCGTCAGTAACGGACGGCGGTAGAATCTAGAGAATCCTTCAAAC	GAGTCGAGGTCATATCGTGGCGGTAGAATCTAGAGAATCCTTCAAAG	TATGCTCTCTCCTAATTGATGTGCAGTAATCAGGCGTCTGTTGGCGTCTGCCTATAGTGAGTC	CAGTAATCAGGCGTCTGTTGGC	TOP	4	diploid	Other	TTGGAAGGCATTTTGTCCTAAGAAAGTCAAGGTTTGTTTTGTGGATATTCTCTTTTGAAAGGTTAAACACTTGCGGTAGAATCTAGAGAATCCTTCAAA[C/G]CTATGCTCTCTCCTAATTGATGTGTTTTGTAAAAAGAGCGAGAGACTTCACACACCTATTTTTCTACTGTTCCTTTGTCGTTGATTGTTAGGGAAGACTG	TOP	sub-set 1	SNPs used for scaffolding	0.9
183	CMPSNP2336	4	23.213	CM3.5.1_scaffold00098	3963	26208946	[T/A]	CMPSNP2336-0_B_U_2095850820	ACTTCGTCAGTAACGGACGCCCACAATATCAAAGGAAATGGT	GAGTCGAGGTCATATCGTGCCCACAATATCAAAGGAAATGGA	AGGATGCTAACAATTAAGAAAAACGTGCTGCATGTACTCGGGTAAGGTCTGCCTATAGTGAGTC	GTGCTGCATGTACTCGGGTAAG	BOT	4	diploid	Other	AAATCTAAAGGGTGAAGCAAAGATTACGGATTTTGGCATAAGTGCTGGCTTAGAGAACTCAATGGCAATGGTTTGTTTTTCTTAATTGTTAGCATCCTT[A/T]CCATTTCCTTTGATATTGTGGGCCATTGAATTGGAGCTTGCAGAGAGAAATTTTTGTTAACTCGGTTTGGATGTGATAACAGTGTGCTACTTTCGTTGGA	TOP	sub-set 1	SNPs used for scaffolding	0.98
184	CMPSNP265	4	27.354	CM3.5.1_scaffold00011	6211199	26912033	[T/C]	CMPSNP265-0_B_F_1862783263	ACTTCGTCAGTAACGGACGGCGGTGAGAGGAAGGGATTCT	GAGTCGAGGTCATATCGTGGCGGTGAGAGGAAGGGATTCC	ATAGAGAATAAAACGAAGCCGTAGCGGTGATAGGGCAGCTCATTGTCTGCCTATAGTGAGTC	AGCGGTGATAGGGCAGCTCATT	BOT	4	diploid	Other	ATGGAGATTCTGAAGCTTCTCTTCATTCTTCTCTCAACGGCTTCGTTTTATTCTCTATC[A/G]GAATCCCTTCCTCTCACCGCGAATTACTACCAGAAATCCTGCCCCAGATTCAGTCAGATTA	TOP	sub-set 2	SNPs used for scaffolding	#N/A
185	AI_10-B10	4	28.449	CM3.5.1_scaffold00011	5978195	27145037	[T/C]	AI_10-B10-0_B_U_1862784179	ACTTCGTCAGTAACGGACTTTACTTCCTGTTGTTCAAAAAAGTTCT	GAGTCGAGGTCATATCGTTTTACTTCCTGTTGTTCAAAAAAGTTCC	ATTTAATCTCTACATTTCAACATTTTGTCTCCAACCTGATACGGTGTGGTCTGCCTATAGTGAGTC	GTCTCCAACCTGATACGGTGTG	BOT	4	diploid	Other	TCTAGTCTCACTTGTTGTTGCACTCAACAAACAAAAAATGTTGAAATGTAGAGATTAAATT[G/A]GAACTTTTTTGAACAACAGGAAGTAAATTTTAAAAGAACACTTGATATATTGGAGACTA	BOT	sub-set 2	SNPs used for scaffolding	#N/A
186	CMPSNP197	4	29.909	CM3.5.1_scaffold00011	5754854	27368378	[A/G]	CMPSNP197-0_T_F_1862783197	ACTTCGTCAGTAACGGACAAGTTCCTGTAATTGGACCGATCATA	GAGTCGAGGTCATATCGTAAGTTCCTGTAATTGGACCGATCATG	ACACCCAAATTCCTTCGTAACGTCCCTTAATGTGTAAGCGTGCATGTCTGCCTATAGTGAGTC	GTCCCTTAATGTGTAAGCGTGCAT	TOP	4	diploid	Other	TGGCTCGTATGAAATTATATGAAAATGCCGCAAGCAAAGTTCCTGTAATTGGACCGATCAT[G/A]TACACCCAAATTCCTTCGTAACGTGAACTTGCAATGGCTGGTCCTATTGATCTTGCTGG	BOT	sub-set 2	SNPs used for scaffolding	#N/A
187	CMPSNP607	4	46.364	CM3.5.1_scaffold00011	4095095	29028137	[T/C]	CMPSNP607-0_B_U_1862783602	ACTTCGTCAGTAACGGACCTTCACATATGCTTTCGTCTTTGAAT	GAGTCGAGGTCATATCGTCTTCACATATGCTTTCGTCTTTGAAC	TTGTTCCTGATATTGACACAAACTGTTCCGTCGTCAAGCTCAGGAGTCTGCCTATAGTGAGTC	TGTTCCGTCGTCAAGCTCAGGA	BOT	4	diploid	Other	AGGGAAAGGTGTTGAGAGAGCATCCACCAATCAAAATGTTTGTGTCAATATCAGGAACAAA[G/A]TTCAAAGACGAAAGCATATGTGAAGTTGCCTACAAACACAAAATAAAGGTCAAATCTGT	BOT	sub-set 2	SNPs used for scaffolding	#N/A
188	CMPSNP134	4	55.413	CM3.5.1_scaffold00011	3037371	30085861	[T/C]	CMPSNP134-0_B_U_1862783120	ACTTCGTCAGTAACGGACTGCTAAGGTCATCTATGATAGGGCATCT	GAGTCGAGGTCATATCGTTGCTAAGGTCATCTATGATAGGGCATCC	GAAAAAGTAGAGGTTTTGGATTTGTATCAGGCATTTGTCGTTAGGGCGTCTGCCTATAGTGAGTC	GTATCAGGCATTTGTCGTTAGGGC	BOT	4	diploid	Other	AAGCAGACTCTGCATCCTCAGCAGTTTCAAAAGATACAAATCCAAAACCTCTACTTTTTCC[G/A]GATGCCCTATCATAGATGACCTTAGCACTCAATATCCCCGGTTGGTTTTCAAAAGCGTC	BOT	sub-set 2	SNPs used for scaffolding	#N/A
189	CMPSNP442	4	65.878	CM3.5.1_scaffold00011	1820559	31302673	[A/G]	CMPSNP442-0_T_F_1862783431	ACTTCGTCAGTAACGGACGCTCATCGCCATTTGTCACCCAA	GAGTCGAGGTCATATCGTGCTCATCGCCATTTGTCACCCAG	CACCCTCCACAAATTCCAATAGCTTCTGACGGTCCATTGCAGGTCTGCCTATAGTGAGTC	TAGCTTCTGACGGTCCATTGCAG	TOP	4	diploid	Other	CGCCTGAGAATTGTAAAGCACTTGCACAACCTGGGTCTCTCTCATCGCCATTTGTCACCCA[G/A]CCACCCTCCACAAATTCCAAAACGAAGGCTCTCCGGTCTTCAATCCTTTTATAATTCCA	BOT	sub-set 2	SNPs used for scaffolding	#N/A
190	CMPSNP808IR38B	4	69.704	CM3.5.1_scaffold00011	1334933	31788299	[A/C]	CMPSNP808IR38B-0_T_U_1862783766	ACTTCGTCAGTAACGGACATCTGGCGCCGATGGCACA	GAGTCGAGGTCATATCGTATCTGGCGCCGATGGCACC	AAAGATCAACGTAAATCAGAAGATGGACCAGAGCACGGGTAGTTTGTCTGCCTATAGTGAGTC	TGGACCAGAGCACGGGTAGTTT	TOP	4	diploid	Other	GAAACATGTGTCGTGGAGGTCGTATGTTTGCTCCGACTAAGATCTGGCGCCGATGGCAC[A/C]GAAAGATCAACGTAAATCAGAAGAGGTACGCTGTTGTTTCTGCCATTGCTGCTTCTGCTGT	TOP	sub-set 2	SNPs used for scaffolding	#N/A
191	CMPSNP575	4	76.829	CM3.5.1_scaffold00011	604339	32518893	[A/G]	CMPSNP575-0_T_F_1862783567	ACTTCGTCAGTAACGGACGCCATGGCGGAATTTTTGCAGTA	GAGTCGAGGTCATATCGTGCCATGGCGGAATTTTTGCAGTG	ATCAGAGTTGAATCGAATTGGATGACCTCTAACGCATCGGGTCGTCTGCCTATAGTGAGTC	ATGACCTCTAACGCATCGGGTC	TOP	4	diploid	Other	TCAACTGGCCTCGATGAAATTTGCTGCGTCTTGATCACATCCATGGCGGAATTTTTGCAGT[G/A]TATCAGAGTTGAATCGAATTGGCGCTTCCGTGCTAAAGGCTAAACCCACTTAGAAATGG	BOT	sub-set 2	SNPs used for scaffolding	#N/A
192	CMPSNP898	5	0	CM3.5.1_scaffold00022	4633676	259864	[G/C]	CMPSNP898-0_B_U_1862783848	ACTTCGTCAGTAACGGACCTGCAGGTGCCTGTGTTGGACG	GAGTCGAGGTCATATCGTCTGCAGGTGCCTGTGTTGGACC	TCTCGATTTTAGTCCTTCTTCTGTCTCAATGACACGACGGCAACTGGTCTGCCTATAGTGAGTC	TCTCAATGACACGACGGCAACTG	BOT	5	diploid	Other	CCAGGTACAGGATTCCGATGACGATTCCGATCAAAACCAGAAGAAGGACTAAAATCGAGAT[C/G]GTCCAACACAGGCACCTGCAGCAACAACTTCGCCTCTTCTTTGGTGGCTTCGAGTGCAT	BOT	sub-set 2	SNPs used for scaffolding	#N/A
193	CMPSNP387	5	14.064	CM3.5.1_scaffold00022	3639683	1253857	[G/C]	CMPSNP387-0_B_U_1862783382	ACTTCGTCAGTAACGGACGGCCCTTTCGGCATTAAAGAGCTCG	GAGTCGAGGTCATATCGTGGCCCTTTCGGCATTAAAGAGCTCC	AAAATGACTGCATTGGTTGGTTGCAAACTCGCGGAAGAGGTTACGTCTGCCTATAGTGAGTC	TGCAAACTCGCGGAAGAGGTTAC	BOT	5	diploid	Other	GAAACCTGTTTTCGTGTCAACAAAATTAGTGAACAAGAAACCAACCAATGCAGTCATTTTA[C/G]GAGCTCTTTAATGCCGAAAGGGCGTCCTTTGTCGCAGCAGAGATGACAGCATCTGAGGC	BOT	sub-set 2	SNPs used for scaffolding	#N/A
194	CMPSNP437	5	22.059	CM3.5.1_scaffold00022	3199327	1694213	[T/C]	CMPSNP437-0_B_U_1862783426	ACTTCGTCAGTAACGGACGCCCTCGGTTTCTACAACTCGATGTT	GAGTCGAGGTCATATCGTGCCCTCGGTTTCTACAACTCGATGTC	TAATGGCACAATCCTGATTATTAGCCTATAACGACCAGGCTCTCAGTCTGCCTATAGTGAGTC	GCCTATAACGACCAGGCTCTCA	BOT	5	diploid	Other	CATGCTCAGGTAAGTCGAGATCTAGTTATGTCTGCCTTAATAATCAGGATTGTGCCATTAG[G/A]ACATCGAGTTGTAGAAACCGAGGGGGCAATGTGGATTGTAGTCTGGGAATACAGCTTAC	BOT	sub-set 2	SNPs used for scaffolding	#N/A
195	CMPSNP726	5	34.289	CM3.5.1_scaffold00022	2521261	2372279	[T/G]	CMPSNP726-0_B_F_1862783685	ACTTCGTCAGTAACGGACGCTTTCCGCCAGCGAAATCCCT	GAGTCGAGGTCATATCGTGCTTTCCGCCAGCGAAATCCCG	CCATATGGAAAGAAGTTGCTTGTTGTAACGTCGGAAGCTACCTTGGTCTGCCTATAGTGAGTC	GTTGTAACGTCGGAAGCTACCTTG	BOT	5	diploid	Other	ATGCTGGAAATAACAACTTCATTCCCACCATTGCAAGAAGCAACTTCTTTCCATATGGT[A/C]GGGATTTCGCTGGCGGAAAGGCGACTGGGAGATTTTCTAATGGAAGAATTCCGACAGATTT	TOP	sub-set 2	SNPs used for scaffolding	#N/A
196	HS_11-A09B	5	41.809	CM3.5.1_scaffold00022	700558	4192982	[T/C]	HS_11-A09B-0_B_F_1862784504	ACTTCGTCAGTAACGGACGGACTGGATTGCGCATAGCAGGTT	GAGTCGAGGTCATATCGTGGACTGGATTGCGCATAGCAGGTC	TTTTGACTTGATTTGGACGTCCGTATGTGGCGCAAGTGCATTACGTCTGCCTATAGTGAGTC	CGTATGTGGCGCAAGTGCATTAC	BOT	5	diploid	Other	TTACACTCTGAGGATGTTTTGCATTGGGTTTACAAAGAGACGTCCAAATCAAGTCAAAAG[A/G]ACCTGCTATGCGCAATCCAGTCAGATCAGACAGATTCGTCGGAAGATGAGGGAGATAATG	TOP	sub-set 2	SNPs used for scaffolding	#N/A
197	CMPSNP2380	5	43.972	CM3.5.1_scaffold00105	121118	5015657	[A/T]	CMPSNP2380-0_T_U_2120978772	ACTTCGTCAGTAACGGACTTGAGCCACCAGTTTGCACTCTA	GAGTCGAGGTCATATCGTTTGAGCCACCAGTTTGCACTCTT	ACCATATCTTGAGCGAGGTTATATGTTAGCATCAGGTTCGTCTAAGGGTCTGCCTATAGTGAGTC	TGTTAGCATCAGGTTCGTCTAAGG	TOP	5	diploid	Other	TTTATCTTATCTATCTATGTAGGGTACTGATGGACGTCTAGTATATTCAGATGAATCTCAAGCATCAAATGTTGTGATTGAGCCACCAGTTTGCACTCT[A/T]CACCATATCTTGAGCGAGGTTATAGCCTATTTTAAAATGACTTTCCATGTGCTTATTAAAAAACAATGTTTTTTCCTCATCTTAAATTGCTAAATTGAAT	TOP	sub-set 1	SNPs used for scaffolding	0.985
198	CMPSNP4078	5	43.972	CM3.5.1_scaffold00105	319311	5213850	[A/G]	CMPSNP4078-0_T_U_2120978773	ACTTCGTCAGTAACGGACGAATTGATGCTTTTCCTTTCACCAA	GAGTCGAGGTCATATCGTGAATTGATGCTTTTCCTTTCACCAG	GGAAGAACTAATGCTCTGTTGGGGATAGTGCTGCCCGAAGCGTAGTCTGCCTATAGTGAGTC	GGATAGTGCTGCCCGAAGCGTA	TOP	5	diploid	Other	ATCCATTGGTTGTTGTTATGAACTCAAAATCAAGAGTTGAGTTCAACAATGCAATACATTTGATTAGAGTTTGGGGAATTGATGCTTTTCCTTTCACCA[A/G]TGGAAGAACTAATGCTCTGTTGGCAAAGAATTGGCCTGAATCCACTCTTTTCAAATTTATTGACCAACCAAGATTGATGAATTGGGTAAGTCTTTTCCTT	TOP	sub-set 1	SNPs used for scaffolding	0.923
199	CMPSNP4079	5	43.972	CM3.5.1_scaffold00105	342160	5236699	[A/C]	CMPSNP4079-0_T_U_2095851078	ACTTCGTCAGTAACGGACGAACATGTAAAGAGGGAGAGAGGAGAAA	GAGTCGAGGTCATATCGTGAACATGTAAAGAGGGAGAGAGGAGAAC	AACTTACTGGACACCAGAAAGATATGAGTGCCGTCGAAGTACGAGGTCTGCCTATAGTGAGTC	ATGAGTGCCGTCGAAGTACGAG	TOP	5	diploid	Other	TACATCAACAGCCATTAGTTAAGATTAAAACATAATTACCAAACGATACCTAAAACATCCCTAAAACTTTCTAGAACATGTAAAGAGGGAGAGAGGAGAA[C/A]AAACTTACTGGACACCAGAAAGATAGCAATGGAGTTCAATGCTAGAAGCCACAAGAGTATGAATAATCCAATAAGAAACCAAAGGGATCTGACGAAGTG	BOT	sub-set 1	SNPs used for scaffolding	0.905
200	CMPSNP2384	5	43.972	CM3.5.1_scaffold00105	444403	5338942	[A/G]	CMPSNP2384-0_T_U_2120978774	ACTTCGTCAGTAACGGACCTTAATGGGTTGAGATGAGGATCCA	GAGTCGAGGTCATATCGTCTTAATGGGTTGAGATGAGGATCCG	GAAAATCATGATGATGATCATCGACAACGGCTTGCTCTACCCTTGTCTGCCTATAGTGAGTC	GACAACGGCTTGCTCTACCCTT	TOP	5	diploid	Other	AGATCTTACACCCACCATCTGATTGATCATCAGCTTGTTCACCATGAAAGCTTGAAAAATCATACAGTTTAAGAAACTTAATGGGTTGAGATGAGGATCC[G/A]AGAAAATCATGATGATGATCATCATTAGTAGCCGAATCCAATGGCAGAGATCTTCTGAGCTTTGCTCGGTCCCGTCGATGAACATTCATGTGGCCACCA	BOT	sub-set 1	SNPs used for scaffolding	0.922
201	SSH9G15	5	45.764	CM3.5.1_scaffold00057	538314	5896125	[A/G]	SSH9G15-0_T_U_1862784202	ACTTCGTCAGTAACGGACGAACTCCGGAGGTTGGTGATTTTA	GAGTCGAGGTCATATCGTGAACTCCGGAGGTTGGTGATTTTG	TTAAGTCTTTTCAATTTCGTGGGACATGGGCTGCTCCGTAAACTGTCTGCCTATAGTGAGTC	GACATGGGCTGCTCCGTAAACT	TOP	5	diploid	Other	GTGCAGCTTGTGATCACATCCGTGATTGGGTGCTTGGAACTCCGGAGGTTGGTGATTTT[A/G]CTTAAGTCTTTTCAATTTCGTGGTTTCAAATGCTGAATTTTGGAGCTCACTTGAACTTAAT	TOP	sub-set 2	SNPs used for scaffolding	#N/A
202	CMPSNP2124	5	47.556	CM3.5.1_scaffold00057	843158	6200969	[T/A]	CMPSNP2124-0_B_U_2095849249	ACTTCGTCAGTAACGGACGTGAAAAAATTACACCAATGTAAAATAAGCT	GAGTCGAGGTCATATCGTGTGAAAAAATTACACCAATGTAAAATAAGCA	TTTTTTAGTTGAATCCAAACTTTTTCTGTCATGGAGGTTCCGCATAATGTCTGCCTATAGTGAGTC	TCTGTCATGGAGGTTCCGCATAAT	BOT	5	diploid	Other	TCCAAAACAAAAGAAAGAGAAAAATGTTGAAGGGAATATGTGGAATCATGGATTTAGATATCTTTTCATGATGGAAAAAGTTTGGATTCAACTAAAAAAT[A/T]GCTTATTTTACATTGGTGTAATTTTTTCAGTCTAAAAGAATATAAACAGGGTATATGTATCATATATATTCACACAAAGGTATAGATAATATACTTATA	BOT	sub-set 1	SNPs used for scaffolding	0.753
203	CMPSNP3426	5	47.91	CM3.5.1_scaffold00057	1117591	6475402	[A/G]	CMPSNP3426-0_T_U_2095849256	ACTTCGTCAGTAACGGACTTTGTGCGACTGTTAAGATCTGTTTTA	GAGTCGAGGTCATATCGTTTTGTGCGACTGTTAAGATCTGTTTTG	GAATATTTTCTGAAAGTAGGGTGTAGTCTAAGTTCCGGTTCGACGTGGTCTGCCTATAGTGAGTC	AGTCTAAGTTCCGGTTCGACGTG	TOP	5	diploid	Other	CGAGCATTGTTCAAAAGAGATGAAGGTGGTTTATTATCTTTCTTTGAATGATCAAGTATGTTTTATGAATCCTATTTGTGCGACTGTTAAGATCTGTTTT[G/A]TGAATATTTTCTGAAAGTAGGGTGTAAAGAGGAAATGTTTTCACAAACCTAAGTATTCTTTGAAATATGGGAAAATGTGTTTTATAAATAGTGGTAAAC	BOT	sub-set 1	SNPs used for scaffolding	0.905
204	CMPSNP2126	5	48.619	CM3.5.1_scaffold00057	2204580	7562391	[T/C]	CMPSNP2126-0_B_U_2120977662	ACTTCGTCAGTAACGGACGGCCTGTAATCAATACATAATCTGAGAGTAT	GAGTCGAGGTCATATCGTGGCCTGTAATCAATACATAATCTGAGAGTAC	GTCTTTCTTTTTCACGAAAAGAGTCATCCCGCATTGGTCAACGGGTCTGCCTATAGTGAGTC	GTCATCCCGCATTGGTCAACGG	BOT	5	diploid	Other	gaattgaaggtacaattacaagaactggttgacaaaggatacatcaggcctagtgtatcaccgtggggagctccaattcttttcgtgaaaaagaaagacg[G/A]tactctcagattatgtattgattacaggcagttaaacaaggtcatggtacgtaataagtatcctttacttcacatcgacgacttgattgtccaattaag	BOT	sub-set 1	SNPs used for scaffolding	0.692
205	CMPSNP2077	5	48.972	CM3.5.1_scaffold00043	3522948	7626615	[T/C]	CMPSNP2077-0_B_U_2095848807	ACTTCGTCAGTAACGGACAACAAAAAATAGTGGTATTTGCTTAAGGT	GAGTCGAGGTCATATCGTAACAAAAAATAGTGGTATTTGCTTAAGGC	AGTCACCTCATAAGAAGAGTTTTAATCGGGATGGTCACAACATTTCGTGTCTGCCTATAGTGAGTC	ATCGGGATGGTCACAACATTTCGT	BOT	5	diploid	Other	AACACAATAACACTTGACAACAATATATGAACGTTGAGACTTAGACAAACCCTAAGCTTAAAACCTTTAATTTTATAAAACTCTTCTTATGAGGTGACTA[G/A]CCTTAAGCAAATACCACTATTTTTTGTTTTGGATCTTCCAAATCATTCCTGGGGAGGTTTGAACCCAATTTTCTCTAATCCTTCGATAAAAAGATTCTT	BOT	sub-set 1	SNPs used for scaffolding	0.735
206	CMPSNP734	5	49.325	CM3.5.1_scaffold00043	2847511	8302052	[T/G]	CMPSNP734-0_B_F_1862783695	ACTTCGTCAGTAACGGACGTGCCTCTTGGATTCATGGCCT	GAGTCGAGGTCATATCGTGTGCCTCTTGGATTCATGGCCG	AAAATACAAGGGGTGGCTTCTTTTCGCACGAGGTGATATGCGTGGTCTGCCTATAGTGAGTC	TTTCGCACGAGGTGATATGCGTG	BOT	5	diploid	Other	TCCGGTTCTTATCTTCAGCTTAGGAACCGAAGGCTTGAGAAGCCACCCCTTGTATTTTC[A/C]GGCCATGAATCCAAGAGGCAGAAGCCCAGCCCTAGAGAGGCTTGTACGAGAAACCCTAGCC	TOP	sub-set 2	SNPs used for scaffolding	#N/A
207	CMPSNP242	5	49.679	CM3.5.1_scaffold00043	1936493	9213070	[A/G]	CMPSNP242-0_T_F_1862783237	ACTTCGTCAGTAACGGACGATCCGCACTTCCGATACTAACATCA	GAGTCGAGGTCATATCGTGATCCGCACTTCCGATACTAACATCG	AGAGCCAGACTTCACAGTCTAGTGCTAATACTCTTCTCTCGACGGGGTCTGCCTATAGTGAGTC	TGCTAATACTCTTCTCTCGACGGG	TOP	5	diploid	Other	TGATACCATTTTTATCAATGGGTGTAAATTCGGAGAGATCCGCACTTCCGATACTAACATC[G/A]GAGAGCCAGACTTCACAGTCTAGGTCCTTCAATCCCAACTCAAAGTCATTCTTATTCTC	BOT	sub-set 2	SNPs used for scaffolding	#N/A
208	CMPSNP760	5	50.032	CM3.5.1_scaffold00043	484436	10665127	[T/A]	CMPSNP760-0_B_U_1862783720	ACTTCGTCAGTAACGGACGGACGAATCAATTTTCCCATCCCT	GAGTCGAGGTCATATCGTGGACGAATCAATTTTCCCATCCCA	TTTACACCAAGTTGTATTCCATTTCTAGCTTATGGGGCGAGAATCAGGTCTGCCTATAGTGAGTC	TCTAGCTTATGGGGCGAGAATCAG	BOT	5	diploid	Other	TTATTATTTTTCCAAACATAACATTAACATAAAATAAAATGGAATACAACTTGGTGTAAAC[A/T]GGGATGGGAAAATTGATTCGTCAATCATCATCCCACAAAATAAAGCATAACTAACGGTA	BOT	sub-set 2	SNPs used for scaffolding	#N/A
209	CMPSNP788	5	50.386	CM3.5.1_scaffold00009	725933	11876495	[A/G]	CMPSNP788-0_T_U_1862783754	ACTTCGTCAGTAACGGACTCCTCCTTTGTCTTCCATGACAAATA	GAGTCGAGGTCATATCGTTCCTCCTTTGTCTTCCATGACAAATG	ATTAGGGAAAGAGTCATGTGCTAGTGTGATTAGCTCTACGGCAGCGTCTGCCTATAGTGAGTC	GTGTGATTAGCTCTACGGCAGC	TOP	5	diploid	Other	TGACCAAGCCAACCACTGCTGTTAAGAAGTTAAGTCCTCCTTTGTCTTCCATGACAAAT[A/G]CATTAGGGAAAGAGTCATGTGCTAGGTGTCAGCAAGGTTTCTTCTGTTCAGACCATGGTAC	TOP	sub-set 2	SNPs used for scaffolding	#N/A
210	CMPSNP682	5	50.386	CM3.5.1_scaffold00009	4703882	15854444	[T/C]	CMPSNP682-0_B_F_1862783657	ACTTCGTCAGTAACGGACCCTCCGGCTCCATCTTAATAAACTT	GAGTCGAGGTCATATCGTCCTCCGGCTCCATCTTAATAAACTC	TGTTTAATACTGAATTAAATGTCTTCGTGCGACTATCCGATCTCTCTTAAGTCTGCCTATAGTGAGTC	GTGCGACTATCCGATCTCTCTTAA	BOT	5	diploid	Other	ACCTTTGAATATCAAAAGTATTTCAGAAATCAGAAGACATTTAATTCAGTATTAAACAA[A/G]AGTTTATTAAGATGGAGCCGGAGGTGATAGAAGCAGAGTTAGTGTTGCCGATCCACCTTAA	TOP	sub-set 2	SNPs used for scaffolding	#N/A
211	CMPSNP1005	5	50.386	CM3.5.1_scaffold00009	6089059	17239621	[C/G]	CMPSNP1005-0_T_U_1862783918	ACTTCGTCAGTAACGGACGAGGCCTTATACATCTTCAAAGCCTC	GAGTCGAGGTCATATCGTGAGGCCTTATACATCTTCAAAGCCTG	AGATTAGTGAATGTGGCATCATAGACCTCGTACCCTCAATCGGGGGTCTGCCTATAGTGAGTC	GACCTCGTACCCTCAATCGGGG	TOP	5	diploid	Other	AGATTAAAATTTGTTTTCCCATCTTTCATGGTCAGAGGCCTTATACATCTTCAAAGCCT[C/G]GAGATTAGTGAATGTGGCATCATAGAAACTATAGTTTCGAAAAGCAAAGAAACAGAAATGC	TOP	sub-set 2	SNPs used for scaffolding	#N/A
212	PS_03-B08	5	50.386	CM3.5.1_scaffold00009	6968998	18119560	[A/G]	PS_03-B08-0_T_F_1862784253	ACTTCGTCAGTAACGGACGCATGGACAAACTTGCAAAAAATGCA	GAGTCGAGGTCATATCGTGCATGGACAAACTTGCAAAAAATGCG	CAAAAACTCCAAGACCAATAGAGACAACGGCTTGCTCTACCCTTGTCTGCCTATAGTGAGTC	GACAACGGCTTGCTCTACCCTT	TOP	5	diploid	Other	TTATAAATGTCTCATCTCCAATCTCACTGACAATTATCATGGACAAACTTGCAAAAAATGC[G/A]TCAAAAACTCCAAGACCAATAGAGTCCATGTCAAGATTAAGATCTTCTGAGTCAACACC	BOT	sub-set 2	SNPs used for scaffolding	#N/A
213	CMPSNP2005	5	50.386	CM3.5.1_scaffold00009	7682475	18833037	[A/G]	CMPSNP2005-0_T_U_2120977581	ACTTCGTCAGTAACGGACAAACCTTCAATTGGCTTCACAAAATA	GAGTCGAGGTCATATCGTAAACCTTCAATTGGCTTCACAAAATG	AATAGCTATGAAGTGAGGAACCTGTACCAGTGTTTCGACGGGCTAGTCTGCCTATAGTGAGTC	GTACCAGTGTTTCGACGGGCTA	TOP	5	diploid	Other	CAACGTGTAAAGCCTGAAATGATGTCACCAGGCTTGAAATTGGAGTCATCAGAGTCCACAACTTCAGCAACCCCAAAACCTTCAATTGGCTTCACAAAAT[G/A]TAATAGCTATGAAGTGAGGAACCTTTCACCAATGCAAAATCTCATATAACTTGTTTACATACTCTATAAACTATCTCCTAGCAATAAAATGTGGCAAAA	BOT	sub-set 1	SNPs used for scaffolding	0.952
214	CMPSNP1018	5	50.744	CM3.5.1_scaffold00003	808669	20088198	[A/G]	CMPSNP1018-0_T_F_1862783935	ACTTCGTCAGTAACGGACGCGAGGTGATCCCTCAGAACGA	GAGTCGAGGTCATATCGTGCGAGGTGATCCCTCAGAACGG	TGCTCTTTAGAAGCACAAAAAAGAAGGGTATCGCCTTGTATGTCGGTCTGCCTATAGTGAGTC	GAAGGGTATCGCCTTGTATGTCG	TOP	5	diploid	Other	AAGTTAGTCGGGCCAACGGACTTATCCAAAGAACCTCCGGGCGAGGTGATCCCTCAGAACG[G/A]TTGCTCTTTAGAAGCACAAAAAAAACAATTTCCACAATATTCTATCTCAGCATCCAGGT	BOT	sub-set 2	SNPs used for scaffolding	#N/A
215	CMPSNP1136	5	67.723	CM3.5.1_scaffold00003	4820475	24100004	[A/T]	CMPSNP1136-0_T_U_1862784028	ACTTCGTCAGTAACGGACCCTGGGAGACTCGAACGTTCGA	GAGTCGAGGTCATATCGTCCTGGGAGACTCGAACGTTCGT	CTCTGGAGGTTTTCATGTGTAGGTCGGTACTCTGAACAGGGGTTGTCTGCCTATAGTGAGTC	GTCGGTACTCTGAACAGGGGTT	TOP	5	diploid	Other	GGCCTAACAAACTTCACCACTGGTAAAGGCAAGGTAAACCTGGGAGACTCGAACGTTCG[A/T]CCTCTGGAGGTTTTCATGTGTAGCATTGTGAGGAAAATGGGTTATGGGGATGGTTTCAAAT	TOP	sub-set 2	SNPs used for scaffolding	#N/A
216	CMPSNP588	5	78.346	CM3.5.1_scaffold00003	5992302	25271831	[A/T]	CMPSNP588-0_T_U_1862783582	ACTTCGTCAGTAACGGACTGGGAGAACCAAGTCGAAGGAACA	GAGTCGAGGTCATATCGTTGGGAGAACCAAGTCGAAGGAACT	GGAGAGATGATCGGAGAGACTCTAGATCGCAAAAGTGTCTCGGAAGTCTGCCTATAGTGAGTC	CTAGATCGCAAAAGTGTCTCGGAA	TOP	5	diploid	Other	AAAGAAATCGCTACAGCCGCCAACCCATGTTGGAGATGGGAGAACCAAGTCGAAGGAAC[A/T]GGGAGAGATGATCGGAGAGACTTGGGAGGAGAAGGTGTTTTGAGAGAAAGTGAAATGGGTT	TOP	sub-set 2	SNPs used for scaffolding	#N/A
217	CMPSNP690	5	89.972	CM3.5.1_scaffold00003	7061100	26340629	[A/G]	CMPSNP690-0_T_U_1862783666	ACTTCGTCAGTAACGGACGGGATGGATGGGTAAAAACTTGGGA	GAGTCGAGGTCATATCGTGGGATGGATGGGTAAAAACTTGGGG	AGGAGACAAAATAAAAATGCAAGTGTGACGTGGTCGAGTAAACTTTCGTCTGCCTATAGTGAGTC	TGTGACGTGGTCGAGTAAACTTTC	TOP	5	diploid	Other	AGACAGAGACTTAACAGCAAATACACCATGAAAGGTGGATGGATGGGTAAAAACTTGGG[A/G]AAGGAGACAAAATAAAAATGCAAGAAGAGCATAGAAACTTCTAAAGAGTTTGTTATCACCT	TOP	sub-set 2	SNPs used for scaffolding	#N/A
218	CMPSNP466	5	99.267	CM3.5.1_scaffold00003	8007438	27286967	[A/G]	CMPSNP466-0_T_U_1862783460	ACTTCGTCAGTAACGGACCAAAGCACGGCGAAGGTCTTAGA	GAGTCGAGGTCATATCGTCAAAGCACGGCGAAGGTCTTAGG	ACTATTATCTTCAACACATTCAGGGTAGAATCGGTTTCAGCTCCGGGTCTGCCTATAGTGAGTC	GTAGAATCGGTTTCAGCTCCGG	TOP	5	diploid	Other	GCCATAAATGAAGAGGCGTGCTCCGCCAAACCGGCGACAAAGCACGGCGAAGGTCTTAG[A/G]CACTATTATCTTCAACACATTCAGGACCTCCAGCTTCAACTCCGCCTCAAAACTCATAATC	TOP	sub-set 2	SNPs used for scaffolding	#N/A
219	CMPSNP1082	5	110.521	CM3.5.1_scaffold00003	8799627	28079156	[T/C]	CMPSNP1082-0_B_U_1862783978	ACTTCGTCAGTAACGGACGTCTCCTCACTCTCCTTCTTCAGTTGT	GAGTCGAGGTCATATCGTGTCTCCTCACTCTCCTTCTTCAGTTGC	GTTTATTCAAGTTAGTTCTCCGTTGACGTGTATCCTAGCAAATGGAGCGTCTGCCTATAGTGAGTC	GACGTGTATCCTAGCAAATGGAGC	BOT	5	diploid	Other	CCTGCAGAGCAGAAAGAGCAACTCCGGAGGAAAAGAAACGGAGAACTAACTTGAATAAACA[G/A]CAACTGAAGAAGGAGAGTGAGGAGAAGAGCTTATGAACCGGAAATGGAAATAGAAATAG	BOT	sub-set 2	SNPs used for scaffolding	#N/A
220	CMPSNP925	6	0	CM3.5.1_scaffold00006	700077	700077	[A/G]	CMPSNP925-0_T_F_1862783873	ACTTCGTCAGTAACGGACGTCCAGAAACCCCAGCATTGAATA	GAGTCGAGGTCATATCGTGTCCAGAAACCCCAGCATTGAATG	TGAAGATAACAAAAGTAAACTTCCTTCGTCGAAGCCTAAGACTGCACGTCTGCCTATAGTGAGTC	TCGTCGAAGCCTAAGACTGCAC	TOP	6	diploid	Other	GGTCATAGATTGTTGGAGAGCCTCATCATAAGTAAGAGCTCCAGAAACCCCAGCATTGAAT[G/A]CTGAAGATAACAAAAGTAAACTTCCTTGTAAGCTTCTTGATAAGCAAAACCCTTGTGGG	BOT	sub-set 2	SNPs used for scaffolding	#N/A
221	CMPSNP218	6	6.8	CM3.5.1_scaffold00006	1370839	1370839	[T/C]	CMPSNP218-0_B_F_1862783219	ACTTCGTCAGTAACGGACTGTCATAACAGCAACATGTGGTGAT	GAGTCGAGGTCATATCGTTGTCATAACAGCAACATGTGGTGAC	ACACAACATTATCAAAATTAAAGAGGAAACTTCGTCCAAGCTGTGAGATGTCTGCCTATAGTGAGTC	GAAACTTCGTCCAAGCTGTGAGAT	BOT	6	diploid	Other	GTGTTTGAGAATGAACCTGAAATCCCCGAAGAGCTCTTTAATTTTGATAATGTTGTGTT[A/G]TCACCACATGTTGCTGTTATGACACATGAAACTTTGGTGGGATTGTCTAGGTTGGTGGTGG	TOP	sub-set 2	SNPs used for scaffolding	#N/A
222	CMPSNP462	6	14.511	CM3.5.1_scaffold00006	2272140	2272140	[A/C]	CMPSNP462-0_T_F_1862783455	ACTTCGTCAGTAACGGACGGGATTTTGCCATTTTGAAGGGA	GAGTCGAGGTCATATCGTGGGATTTTGCCATTTTGAAGGGC	ATTGTTTTTGTTTTTTCACTGTTTGTAACGCTGACACCTGCTTCGGGTCTGCCTATAGTGAGTC	GTAACGCTGACACCTGCTTCGG	TOP	6	diploid	Other	GTGGAAAAATGATGGAAAAGAGGAAGAAGAAGAGGAAAAGGGATTTTGCCATTTTGAAGGG[C/A]AATTGTTTTTGTTTTTTCACTGTTTCGTCTTCTTTCACCAGCAATATAAGCTCTGAAAT	BOT	sub-set 2	SNPs used for scaffolding	#N/A
223	CMPSNP868	6	23.211	CM3.5.1_scaffold00006	3194625	3194625	[A/C]	CMPSNP868-0_T_U_1862783810	ACTTCGTCAGTAACGGACGATCCTTCGGTTCACCCGAATCA	GAGTCGAGGTCATATCGTGATCCTTCGGTTCACCCGAATCC	CCTTCACCAATTTGGATCACACAAGTTCGCCAGGTCAGTGGAGTCTGCCTATAGTGAGTC	ACAAGTTCGCCAGGTCAGTGGA	TOP	6	diploid	Other	GTATTCTTCTCCCCGGTTTCCGATTTCTCATCCGAATCATCCTTCGGTTCACCCGAATC[A/C]TCCTTCACCAATTTGGATCACAATTTTCTCCCTTTCAATGAAAATGACTCAGAGGAAATGC	TOP	sub-set 2	SNPs used for scaffolding	#N/A
224	CMPSNP433	6	29.661	CM3.5.1_scaffold00006	4136411	4136411	[T/G]	CMPSNP433-0_B_F_1862783425	ACTTCGTCAGTAACGGACGTTCAATTGAATCAAGACCAAGTGCT	GAGTCGAGGTCATATCGTGTTCAATTGAATCAAGACCAAGTGCG	TTATGTGAAAATCATTGTAAAATTCAGCGTCTTCTCACCCAGCGAGTGTCTGCCTATAGTGAGTC	AGCGTCTTCTCACCCAGCGAGT	BOT	6	diploid	Other	CCACATTTTTGCCGGATTGAGGACAAAGAAATTGAATTTTACAATGATTTTCACATAAT[A/C]GCACTTGGTCTTGATTCAATTGAAGCTCGAAGTTACATCAATTCTGTTGCTTGTAGCTTCC	TOP	sub-set 2	SNPs used for scaffolding	#N/A
225	CMPSNP286	6	41.396	CM3.5.1_scaffold00006	5265141	5265141	[C/G]	CMPSNP286-0_T_F_1862783289	ACTTCGTCAGTAACGGACGAGACTCCTCGTTGGTCGGTTTTTC	GAGTCGAGGTCATATCGTGAGACTCCTCGTTGGTCGGTTTTTG	TCAGAGACATCTGAAGAACCCTGAGACGAAGGTACGCGGTTCAGTCTGCCTATAGTGAGTC	TGAGACGAAGGTACGCGGTTCA	TOP	6	diploid	Other	GCTGCAAGTTCAGCAGGTTCAGAAGTTACCTGGACATCAGACTCCTCGTTGGTCGGTTTTT[C/G]GTCAGAGACATCTGAAGAACCCGATTGAGGGACAGGCGGCGCCTTACTCAGCATGTATT	BOT	sub-set 2	SNPs used for scaffolding	#N/A
226	CMPSNP780	6	47.387	CM3.5.1_scaffold00006	6045530	6045530	[G/C]	CMPSNP780-0_B_F_1862783747	ACTTCGTCAGTAACGGACGGAAGAATAGGCAAGAGGGAAGGG	GAGTCGAGGTCATATCGTGGAAGAATAGGCAAGAGGGAAGGC	AAGATTGAAACAGAAATGAAAATGGTCATTCGTCCGGGTAGCAGAAGTCTGCCTATAGTGAGTC	GTCATTCGTCCGGGTAGCAGAA	BOT	6	diploid	Other	CATTTTTCAATTCATCATTCATTTATTCATTTACCATTTTCATTTCTGTTTCAATCTTC[C/G]CCTTCCCTCTTGCCTATTCTTCCTCTTCTTCTTCTTTCTCCTCCTTCCATTTCCACCTCTT	TOP	sub-set 2	SNPs used for scaffolding	#N/A
227	CMPSNP617	6	54.696	CM3.5.1_scaffold00006	7706191	7706191	[A/C]	CMPSNP617-0_T_F_1862783617	ACTTCGTCAGTAACGGACGCTGGATGTTGTTGTGAAATTGCTGA	GAGTCGAGGTCATATCGTGCTGGATGTTGTTGTGAAATTGCTGC	ATTCTTTGTGATTGTTGAGTCGCCCACAATGTTATGCGGTGAATCGGTCTGCCTATAGTGAGTC	CCCACAATGTTATGCGGTGAATCG	TOP	6	diploid	Other	ACCAGTGAAGCCTTTGGCGTTTACTTGGACTTGGCCTCTGGATGTTGTTGTGAAATTGCTG[C/A]GATTCTTTGTGATTGTTGAGTCGTTGATTATTACGGTTCTTTGATTCCGTGGCGGAGGC	BOT	sub-set 2	SNPs used for scaffolding	#N/A
228	CMPSNP365	6	55.814	CM3.5.1_scaffold00006	8041130	8041130	[T/C]	CMPSNP365-0_B_U_1862783354	ACTTCGTCAGTAACGGACGCACACCTGGAAGCGTGAATATAGAAT	GAGTCGAGGTCATATCGTGCACACCTGGAAGCGTGAATATAGAAC	AGTCTCATGATGATGGTAGATACACGAACCGGCGTAGCATCATTCAGTCTGCCTATAGTGAGTC	CGAACCGGCGTAGCATCATTCA	BOT	6	diploid	Other	CTTATCAACAATCGGCCTACGGTTCTCAGATGCACCTGTATCTACCATCATCATGAGACTT[G/A]TTCTATATTCACGCTTCCAGGTGTGAACAAATCCAAGATTGGAAGGCAAACTCCTCCAG	BOT	sub-set 2	SNPs used for scaffolding	#N/A
229	CMPSNP2455	6	55.814	CM3.5.1_scaffold00116	86557	8348113	[A/T]	CMPSNP2455-0_T_U_2120978787	ACTTCGTCAGTAACGGACCCAAGGCATATTGGATCTACATTGTTAA	GAGTCGAGGTCATATCGTCCAAGGCATATTGGATCTACATTGTTAT	GAACCAGACTGGCAGTAATACTACTGCCAATCGAGCGCGATACATGTCTGCCTATAGTGAGTC	CTGCCAATCGAGCGCGATACAT	TOP	6	diploid	Other	GTCTAAGAGAAATCCTTAAAGATTGTTCTGGATGGAAAAGGGTGGGGATGAGATTTGCTGTGATATTACACACCAAGGCATATTGGATCTACATTGTTA[A/T]GGAACCAGACTGGCAGTAATACTACTCTCTCAATACACATCTCACACTTACTCCCTTTGCTGGTTAATTGTGTTTAAATTATAGGCTGCCGTCTTCCATG	TOP	sub-set 1	SNPs used for scaffolding	0.9
230	CMPSNP4231	6	55.814	CM3.5.1_scaffold00116	113287	8374843	[A/G]	CMPSNP4231-0_T_U_2120978788	ACTTCGTCAGTAACGGACGAAAATTATTGTTTCTTCCGAGCACTTA	GAGTCGAGGTCATATCGTGAAAATTATTGTTTCTTCCGAGCACTTG	GGAGAAAATTCAACAGACACAATGTCGCGGTAAAGGGTTCTCTATGGTCTGCCTATAGTGAGTC	TGTCGCGGTAAAGGGTTCTCTATG	TOP	6	diploid	Other	ACCATTAAATGTTTTGAATGGTGTATTAAAGTTATTAATTAGTTTAAGGTTTTAGTTAATGCAATTAAAAGTTAAAATTATTGTTTCTTCCGAGCACTT[A/G]AGGAGAAAATTCAACAGACACAAAAACTTTGAAATATTTTGTTTGTAAACTCTGGTTATACAAAAGAAAGATTCAATCTTTTGTCGATTAATACTATTTG	TOP	sub-set 1	SNPs used for scaffolding	0.87
231	CMPSNP2456	6	55.814	CM3.5.1_scaffold00116	153471	8415027	[T/C]	CMPSNP2456-0_B_U_2095851511	ACTTCGTCAGTAACGGACTTTAAGTTGCTGGAATTAAATGGGAAT	GAGTCGAGGTCATATCGTTTTAAGTTGCTGGAATTAAATGGGAAC	GCAGAACTAACCTAAAAAAGAACATCTCATTTACGGGCACATAAGACCGTCTGCCTATAGTGAGTC	TCTCATTTACGGGCACATAAGACC	BOT	6	diploid	Other	ATGGTAAGACAGAAAGATGAAAATGCTGATTTTGTATTCCATCTTAGTGGTTGGCTGGGAAAGACCAAGAAAAACTGTTCTTTTTTAGGTTAGTTCTGCT[G/A]TTCCCATTTAATTCCAGCAACTTAAATATGCCTTTGAAATTAACTCTTTTCTTCAAAATAGCAGAGGCCGTTTTTTATTTAAGGAGCTTTAACTTTGTA	BOT	sub-set 1	SNPs used for scaffolding	0.919
232	CMPSNP2611	6	55.814	CM3.5.1_scaffold01597	145110	8601471	[A/G]	CMPSNP2611-0_T_U_2095851936	ACTTCGTCAGTAACGGACGCATGTACCCATTTCATACAAAGCCCA	GAGTCGAGGTCATATCGTGCATGTACCCATTTCATACAAAGCCCG	GCCCTATTTGAAACGTTACATTTTACCTCCGAAATAGTGGATGGGCGTCTGCCTATAGTGAGTC	TTACCTCCGAAATAGTGGATGGGC	TOP	6	diploid	Other	TCGATATTCATTCGCTTCCATTATTTTCTTCAAGCCCCAAATAATCGAGATTTTGAAAAGCCCACATTGGTGGCCCATGTACCCATTTCATACAAAGCCC[G/A]TGCCCTATTTGAAACGTTACATTTCGAAAGTGATCATTACTAGAAATAAATATATACTTACTTAACTAAATGATGTGTTTGTTTGTTTAGGATTGCTCC	BOT	sub-set 1	SNPs used for scaffolding	0.939
233	CMPSNP2612	6	55.814	CM3.5.1_scaffold01597	191213	8647574	[G/C]	CMPSNP2612-0_B_U_2120978008	ACTTCGTCAGTAACGGACGCAATGGAAATGACATAAAAATGTCTTG	GAGTCGAGGTCATATCGTGCAATGGAAATGACATAAAAATGTCTTC	AGATCTATTTGTTCAAGAAAGAAAAGTCCCTTAATGTGTAAGCGTGCATGTCTGCCTATAGTGAGTC	GTCCCTTAATGTGTAAGCGTGCAT	BOT	6	diploid	Other	ATAAGGTTTCTGAGGACTTTGAAAGACAAATTAGTTGATTCCATCATTGATCTACAGGGTATTCTGTTTTTTTCTTTTCTTTCTTGAACAAATAGATCTT[C/G]AAGACATTTTTATGTCATTTCCATTGCTTAGACAAGTTTCTATTGCAGTTATACTAGGAAAGTATCATGCTTCTAATTCACCTAAGATTGAGAACAAGG	BOT	sub-set 1	SNPs used for scaffolding	0.857
234	CMPSNP2060	6	55.814	CM3.5.1_scaffold00038	233867	8942101	[T/A]	CMPSNP2060-0_B_U_2095848532	ACTTCGTCAGTAACGGACGCTTCATGCGGAAAGCTCGT	GAGTCGAGGTCATATCGTGCTTCATGCGGAAAGCTCGA	ATAACTTTAGGCTTGATGAGGTTTGTTCCTGTGGGCGATTAACTACCGTCTGCCTATAGTGAGTC	TGTTCCTGTGGGCGATTAACTACC	BOT	6	diploid	Other	TTGTAGGTGTCTGTAAAGGTGAGAGTCCTTGAATTTGATGATTCTAGATACAATATTCAGTTGCTTTCGAATCCCAACCTCATCAAGCCTAAAGTTATG[A/T]CGAGCTTTCCGCATGAAGCCCACAAAGCACCAAAATGCCTCATGATCTTCAGTTATCACAGTGATTATAGGAGAAAGCAGATCACTCATTCCTTGGCAAT	TOP	sub-set 1	SNPs used for scaffolding	0.961
235	CMPSNP2061	6	55.814	CM3.5.1_scaffold00038	350571	9058805	[A/G]	CMPSNP2061-0_T_U_2120978734	ACTTCGTCAGTAACGGACCTTCAACAGCTGAAACGACCCTCA	GAGTCGAGGTCATATCGTCTTCAACAGCTGAAACGACCCTCG	TAGCACTGAATCAAGCAACAGACCACGTTCGCGTTCTCACATGGTCTGCCTATAGTGAGTC	ACCACGTTCGCGTTCTCACATG	TOP	6	diploid	Other	CATGAATTCTGTTATGGAAGAAGGTTCCAAAGATAAAGAACCTAAAGCTAAAAGGGATGAGCAAGTTAGCCCGCCAACTTCAACAGCTGAAACGACCCTC[G/A]ATAGCACTGAATCAAGCAACAGCAAGGATGATCAAAGTTCAAGTAATTTGTAGTAGTAGAAGAGAACCCTCTCTGATCAAACTTTGGCTGTGTTGGCAG	BOT	sub-set 1	SNPs used for scaffolding	0.944
236	CMPSNP2067	6	56.921	CM3.5.1_scaffold00038	1806298	10514532	[A/G]	CMPSNP2067-0_T_U_2120978735	ACTTCGTCAGTAACGGACGCAATGATGGCATTCCACACACTA	GAGTCGAGGTCATATCGTGCAATGATGGCATTCCACACACTG	AAGTTTTAAACACCAATTGATCAGCAATCTCCGTCAGGAAAGCGTGTCTGCCTATAGTGAGTC	GCAATCTCCGTCAGGAAAGCGT	TOP	6	diploid	Other	caaattcaattccagcacttctcatccttactacaagtttcaaagcttcttctccaaatccataacgagcatttgcagcaatgatggcattccacacact[G/A]gaagttttaaacaccaattgatcaaagatatagctactcgattgaaggtcaccacactttgcatacattgtgataagggaactttgcacatgctggtcc	BOT	sub-set 1	SNPs used for scaffolding	0.986
237	CMPSNP2068	6	59.16	CM3.5.1_scaffold00038	3351961	12060195	[A/G]	CMPSNP2068-0_T_U_2095848548	ACTTCGTCAGTAACGGACCGGTTAGCTTCCTATTATGAGGTATCCTA	GAGTCGAGGTCATATCGTCGGTTAGCTTCCTATTATGAGGTATCCTG	ATCATAACAATCTTAAGTTCTCGTCAGCACCGAAATACTGGCTTGCGTCTGCCTATAGTGAGTC	CAGCACCGAAATACTGGCTTGC	TOP	6	diploid	Other	TTTAAATATGAAAAGGGTGAATATAAAATATACCCAATAAAAGATTCCTACTAGTCCCGTTAGGGGTAAAAACGGTTAGCTTCCTATTATGAGGTATCCT[G/A]CATCATAACAATCTTAAGTTCTCGTAAGATAAAATATACCTAGTTAAAGGGTGAGTATAAAATATACCCAGTAAAATAGCACTACTGATCCTATTAGGG	BOT	sub-set 1	SNPs used for scaffolding	0.81
238	CMPSNP2572	6	59.16	CM3.5.1_scaffold00137	36089	12493539	[A/C]	CMPSNP2572-0_T_U_2095851860	ACTTCGTCAGTAACGGACAGGTGACAGCTTGCGACACAAA	GAGTCGAGGTCATATCGTAGGTGACAGCTTGCGACACAAC	GACGTGGCTCAAACTCTACTAGTCGCGCAAATTGACGGACAGTGGTCTGCCTATAGTGAGTC	TCGCGCAAATTGACGGACAGTG	TOP	6	diploid	Other	ACGACTTGATGTGGAGTGCGATGCATGGAGGAGAGCTGGTAGCAGGGGAGATGCTCCGACGTTCTGGCTCGGGTTAAGGAGGTGACAGCTTGCGACACAA[C/A]AGACGTGGCTCAAACTCTACTAGACGGAGAAGAATTTGGCTTGCTATGTCTAAGGGTGAACAATGGCGGATGTCGATAGAGGTGGAGCGACGAGCAGTG	BOT	sub-set 1	SNPs used for scaffolding	0.981
239	CMPSNP2516	6	59.16	CM3.5.1_scaffold00126	2785	12504201	[T/C]	CMPSNP2516-0_B_U_2095851707	ACTTCGTCAGTAACGGACGAGGAAGAAATCTATGGCATGATCAT	GAGTCGAGGTCATATCGTGAGGAAGAAATCTATGGCATGATCAC	AAAATGAATGTGATTAGGGGTTCTAGAACTCGGAAGGTTGCGACGTCTGCCTATAGTGAGTC	CTAGAACTCGGAAGGTTGCGAC	BOT	6	diploid	Other	TTATAATTTTTAAACTGACTAAGGTCATGACGTACCTGGCTCATGACGCCAATGTCTTACCAGCCACCAACCTTTAAAACCCCTAATCACATTCATTTTT[G/A]TGATCATGCCATAGATTTCTTCCTCTGGTAGATTCGCTCGCACAACAGGACGATTCCTATACCTACAATTTTCTAGCTAAATGACTAGGCTTATTACAA	BOT	sub-set 1	SNPs used for scaffolding	0.929
240	CMPSNP292	6	59.895	CM3.5.1_scaffold00042	2650959	13527688	[A/G]	CMPSNP292-0_T_F_1862783295	ACTTCGTCAGTAACGGACCCGTGAGAGAGGAACTGAGGAAGA	GAGTCGAGGTCATATCGTCCGTGAGAGAGGAACTGAGGAAGG	ATTAATGGGGAAGGAACAAAGATGGTCACCACGCTTTGCACGAGTCTGCCTATAGTGAGTC	ATGGTCACCACGCTTTGCACGA	TOP	6	diploid	Other	AGGAAAAAGAAATGGAGTGTATTGTACAGTGGGGGTAACCGTGAGAGAGGAACTGAGGAAG[G/A]AATTAATGGGGAAGGAACAAAGAACAGGGAAGACTTACTTAGAGGGGAACTGGAGAGGA	BOT	sub-set 2	SNPs used for scaffolding	#N/A
241	AI_19-F11	6	60.262	CM3.5.1_scaffold00042	2093380	14085267	[A/G]	AI_19-F11-0_T_F_1862784130	ACTTCGTCAGTAACGGACCATCAAGGCCTTTGCACACTTTA	GAGTCGAGGTCATATCGTCATCAAGGCCTTTGCACACTTTG	CTCCAAATTGGAGATAGTTATGTGCAACGATTGCTGAACGACTGACCGTCTGCCTATAGTGAGTC	CAACGATTGCTGAACGACTGACC	TOP	6	diploid	Other	CCCTCTTCTTTTAGTTCATTATTTGTTTGGAAAGGTAAGCATCAAGGCCTTTGCACACTTT[G/A]ACTCCAAATTGGAGATAGTTATGTGGTGGAGCAACATCTTCATTTGCCTTCATAAATCC	BOT	sub-set 2	SNPs used for scaffolding	#N/A
242	CMPSNP2075	6	60.628	CM3.5.1_scaffold00042	1693313	14485334	[A/C]	CMPSNP2075-0_T_U_2120978739	ACTTCGTCAGTAACGGACGTTTGTCTACAGGGCATTATCCACTACA	GAGTCGAGGTCATATCGTGTTTGTCTACAGGGCATTATCCACTACC	ATTCACATAATCATTTTTGTTTACAACATGGATCAGCCGAATGCTAGTTGTCTGCCTATAGTGAGTC	ACATGGATCAGCCGAATGCTAGTT	TOP	6	diploid	Other	ATAGCCTATGTCAAGTAAATCACTTTTGTTTAATAACCATTTTAATTTACAACCATTATTTTGTTGGGATAGTCTTTGTCTACAGGGCATTATCCACTAC[C/A]GATTCACATAATCATTTTTGTTTACAACTATTATCAAAAGAATCCACCTGAAACAGATCATTAGTCAAAGAAACAAATTTGCTTCTTGTTTTCTTTTGT	BOT	sub-set 1	SNPs used for scaffolding	0.862
243	CMPSNP2074	6	62.11	CM3.5.1_scaffold00042	151075	16027572	[A/G]	CMPSNP2074-0_T_U_2095848802	ACTTCGTCAGTAACGGACTCACATTTGTCTGGACATGGTTCTAA	GAGTCGAGGTCATATCGTTCACATTTGTCTGGACATGGTTCTAG	GCAAGAATCAACGGTTGCTCTAGCACATGGATGATCCGCTCGTCTGCCTATAGTGAGTC	CTAGCACATGGATGATCCGCTC	TOP	6	diploid	Other	TGGAATTTCTAAAAATTTGGAAACTAGAGATCTGGGGAATAATTCGGGAAAAATGAGTCTGAAGAAATTTCTGCATCACATTTGTCTGGACATGGTTCTA[G/A]TGCAAGAATCAACGGTTGCTGTTAATGGCCCTTTTTTGTCATCGATTTCAACTCAGATTAATTTTTAAGATTTGAAGGGGCAGAAATGAATCTTTCTCA	BOT	sub-set 1	SNPs used for scaffolding	0.736
244	CMPSNP2458	6	62.11	CM3.5.1_scaffold00117	105731	16285377	[T/C]	CMPSNP2458-0_B_U_2095851538	ACTTCGTCAGTAACGGACGGGGTTTTGTTGATGACGCAAACT	GAGTCGAGGTCATATCGTGGGGTTTTGTTGATGACGCAAACC	TTGTAAATAACGATTACAAGCTGAGCGCAATTCCCTCGATCTTACGGTCTGCCTATAGTGAGTC	GCGCAATTCCCTCGATCTTACG	BOT	6	diploid	Other	TTCCACCTTCTCAGGCTTCCCCCAACCGAAATCCACGCTATACACCTCAAATCTCGGCGATCCAGCCGTGGAAATCAGCTTGTAATCGTTATTTACAAC[A/G]GTTTGCGTCATCAACAAAACCCAGTTTTCTGCGCCCTTCAAAGGTCCCTCTTCTTTCAAGCTTTTAATCATCTCCGATATCGTCTCCACCGCGGCGATTA	TOP	sub-set 1	SNPs used for scaffolding	0.988
245	CMPSNP2460	6	62.11	CM3.5.1_scaffold00117	160860	16340506	[T/C]	CMPSNP2460-0_B_U_2120977897	ACTTCGTCAGTAACGGACTGATTTTTGGAACAACATAGTTGGATT	GAGTCGAGGTCATATCGTTGATTTTTGGAACAACATAGTTGGATC	TTTTTGTAATTTTGGAATTATCATAAGTCCGCGAGTAGATTCTCTCGGTCTGCCTATAGTGAGTC	AAGTCCGCGAGTAGATTCTCTCG	BOT	6	diploid	Other	AACATTTCAAAAACTTTACATATTTGTTCGATATTGTCATATACAAAACAGTACTTGTATCTACCCAACCTAATATGATAATTCCAAAATTACAAAAAT[A/G]ATCCAACTATGTTGTTCCAAAAATCATAAGACTACAATTCTAGTTCAAGAAATACAAACTTGACTAAAGAAGCTTGAAATTCAATAACTTTGGATGAAAT	TOP	sub-set 1	SNPs used for scaffolding	0.871
246	CMPSNP2461	6	62.11	CM3.5.1_scaffold00117	161471	16341117	[A/T]	CMPSNP2461-0_T_U_2095851543	ACTTCGTCAGTAACGGACTGCATTTCTTTTGTAATCCTGCATTAGA	GAGTCGAGGTCATATCGTTGCATTTCTTTTGTAATCCTGCATTAGT	AATCACGAACTCAATAAATGAACGGATCATGCGGGTGATAAATCCGGTCTGCCTATAGTGAGTC	GGATCATGCGGGTGATAAATCCG	TOP	6	diploid	Other	AAGGCAAGCAACTCTCAACCTCTTTTCCATGCTTTGTATAGCATTCATGCATTGCAAATCTGCTTTTGTATATGCATTTCTTTTGTAATCCTGCATTAG[A/T]CAATCACGAACTCAATAAATGAACAATTCTAAAACATAGTTCATACTAATTTATTAAGGCCCAAATTAAACACCAAAAGGAAAACAAGCTAATGAAACAT	TOP	sub-set 1	SNPs used for scaffolding	0.902
247	CMPSNP2462	6	62.11	CM3.5.1_scaffold00117	171743	16351389	[A/G]	CMPSNP2462-0_T_U_2120977898	ACTTCGTCAGTAACGGACGGGAAGTGGATTTATTGGGTCAGAGACA	GAGTCGAGGTCATATCGTGGGAAGTGGATTTATTGGGTCAGAGACG	ATTTTTTATTCACTCTCCCTTTTTCTGCTTGCCTAAATTATCGCCCAGGTCTGCCTATAGTGAGTC	CTGCTTGCCTAAATTATCGCCCAG	TOP	6	diploid	Other	GCTAAAGGACATACATATTTGATGATACAATCTTTAATTGTTCCCCTGTTTATTGATTTGATTGATAATATTTGGAAGTGGATTTATTGGGTCAGAGAC[A/G]GATTTTTTATTCACTCTCCCTTTTTGGGTATGCAAAAAAGTTGGAATTAGAGGGAATAGAATAGGAAGGGAGAGTGGAAAGGCACTTTTAGGTGGTTTTA	TOP	sub-set 1	SNPs used for scaffolding	0.941
248	CMPSNP3504	6	62.11	CM3.5.1_scaffold00062	2003751	16461802	[A/G]	CMPSNP3504-0_T_U_2095849448	ACTTCGTCAGTAACGGACAGGGACAAGAATGAAGAAGAGGGAA	GAGTCGAGGTCATATCGTAGGGACAAGAATGAAGAAGAGGGAG	GGAGCTTAATGCTTATCTATCTCCAGGGTTCTATGTTTGGACGCCATGGTCTGCCTATAGTGAGTC	AGGGTTCTATGTTTGGACGCCATG	TOP	6	diploid	Other	GGAAAAACGAAAAAGAGGGGACAGAAAGTTCTGAGAGAAAAAGGAAGCGTACGAGTATGCCACTTAGAGATTGCAAAGGGACAAGAATGAAGAAGAGGGA[G/A]GGGAGCTTAATGCTTATCTATCTCCATTGTTGTCCTTTCCACTTCTTCTACTCCACTGCCCACTTTTTTGTTGGTTTTTGAACAGAAAACCCATTTCTC	BOT	sub-set 1	SNPs used for scaffolding	0.963
249	CMPSNP3503	6	62.11	CM3.5.1_scaffold00062	1941786	16523767	[T/C]	CMPSNP3503-0_B_U_2120978749	ACTTCGTCAGTAACGGACGCTTTGATTTCAAATGAAAAGAATCTAGT	GAGTCGAGGTCATATCGTGCTTTGATTTCAAATGAAAAGAATCTAGC	TGATTTTCTTCGTCAATACTCTTGCAACGATCCTACAGTATCCGCGTCTGCCTATAGTGAGTC	GCAACGATCCTACAGTATCCGC	BOT	6	diploid	Other	GGAGAAAAATATCTGAGAGGATGTATTAAGTGAGTAAAGGATGAGAGTCCCAACACATATGATGAGTGTTCACTTAAGAGTATTGACGAAGAAAATCAA[A/G]CTAGATTCTTTTCATTTGAAATCAAAGCTACTTTTTTAAACAAAAAATAATCACAATATCGGAGAAAATGTAATATACTTACTCTTTGTTTTATAGTTTC	TOP	sub-set 1	SNPs used for scaffolding	0.799
250	CMPSNP2142	6	62.11	CM3.5.1_scaffold00062	1105029	17360524	[A/G]	CMPSNP2142-0_T_U_2095849308	ACTTCGTCAGTAACGGACAAAGCATTCCAAAGGACTTAAGAGAGA	GAGTCGAGGTCATATCGTAAAGCATTCCAAAGGACTTAAGAGAGG	AAAAATTTGATTTCGAAAAACGTGCAAACTCGCGGAAGAGGTTACGTCTGCCTATAGTGAGTC	TGCAAACTCGCGGAAGAGGTTAC	TOP	6	diploid	Other	ggaatGAGCGAGATGTGTGCAAGATTTAAGTgagatgatacataagtacctaaaaggctttctaaacatgtataaaagcattccaaaggacttaagagag[G/A]taaaaatttgattTCGAAAAACGTAATGAAAAGTTTGGAATGTGCGAGATGATACATAAGTACTTAAAGGCTTCCTAAGCATGCAAAAACATGTGAAAA	BOT	sub-set 1	SNPs used for scaffolding	0.858
251	CMPSNP2136	6	62.11	CM3.5.1_scaffold00062	121114	18344439	[A/G]	CMPSNP2136-0_T_U_2120977672	ACTTCGTCAGTAACGGACGAACTCGAGATAAGTCGAAGAAAACCA	GAGTCGAGGTCATATCGTGAACTCGAGATAAGTCGAAGAAAACCG	TTTTTCTAATCCTTGTGATAATGTTGGTCCGGGCTTCACAATGACTGTCTGCCTATAGTGAGTC	TGGTCCGGGCTTCACAATGACT	TOP	6	diploid	Other	GTAGGGCACAGAAATGAAATGCGAGTCCCAGGACTGGTTGCTAGACTCATGGGACTTGAGGCCATGCCTGTTATAACTCGAGATAAGTCGAAGAAAACC[A/G]GTTTTTCTAATCCTTGTGATAATGTGGAAAAAAAAATAGTAGAGGATATGAATTTTGAAAAAGCAAGTGTAAAAATTGAAGCAAGACCTCTAAAGCTTCA	TOP	sub-set 1	SNPs used for scaffolding	0.841
252	CMPSNP2135	6	62.476	CM3.5.1_scaffold00062	68475	18397078	[A/G]	CMPSNP2135-0_T_U_2095849294	ACTTCGTCAGTAACGGACTTGCAATTATCTTGCTTTTCTAATTTCA	GAGTCGAGGTCATATCGTTTGCAATTATCTTGCTTTTCTAATTTCG	CACATTGTTGTATCAATTTCAATTATCGGAGATGGGCCTGTCAAGCGTCTGCCTATAGTGAGTC	ATCGGAGATGGGCCTGTCAAGC	TOP	6	diploid	Other	ATTCTATGAAAGTTGGGTTTACAAATAAATTGAAAGGTTTGTTTTGGTAGTTATAACCCTTCTCTACTCTCAATTGCAATTATCTTGCTTTTCTAATTTC[G/A]ACACATTGTTGTATCAATTTCAATTCTTGCATACCACTTGCATTGTTTGACATCCTTGTGACTATACCATAATGAAACCAATCTTTCAAGTATGGATCT	BOT	sub-set 1	SNPs used for scaffolding	0.805
253	CMPSNP860	6	62.476	CM3.5.1_scaffold00023	260575	18727127	[T/C]	CMPSNP860-0_B_F_1862783803	ACTTCGTCAGTAACGGACATCGAACCAAGGGAGTGTCAGGT	GAGTCGAGGTCATATCGTATCGAACCAAGGGAGTGTCAGGC	CGGAGCTCTCGTAGATAATAGTAGCTACTTATCGGAGGTGTTAGCGCGTCTGCCTATAGTGAGTC	CTACTTATCGGAGGTGTTAGCGC	BOT	6	diploid	Other	GTCCGGGTCTTCGATTTGCGCGATAAGGAGCACTCTACTATTATCTACGAGAGCTCCGA[A/G]CCTGACACTCCCTTGGTTCGATTAGGCTGGAACAAGCAGGACCCGAGATATATGGCCACAA	TOP	sub-set 2	SNPs used for scaffolding	#N/A
254	CMPSNP2024	6	62.695	CM3.5.1_scaffold00023	1291988	19758540	[T/G]	CMPSNP2024-0_B_U_2095848278	ACTTCGTCAGTAACGGACTTTGTTAACCCACGTTATTTAGGAAAT	GAGTCGAGGTCATATCGTTTTGTTAACCCACGTTATTTAGGAAAG	AATATAACCATTCTCTGCATCATCTTTGTGGTGCGAATGGTCATACCCGTCTGCCTATAGTGAGTC	TTTGTGGTGCGAATGGTCATACCC	BOT	6	diploid	Other	ATCTCAGGTAGAAAAATTTGCCGAATATTGGAAGAAGATAAAGAAATTACAAGATGGTTTCTTGCTTTGTATATGATGATGCAGAGAATGGTTATATTC[A/C]TTTCCTAAATAACGTGGGTTAACAAATAAAACTGGGGAATACTTGATGAAATGAACCAAAAAAATTGATCAAAGAGGTCAAGCGAGCAATAGGCAAAAGA	TOP	sub-set 1	SNPs used for scaffolding	0.86
255	CMPSNP793	6	62.842	CM3.5.1_scaffold00023	3227527	21694079	[A/C]	CMPSNP793-0_T_U_1862783758	ACTTCGTCAGTAACGGACCTTGAGGAGGCAATGCTAGAGTAGAA	GAGTCGAGGTCATATCGTCTTGAGGAGGCAATGCTAGAGTAGAC	TTTTAGATTTTGTTGGTTTGTAACGAGTGGCGTACTCCGTAGCGTAGTCTGCCTATAGTGAGTC	GAGTGGCGTACTCCGTAGCGTA	TOP	6	diploid	Other	TGGGGGGTGGGTTTTTGAGCTTTTTCTGGCTGGACTTGAGGAGGCAATGCTAGAGTAGA[A/C]TTTTTAGATTTTGTTGGTTTGTAACTGTTCTGGTTAGAGTAATTGGTTAGATAGTGATGTC	TOP	sub-set 2	SNPs used for scaffolding	#N/A
256	CMPSNP2025	6	63.208	CM3.5.1_scaffold00023	5614462	24081014	[T/G]	CMPSNP2025-0_B_U_2120978724	ACTTCGTCAGTAACGGACTTGTGATTAACTTTGTTTCATTTAGTCCT	GAGTCGAGGTCATATCGTTTGTGATTAACTTTGTTTCATTTAGTCCG	GCTTTGACATTTAATAAATTACTTTTGGCAACTTTATGCGAAGGATCGGGTCTGCCTATAGTGAGTC	GGCAACTTTATGCGAAGGATCGG	BOT	6	diploid	Other	ATTGAAGAAAAAGAAAACCAATATTTTGATATAAAATTACAGAGTGAGATGCTTCATTCTAGTTTATTTTTTAAAAGTAATTTATTAAATGTCAAAGCT[A/C]GGACTAAATGAAACAAAGTTAATCACAACCTAACTAAATGAAACGGAGTTAACCACAAGCTAAACTTATTTATTATTATGCATAAATTTAATTTTGGTCA	TOP	sub-set 1	SNPs used for scaffolding	0.694
257	CMPSNP107	6	63.574	CM3.5.1_scaffold00028	550084	24711609	[A/G]	CMPSNP107-0_T_F_1862783097	ACTTCGTCAGTAACGGACGCCATGGAACCATCTTTCACACACA	GAGTCGAGGTCATATCGTGCCATGGAACCATCTTTCACACACG	CACAACAAATCCAGAATTCGTAGAAATGTACCCGAGGGAGTTCGGTCTGCCTATAGTGAGTC	AGAAATGTACCCGAGGGAGTTCG	TOP	6	diploid	Other	TATGCTCCGCCTTTGCAGGTGTAATCTTCACACATTTTCCATGGAACCATCTTTCACACAC[G/A]TCACAACAAATCCAGAATTCGTCGTTGCCGTAGTTGTCCCCACAAGCCCCACATGTTGC	BOT	sub-set 2	SNPs used for scaffolding	#N/A
258	CMPSNP509	6	66.196	CM3.5.1_scaffold00028	1839854	26001379	[A/T]	CMPSNP509-0_T_U_1862783506	ACTTCGTCAGTAACGGACGGCCTTACAACAGTTGCTCCAAAAACA	GAGTCGAGGTCATATCGTGGCCTTACAACAGTTGCTCCAAAAACT	AAGAGAAGCGAAGTCGTAGAAAATTCGCAACCGAACCCAGATTGGGTCTGCCTATAGTGAGTC	ATTCGCAACCGAACCCAGATTGG	TOP	6	diploid	Other	GCTGCTAGTCCAGGTGAACCTTCCCACTCTGCCTGCCTTACAACAGTTGCTCCAAAAAC[A/T]GAAGAGAAGCGAAGTCGTAGAAACAGAACATTTCTCATCCCTTGATTTACAACCTGCAACT	TOP	sub-set 2	SNPs used for scaffolding	#N/A
259	CMPSNP2029	6	68.823	CM3.5.1_scaffold00028	4229184	28390709	[T/C]	CMPSNP2029-0_B_U_2095848292	ACTTCGTCAGTAACGGACGTTACAAATCATTTAGAAACCATTTTCTT	GAGTCGAGGTCATATCGTGTTACAAATCATTTAGAAACCATTTTCTC	CAAATCATTCATCATAAACATATCGAACCGACGCATTCCAGTGGTAGGTCTGCCTATAGTGAGTC	AACCGACGCATTCCAGTGGTAG	BOT	6	diploid	Other	CAAAGATATAATGCAGAAAGAATGATTATGGGATATGATCTATAAAACGTGTTATGCGAATTGATTCCTTATGCGATATGTTTATGATGAATGATTTGC[A/G]AGAAAATGGTTTCTAAATGATTTGTAACTACTTTCCCAAGAGATTTAAATGTTCAATTTGCCTAGAAAATTGAAATGATCTTATTTGGATTCATATTTCT	TOP	sub-set 1	SNPs used for scaffolding	0.654
260	CMPSNP2030	6	68.823	CM3.5.1_scaffold00028	4295572	28457097	[T/C]	CMPSNP2030-0_B_U_2120978726	ACTTCGTCAGTAACGGACTTGCATGTATGCATGTGTCACGT	GAGTCGAGGTCATATCGTTTGCATGTATGCATGTGTCACGC	TCATGGAGTAGTATTTAAAGGGGTGCGAACTATGACTAACGTGCAGAGTCTGCCTATAGTGAGTC	TGCGAACTATGACTAACGTGCAGA	BOT	6	diploid	Other	ATGAAAGGCCCAACAAACTTCAAAGATTCAGAGTCCAAAATAGAGATATTCAAACTTCTTCAAACAAGGAAAATTTCCCCTTTAAATACTACTCCATGAG[G/A]CGTGACACATGCATACATGCAATTCTTTTGTCTAAGAAACTAAGTTTTATTACCTTACGTATCTATATAACTTCAACATTCGCTGCACTAGATTTCCCC	BOT	sub-set 1	SNPs used for scaffolding	0.992
261	CMPSNP2228	6	69.189	CM3.5.1_scaffold00078	20057	28877355	[A/G]	CMPSNP2228-0_T_U_2095850104	ACTTCGTCAGTAACGGACAAGATGTGTATCAGCTAAATTATGACATTA	GAGTCGAGGTCATATCGTAAGATGTGTATCAGCTAAATTATGACATTG	GGTGCACTGATTTGTTATTATTTGGAGGTTATGTGGTCGTAATCCCGTCTGCCTATAGTGAGTC	GGAGGTTATGTGGTCGTAATCCC	TOP	6	diploid	Other	CTTTGTAAGATTTTGGTTATCAAGTTGAAGAAAGTGATTTATTATCGGATTTCTCAAACCTAGTGGATGAGAAGATGTGTATCAGCTAAATTATGACATT[G/A]AGGTGCACTGATTTGTTATTATTTACTATGACTGATTGTTGATTGGATTGTGAAAGTATCATGGAAAATTCATGGTTGTCGTTGTTAATGTGATCATAT	BOT	sub-set 1	SNPs used for scaffolding	0.674
262	CMPSNP593	6	69.189	CM3.5.1_scaffold00078	432821	29290119	[T/C]	CMPSNP593-0_B_F_1862783591	ACTTCGTCAGTAACGGACGGAGGAGGATTGCACAGAAAAGAAGT	GAGTCGAGGTCATATCGTGGAGGAGGATTGCACAGAAAAGAAGC	CTCTGGATTTAAGGAAATGGGGCGTTTATAGAGGTTGACCGGCGTCTGCCTATAGTGAGTC	GCGTTTATAGAGGTTGACCGGC	BOT	6	diploid	Other	TCCACCCTCCATTTTTCTCCCTTCATAGGCTTCGATCCCCATTTCCTTAAATCCAGAGA[A/G]CTTCTTTTCTGTGCAATCCTCCTCCTCTTTCTCGCCTTTCAACCCTCTGTGAAGCTTTCTT	TOP	sub-set 2	SNPs used for scaffolding	#N/A
263	CMPSNP2229	6	69.189	CM3.5.1_scaffold00078	703494	29560792	[A/G]	CMPSNP2229-0_T_U_2120977733	ACTTCGTCAGTAACGGACGGGAAAACTTAGACCGGGGTGTA	GAGTCGAGGTCATATCGTGGGAAAACTTAGACCGGGGTGTG	CACTTTTTTATAAATTAAAAACAATAAGCTTGACCTAACCGATCCGAACGTCTGCCTATAGTGAGTC	GCTTGACCTAACCGATCCGAAC	TOP	6	diploid	Other	TTGAAAAAGGTTTTATAAATCCTATATATGAAAGGAATGAGTTTAAGGAGTAGATTCACACCACGTTCTAGGTTAGAGGGGAAAACTTAGACCGGGGTGT[G/A]ACACTTTTTTATAAATTAAAAACAATAACTTAAAATTGACATTAATATGTAGGGTAATATTGTAATTTTAAAATTTAGCAAGTGATAGAATCATCCAAA	BOT	sub-set 1	SNPs used for scaffolding	0.785
264	CMPSNP295	6	69.189	CM3.5.1_scaffold00078	1187891	30045189	[C/G]	CMPSNP295-0_T_F_1862783299	ACTTCGTCAGTAACGGACGGGATTCCTTCCTTATCTTGAATTTTGC	GAGTCGAGGTCATATCGTGGGATTCCTTCCTTATCTTGAATTTTGG	CTTTACATTGTCGATAGTGTCAGAGCAGTCGCGGTTAATCGCATGTGTCTGCCTATAGTGAGTC	GCAGTCGCGGTTAATCGCATGT	TOP	6	diploid	Other	CTTTCCAGCGAAAATAAGCCTTTGCTGGTCTGGAGGGATTCCTTCCTTATCTTGAATTTTG[C/G]CCTTTACATTGTCGATAGTGTCAGAACTTTCAACCTCAAGGGTTATTGTTTTTCCGGTG	BOT	sub-set 2	SNPs used for scaffolding	#N/A
265	PS_19-B07	6	70.671	CM3.5.1_scaffold00021	5373004	30566856	[A/C]	PS_19-B07-0_T_F_1862784132	ACTTCGTCAGTAACGGACGCTCTTTCACTTCTAGAGAACTGGAAGAA	GAGTCGAGGTCATATCGTGCTCTTTCACTTCTAGAGAACTGGAAGAC	CAGAAATCGTAGTCATAATTTATATAGACGCCTCAGGATCGTCAGTTGCGTCTGCCTATAGTGAGTC	ACGCCTCAGGATCGTCAGTTGC	TOP	6	diploid	Other	AGCATTTACGTATATAAAGGAGTCCCGACATTGTCTCTTTCACTTCTAGAGAACTGGAAGA[C/A]GCAGAAATCGTAGTCATAATTTATATAGACAGAAGCAACATCCAGCAGCAGAAGTTCAG	BOT	sub-set 2	SNPs used for scaffolding	#N/A
266	CMPSNP73	6	72.529	CM3.5.1_scaffold00021	4192768	31747092	[T/C]	CMPSNP73-0_B_U_1862783060	ACTTCGTCAGTAACGGACGACTCCCATTGTTGATCGCCCT	GAGTCGAGGTCATATCGTGACTCCCATTGTTGATCGCCCC	TACGTGAGCGTAAATCAGTTGCAGGCTCCCAGTTGTCAGCGACGTCTGCCTATAGTGAGTC	CAGGCTCCCAGTTGTCAGCGAC	BOT	6	diploid	Other	CCTTCACAGCATATCTTTCTATAGATGCCACCAACCTTTCAACTGATTTACGCTCACGTAC[G/A]GGGCGATCAACAATGGGAGTCCTGATCTCTGCCTCCTCCTTTTCATCCTCTTCATTGTT	BOT	sub-set 2	SNPs used for scaffolding	#N/A
267	CMPSNP1021	6	73.637	CM3.5.1_scaffold00021	3678894	32260966	[A/C]	CMPSNP1021-0_T_F_1862783937	ACTTCGTCAGTAACGGACGTTAGCAGCCGGTGAAATGGATACA	GAGTCGAGGTCATATCGTGTTAGCAGCCGGTGAAATGGATACC	TATCATTAAAACCACTTTCAGCACAGTGATTACTCACCGGACGATACGTCTGCCTATAGTGAGTC	CAGTGATTACTCACCGGACGATAC	TOP	6	diploid	Other	GAGGTGAATTCACAGCTTCTCCACTTAAATCCTTTCCCTTAGCAGCCGGTGAAATGGATAC[C/A]CTATCATTAAAACCACTTTCAGCAGCACAAGACTGGTCAGCATCATTAGCACAGGTGCC	BOT	sub-set 2	SNPs used for scaffolding	#N/A
268	AI_05-H08	6	78.722	CM3.5.1_scaffold00021	2871908	33067952	[T/C]	AI_05-H08-0_B_F_1862784259	ACTTCGTCAGTAACGGACGGCCTCCCTCATGGAGGATTTT	GAGTCGAGGTCATATCGTGGCCTCCCTCATGGAGGATTTC	GATCATCGCTCAGATCTTTCAACCCATTTAGTCAGGCGTGTTATGTCTGCCTATAGTGAGTC	AACCCATTTAGTCAGGCGTGTTAT	BOT	6	diploid	Other	CTTTGAAGATTCAAACCTAAATCGAAACCGGAGATGGGGAAAGATCTGAGCGATGATCA[A/G]AAATCCTCCATGAGGGAGGCCTTTACCCTCTTCGATACCGACGGCGATGGCCGGATCGCAC	TOP	sub-set 2	SNPs used for scaffolding	#N/A
269	A_38-F04	6	83.003	CM3.5.1_scaffold00021	2230223	33709637	[A/G]	A_38-F04-0_T_F_1862784116	ACTTCGTCAGTAACGGACGCAAGCCCCTTAACCGCCTCTCTA	GAGTCGAGGTCATATCGTGCAAGCCCCTTAACCGCCTCTCTG	TCTGCTCTCTGAGCTTATCAAGCGTCCTATGTTCCGCACTAGATGGTCTGCCTATAGTGAGTC	CGTCCTATGTTCCGCACTAGATG	TOP	6	diploid	Other	TTCACACCAGGTTTAGGACCTGACACTGATTCAAGCCCCTTAACCGCCTCTCT[G/A]GTCTGCTCTCTGAGCTTATCAAGAGCTTCAGAAACATGCGATTCCTTCGAAACTTTTTG	BOT	sub-set 2	SNPs used for scaffolding	#N/A
270	CMPSNP561	6	87.512	CM3.5.1_scaffold00021	1837141	34102719	[G/C]	CMPSNP561-0_B_F_1862783553	ACTTCGTCAGTAACGGACTGAAAATCTCTCCAAAAGAGCCTTGG	GAGTCGAGGTCATATCGTTGAAAATCTCTCCAAAAGAGCCTTGC	TTATCTAGGAAATATGGGTATGAGGATTCCAGGGGAGCTACGAGCGTGTCTGCCTATAGTGAGTC	ATTCCAGGGGAGCTACGAGCGT	BOT	6	diploid	Other	AATCTGATAATAAATCCATCAAAATAGCTGAACCCTCATACCCATATTTCCTAGATAAA[C/G]CAAGGCTCTTTTGGAGAGATTTTCATTGAAACTCGAGAAGCCTCAACTTCAAGAAGCATTT	TOP	sub-set 2	SNPs used for scaffolding	#N/A
271	PS_28-B07	6	102.471	CM3.5.1_scaffold00021	995104	34944756	[T/C]	PS_28-B07-0_B_U_1862784085	ACTTCGTCAGTAACGGACGTCGTCCTGTGCAACTTGGTTCTT	GAGTCGAGGTCATATCGTGTCGTCCTGTGCAACTTGGTTCTC	ATTTGGTGATTATCAACTTCCTTACCCACAGACGTTGGTCCGTAGGTCTGCCTATAGTGAGTC	ACCCACAGACGTTGGTCCGTAG	BOT	6	diploid	Other	AAGAAAAGAAGCAGAACCCAAATGAGGTATTTTAACCAAGGAAGTTGATAATCACCAAATG[G/A]AGAACCAAGTTGCACAGGACGAAATCTGCAAAAGCTCGCTCGGGTGCCAAATCCTGAAA	BOT	sub-set 2	SNPs used for scaffolding	#N/A
272	CMPSNP378	6	107.983	CM3.5.1_scaffold00021	557229	35382631	[T/C]	CMPSNP378-0_B_U_1862783370	ACTTCGTCAGTAACGGACCAAGTATTGATTCGATCTCAAGTTTGGT	GAGTCGAGGTCATATCGTCAAGTATTGATTCGATCTCAAGTTTGGC	AGTTAATAATCTATGCGTCTTATGTTGACTCTGGATGAGCGGTAACGTGTCTGCCTATAGTGAGTC	GACTCTGGATGAGCGGTAACGT	BOT	6	diploid	Other	AMAACAAAACAAAACAACGACTAATCTCTATACGAACATAAGACGCATAGATTATTAACTC[G/A]CCAAACTTGAGATCGAATCAATACTTGCGGGTGGAAAAGCTCATATCACGCAACTCCCA	BOT	sub-set 2	SNPs used for scaffolding	#N/A
273	CMPSNP234	6	113.552	CM3.5.1_scaffold00021	311769	35628091	[T/C]	CMPSNP234-0_B_F_1862783229	ACTTCGTCAGTAACGGACTGGATGGTCTCATTCGCACAAAT	GAGTCGAGGTCATATCGTTGGATGGTCTCATTCGCACAAAC	TGCAAATATTTGGCATTAGGGAACGTCCAGGGTCCTATGCTAGTCTGCCTATAGTGAGTC	GAACGTCCAGGGTCCTATGCTA	BOT	6	diploid	Other	ACACCAAAATCCCAGCATTCGAGGATCTGGAACAAAGCCCTAATGCCAAATATTTGCAC[A/G]TTTGTGCGAATGAGACCATCCATGGGGTTGAATTCAAGAACTATCCAAATCCGAAAAACCT	TOP	sub-set 2	SNPs used for scaffolding	#N/A
274	CMPSNP745	7	0	CM3.5.1_scaffold00029	3673040	445702	[T/C]	CMPSNP745-0_B_U_1862783706	ACTTCGTCAGTAACGGACTTGGGTTTCTCACTAAGAACGCTTT	GAGTCGAGGTCATATCGTTTGGGTTTCTCACTAAGAACGCTTC	CGTAAGAACAGATTTTCTCTTGGAGCTTCGTAGCAAGTGAGGACCGTCTGCCTATAGTGAGTC	AGCTTCGTAGCAAGTGAGGACC	BOT	7	diploid	Other	AAAACCACCAGATCGATTACGCATTTGTCGTTCTTTTCCAAGAGAAAATCTGTTCTTACGC[G/A]AAGCGTTCTTAGTGAGAAACCCAATTCCGAACCCTACAAATCCATTCCATCCCAAGCTG	BOT	sub-set 2	SNPs used for scaffolding	#N/A
275	AI_05-F11	7	8.156	CM3.5.1_scaffold00029	3204689	914053	[G/C]	AI_05-F11-0_B_F_1862784265	ACTTCGTCAGTAACGGACGCATCCATCCATGAAGTTCGATCATG	GAGTCGAGGTCATATCGTGCATCCATCCATGAAGTTCGATCATC	ACAAGTGGCTCAATGATTCTCCGGTTGCTCAAACGAAATTCTCGTGTCTGCCTATAGTGAGTC	CGGTTGCTCAAACGAAATTCTCGT	BOT	7	diploid	Other	AACACCATTTTGTCTACTAACGACAGGGAAACCAACAGAGAATCATTGAGCCACTTGTT[C/G]ATGATCGAACTTCATGGATGGATGGATGGATTGCTCGYGTTGTGCATGAACGTGATTATAA	TOP	sub-set 2	SNPs used for scaffolding	#N/A
276	AI_27-F07	7	25.361	CM3.5.1_scaffold00029	2227033	1891709	[T/C]	AI_27-F07-0_B_U_1862784175	ACTTCGTCAGTAACGGACGCCAAGACCTTTCTACAAATGCTCGAGT	GAGTCGAGGTCATATCGTGCCAAGACCTTTCTACAAATGCTCGAGC	ATATTCTCGTCTGTTACTAGCAGAGCTTTCCGGGAGAAGTATGCCCGTCTGCCTATAGTGAGTC	GCTTTCCGGGAGAAGTATGCCC	BOT	7	diploid	Other	TTAACTTTAGTAAGAAGGAACATGGATGTCAGTCAATCTGCTAGTAACAGACGAGAATATT[G/A]CTCGAGCATTTGTAGAAAGGTCTTGGGTAAACAAACTACCTGACAAAAGACGAATGCAT	BOT	sub-set 2	SNPs used for scaffolding	#N/A
277	CMPSNP305	7	29.958	CM3.5.1_scaffold00029	1713849	2404893	[T/C]	CMPSNP305-0_B_F_1862783307	ACTTCGTCAGTAACGGACGCCATCCCAAGCACGCAATTTT	GAGTCGAGGTCATATCGTGCCATCCCAAGCACGCAATTTC	GTTAGATGAGCCGGCATATATCGTTGAGCCTCTACTACCGACAGTCTGCCTATAGTGAGTC	CGTTGAGCCTCTACTACCGACA	BOT	7	diploid	Other	CAAATTGAGATCCAACCTCGGGAGGGTGTCTCCATATATGCCGGCTCATCTAACCGAGG[A/G]AAATTGCGTGCTTGGGATGGACCTTTTCTATGCTTAGGTTGCACAGAGAAGAAAGAAGCTA	TOP	sub-set 2	SNPs used for scaffolding	#N/A
278	CMPSNP579	7	35.439	CM3.5.1_scaffold00081	1219460	4188681	[T/A]	CMPSNP579-0_B_U_1862783572	ACTTCGTCAGTAACGGACCAGTCACGTCATTGTCGAAGTTTCT	GAGTCGAGGTCATATCGTCAGTCACGTCATTGTCGAAGTTTCA	TCATTCATTCTTTGTTTGGTCGTCACATACCGTGAGCCGCCTAGTCTGCCTATAGTGAGTC	GTCACATACCGTGAGCCGCCTA	BOT	7	diploid	Other	ATCTGATGGAAGAGACTGCATTCTCTATGTCTCGGCGACGACCAAACAAAGAATGAATGAA[A/T]GAAACTTCGACAATGACGTGACTGTGAAGCTCAGTTCAGTGTTTACGGCAACGGGGGAA	BOT	sub-set 2	SNPs used for scaffolding	#N/A
279	AI_25-C11B_VII	7	36.171	CM3.5.1_scaffold00081	822485	4585656	[A/G]	AI_25-C11B_VII-0_T_U_1862784495	ACTTCGTCAGTAACGGACGCGGGAGATCGAGCGCAA	GAGTCGAGGTCATATCGTGCGGGAGATCGAGCGCAG	TCTCTGTTGCAACAACACCCTCAGAGGGTCGCTGCATAAGCGTCTGCCTATAGTGAGTC	CTCAGAGGGTCGCTGCATAAGC	TOP	7	diploid	Other	TCGCCGGCGCCGGATTCATTTGCAGCTTCGCCATAAACAAGTGGCGGGAGATCGAGCGCA[A/G]TTCTCTGTTGCAACAACACCAGAAGCAGCGGTTGAATCATCAATTATCCGAATCTCGTAA	TOP	sub-set 2	SNPs used for scaffolding	#N/A
280	CMPSNP2237	7	36.895	CM3.5.1_scaffold00081	729302	4678839	[T/C]	CMPSNP2237-0_B_U_2120977738	ACTTCGTCAGTAACGGACTGAAAACTCAGCAACCACTGAATCT	GAGTCGAGGTCATATCGTTGAAAACTCAGCAACCACTGAATCC	ACATTGAGGAAACTCTGAAGAAGACCAGATCATTGCCGTTCGGTGGTCTGCCTATAGTGAGTC	ACCAGATCATTGCCGTTCGGTG	BOT	7	diploid	Other	TTAAGACCAAATCAACAGTCTGGTTCTTCAAGGCATCAAAAACTTCTTGAGGGGACTTTTTCAGTTCCCCTACAAGCTTCTTCAGAGTTTCCTCAATGTC[G/A]GATTCAGTGGTTGCTGAGTTTTCATCAGCAAAATCTCCCTTCTTCAGTTTGATCCTTCGACGATAAGCAATCTGAACCTCCTCAGCCAAGTTAGCTAAG	BOT	sub-set 1	SNPs used for scaffolding	0.954
281	CMPSNP262	7	37.624	CM3.5.1_scaffold00081	271570	5136571	[T/C]	CMPSNP262-0_B_U_1862783258	ACTTCGTCAGTAACGGACGGCCGCCCAATTCCAAAGAGAT	GAGTCGAGGTCATATCGTGGCCGCCCAATTCCAAAGAGAC	CTACAGAGGCGTCAGAAAGAGGCAAGTGAGTTTATCGGTCCCCGTCTGCCTATAGTGAGTC	GCAAGTGAGTTTATCGGTCCCC	BOT	7	diploid	Other	TGGGTCCCGGATTTCGGCAGCGTAGCGACCCCACGGCCTCTTTCTGACGCCTCTGTAGCGG[G/A]TCTCTTTGGAATTGGGCGGCGCGGCGGATGTCGACCGGTCTCCGGCAGCCATATTGTGA	BOT	sub-set 2	SNPs used for scaffolding	#N/A
282	CMPSNP2236	7	37.624	CM3.5.1_scaffold00081	246950	5161191	[T/G]	CMPSNP2236-0_B_U_2095850125	ACTTCGTCAGTAACGGACGGACCAAACAGAACATCCAGCAAAAT	GAGTCGAGGTCATATCGTGGACCAAACAGAACATCCAGCAAAAG	GGGGAGAAATGAAATAAAGCCGTTGCTCGGTAAGGGGACTACGTCTGCCTATAGTGAGTC	CGTTGCTCGGTAAGGGGACTAC	BOT	7	diploid	Other	CTTCTTCATCCCAGGTACCTTGTTTTTCATCCCTCGCTCGCTGATTGTTTCTTTTTCTTGATATCTCAATTGGGTCTTGGCTTTATTTCATTTCTCCCCT[C/A]TTTTGCTGGATGTTCTGTTTGGTCGCTGTGTAAATGTTCATTGATTAGGCTGTAATTTGCCATAGCATTTGACGAATATGTCTGGGTATGCTTCTCTTA	BOT	sub-set 1	SNPs used for scaffolding	0.901
283	CMPSNP2606	7	37.624	CM3.5.1_scaffold00146	10443	5419583	[T/C]	CMPSNP2606-0_B_U_2095851927	ACTTCGTCAGTAACGGACGTTGAGGCAAAACTCCTTCTTCTGTTT	GAGTCGAGGTCATATCGTGTTGAGGCAAAACTCCTTCTTCTGTTC	GGAGTGCATTATGAAATAACTCGTAATGCTTCTCGTGATATGGCCGGGTCTGCCTATAGTGAGTC	TAATGCTTCTCGTGATATGGCCGG	BOT	7	diploid	Other	AAAGGGCTCCTTCACAGTCCTTTCGCCTCAAATTCAAAGATCATTCTTCTCACCGGTCCGTGGTAGCTTAATTAGTCGAGTTATTTCATAATGCACTCCA[G/A]AACAGAAGAAGGAGTTTTGCCTCAAATTCAAAGATCATTCTTCTCACTGATCTGTGGTAGTTTAATTAATTGAGTTATTTCAAAAAAGAAAGGGCTCCT	BOT	sub-set 1	SNPs used for scaffolding	0.926
284	CMPSNP2608	7	37.624	CM3.5.1_scaffold00146	38936	5448076	[T/G]	CMPSNP2608-0_B_U_2120978815	ACTTCGTCAGTAACGGACGTCATGACTCACTGAAAGAGGCAGAAT	GAGTCGAGGTCATATCGTGTCATGACTCACTGAAAGAGGCAGAAG	AGATCTTTCAGTGGAATAGAAATCACGCTAAGGTATCACGATGGCCGTCTGCCTATAGTGAGTC	ACGCTAAGGTATCACGATGGCC	BOT	7	diploid	Other	GACCCTCTATAACCGGCTGAAACTCGCTTGAAGGTACCTCACCTCAACTCCTACGGAGCCTCGACCGATATGGATGATTTCTATTCCACTGAAAGATCTC[C/A]TTCTGCCTCTTTCAGTGAGTCATGAAACTTATCATTCCTCTTTCTCTCTCACTGCTGATTCTATTCCCGAGAAGGAGAGAGTAAGTACTGAATGTCATG	BOT	sub-set 1	SNPs used for scaffolding	0.962
285	CMPSNP2291	7	37.624	CM3.5.1_scaffold00092	48213	5499563	[A/T]	CMPSNP2291-0_T_U_2120978765	ACTTCGTCAGTAACGGACGTGTGAAGATGCTCAGGCCAAACA	GAGTCGAGGTCATATCGTGTGTGAAGATGCTCAGGCCAAACT	CAGACTTATCTGATCCAATCCTTGTATCAGGCATTTGTCGTTAGGGCGTCTGCCTATAGTGAGTC	GTATCAGGCATTTGTCGTTAGGGC	TOP	7	diploid	Other	CCAGGATCATCTTTAGCGGACACATCTACGGTCATTCTATCTATTAAGTGCAGGCATTTTGTGAAAGGTGAAAGATTTGTGAAGATGCTCAGGCCAAAC[A/T]CCAGACTTATCTGATCCAATCCTTTCTTGGCAAGCTCTTTCAAGCCTTTCTCAATTATTATTACTTATAATGCCCATATCCTCGACCGGTATGCGAAAAA	TOP	sub-set 1	SNPs used for scaffolding	0.995
286	CMPSNP3834	7	37.624	CM3.5.1_scaffold00092	178229	5629579	[T/C]	CMPSNP3834-0_B_U_2095850425	ACTTCGTCAGTAACGGACCAGAAGCAAGACTTGATGGTTGATTCT	GAGTCGAGGTCATATCGTCAGAAGCAAGACTTGATGGTTGATTCC	TGACTGTTACTGCTCTGCTTTCAAACTTTCCCGATGACAAGGTCGAGTCTGCCTATAGTGAGTC	AAACTTTCCCGATGACAAGGTCGA	BOT	7	diploid	Other	caaattgaattccattcctaagtagatagccatgagtttgctttccgatatcagggtttctaagatccgaagctgctgaaagcagagcagtaacagtcac[G/A]gaatcaaccatcaagtcttgcttctgcatctcataaaacagcattaatgcttcatcattcagtccattttgtacaaaagcagagatcattgtattccat	BOT	sub-set 1	SNPs used for scaffolding	0.909
287	CMPSNP2297	7	39.083	CM3.5.1_scaffold00092	512483	5963833	[A/G]	CMPSNP2297-0_T_U_2095850385	ACTTCGTCAGTAACGGACGTGCTGCTATGGCATAAATGGTTGA	GAGTCGAGGTCATATCGTGTGCTGCTATGGCATAAATGGTTGG	TGCCATTATTTTATTGGGACTAGCCGCTACCAAAGTCGCCGTGTCTGCCTATAGTGAGTC	TAGCCGCTACCAAAGTCGCCGT	TOP	7	diploid	Other	TTGGTTACCGTTTCTAGTTGAGGGACAGATGGCCTTTGGTTAAATGTTTTGAGATGGGGTTCCTGGCGTTGTTTTCTGCTGCTATGGCATAAATGGTTG[A/G]TTGCCATTATTTTATTGGGACCCGGTGATTAGAGTTTGATAAATGGGAGAAATTGAATTTAATTTAAAAATTGCACTCAAAGTGGTTACATTGATTGAAA	TOP	sub-set 1	SNPs used for scaffolding	0.905
288	CMPSNP2302	7	40.174	CM3.5.1_scaffold00092	774880	6226230	[A/G]	CMPSNP2302-0_T_U_2095850395	ACTTCGTCAGTAACGGACTTGTTGGACCAGGTTTTAAGGGTAA	GAGTCGAGGTCATATCGTTTGTTGGACCAGGTTTTAAGGGTAG	GTGAAACAATACTTGGAAGTAAGCACCCACAGACGTTGGTCCGTAGGTCTGCCTATAGTGAGTC	ACCCACAGACGTTGGTCCGTAG	TOP	7	diploid	Other	TTTACTACATCTGCCCAATTTCATGGACATTGAGGGGAATTATAACATCACAGCTTGGTGATGTAGAAACCATAATTGTTGGACCAGGTTTTAAGGGTA[A/G]CGTGAAACAATACTTGGAAGTAAGCTTAGGTTATGGTGGCGACGGTATGATCGAAGTTTTCATTGTCTTTCTCATTGCCTTCATCCTCCATTTATTTACT	TOP	sub-set 1	SNPs used for scaffolding	0.956
289	CMPSNP95	7	40.174	CM3.5.1_scaffold01599	273781	6557282	[A/G]	CMPSNP95-0_T_F_1862783083	ACTTCGTCAGTAACGGACCGAGAGAGGGAATCCTTAAGGGCA	GAGTCGAGGTCATATCGTCGAGAGAGGGAATCCTTAAGGGCG	TTATGACACTTTCACGACCAATGCTGATGACCGAGGCCAAGCTGTCTGCCTATAGTGAGTC	TGCTGATGACCGAGGCCAAGCT	TOP	7	diploid	Other	AATGAAGTTGATACAAGTCAACCGATGCAAGACCAAGGCGAGAGAGGGAATCCTTAAGGGC[G/A]GTTATGACACTTTCACGACCAAACCTCCATGGCAAAGCAGCAAATTTTGTAGCAACTTC	BOT	sub-set 2	SNPs used for scaffolding	#N/A
290	CMPSNP2468	7	41.634	CM3.5.1_scaffold00119	18625	6621340	[T/C]	CMPSNP2468-0_B_U_2120977905	ACTTCGTCAGTAACGGACCCCTTTCGAATACGGAATCCAATT	GAGTCGAGGTCATATCGTCCCTTTCGAATACGGAATCCAATC	CCGTTCCAAGACTGTAACAACTGTGACGTGGTCGAGTAAACTTTCGTCTGCCTATAGTGAGTC	TGTGACGTGGTCGAGTAAACTTTC	BOT	7	diploid	Other	TCCGTTACCGAAAGGGCAGCGGGCAAACACATTACTCGAACTCATGACAATAAGAGCCTTCCATAGCAAGATCCTGCGTTGTTACAGTCTTGGAACGGC[A/G]ATTGGATTCCGTATTCGAAAGGGTGTGCTCACTGATATTCCTGCTATTCTTGTTTTTGTTTCCAGGAAAGTTCACAAGCAATGGCTTAGTCCTATCCAAT	TOP	sub-set 1	SNPs used for scaffolding	0.932
291	CMPSNP2469	7	41.634	CM3.5.1_scaffold00119	20560	6623275	[T/C]	CMPSNP2469-0_B_U_2095851559	ACTTCGTCAGTAACGGACGGGTGGAACTGCTAACCGAGGT	GAGTCGAGGTCATATCGTGGGTGGAACTGCTAACCGAGGC	GGCTTAAGTTAAAAGTTGGCCCATGGGTAGTGCTATCGACGGCGTCTGCCTATAGTGAGTC	CATGGGTAGTGCTATCGACGGC	BOT	7	diploid	Other	CACTTGTGATTAGATCAAGTTCAAGCAGATTGAGAAGACGCCCAAGATCAACGCCACTCGTCCAATTCTCAGGAGGTTGGCCAACTTTTAACTTAAGCCG[G/A]CCTCGGTTAGCAGTTCCACCCCATATAATCCCAATTGGTTGCAAAGTCTCTCGATTCTCGCCCTTTAAAATAATGAGGCTTCCACTATCTCCTTCGAGA	BOT	sub-set 1	SNPs used for scaffolding	0.937
292	CMPSNP4240	7	41.634	CM3.5.1_scaffold00119	36047	6638762	[A/C]	CMPSNP4240-0_T_U_2095851576	ACTTCGTCAGTAACGGACTCATGGTCTGACGCATACATGGA	GAGTCGAGGTCATATCGTTCATGGTCTGACGCATACATGGC	AACTGGCTATCCTCTTGAGCACACCTCCAGTCGGTAATTGCGGTCTGCCTATAGTGAGTC	ACACCTCCAGTCGGTAATTGCG	TOP	7	diploid	Other	CTACCATTGAAATCCTTTATTAGTAAACCTGCCTTATCCGATTTGAACAGAGTAATAAGACTTTTATCAATTTGATTGTCATGGTCTGACGCATACATGG[C/A]CAACTGGCTATCCTCTTGAGCAGTTAACTTATGGTGATGTTCTCCATGAAATGAGGGTCTCCCATAACAGCACACAGACAACACAGAAGATGATATCTC	BOT	sub-set 1	SNPs used for scaffolding	0.908
293	CMPSNP2472	7	41.634	CM3.5.1_scaffold00119	97669	6700384	[T/G]	CMPSNP2472-0_B_U_2095851565	ACTTCGTCAGTAACGGACGCTAGCAAGGGATCTCCACTCCATAT	GAGTCGAGGTCATATCGTGCTAGCAAGGGATCTCCACTCCATAG	CCACGCACAAAACTTATTGATACACATGAATTACTTGGCGCTCAGAGTCTGCCTATAGTGAGTC	CACATGAATTACTTGGCGCTCAGA	BOT	7	diploid	Other	CAACAATTTTGCATGCTCTTCAGCAGCTTTAGACTCAAAAGTGTGTTCCTTGGTCTCTGCGAAAAGACTGTGGGCCTTATCAATAAGTTTTGTGCGTGGA[C/A]TATGGAGTGGAGATCCCTTGCTAGCCATCGGATTTTTCCCTAGCTCCCACGACTCTTTCCACAGAAGAAAAGCTACCTCCTGTAGAAATACATAAATTG	BOT	sub-set 1	SNPs used for scaffolding	0.921
294	CMPSNP2015	7	41.634	CM3.5.1_scaffold00013	4304343	6892645	[A/G]	CMPSNP2015-0_T_U_2120977592	ACTTCGTCAGTAACGGACGGTGACTTAATGAGATCTCATGCTTTCA	GAGTCGAGGTCATATCGTGGTGACTTAATGAGATCTCATGCTTTCG	TATAAATAGAAACAAAATCAAGTTGTCAGACCGGGGTTTATGTAGTCGCGTCTGCCTATAGTGAGTC	AGACCGGGGTTTATGTAGTCGC	TOP	7	diploid	Other	CTATAATCATGGGAAATTTTGCATTCTACTTCCAACAACTTCAACTCATCATAGATTCATATGGGAAAAATGGGTGACTTAATGAGATCTCATGCTTTC[A/G]TTATAAATAGAAACAAAATCAAGTTGTCTTTAGAAGCTGTTTGTTGAACGTTTTGCACTTTGTCCCCTCTTTGATCTCTTTTTTCCTTGATGGCTCAGTA	TOP	sub-set 1	SNPs used for scaffolding	0.771
295	CMPSNP3027	7	41.634	CM3.5.1_scaffold00013	4226771	6970217	[A/C]	CMPSNP3027-0_T_U_2120977591	ACTTCGTCAGTAACGGACGGCTTCTTCTTCAATCATCCTTTCGTGA	GAGTCGAGGTCATATCGTGGCTTCTTCTTCAATCATCCTTTCGTGC	AAGGATTGTTTGTTTATTGACATTGGACCCTCATTGCGTTTGTAGAGGTCTGCCTATAGTGAGTC	GGACCCTCATTGCGTTTGTAGAG	TOP	7	diploid	Other	GTTAGTTTTAAATTGTTTTCAAGCTAGACTTGTTTTCAAGTGAGACTTGTTATGTGCAGATCTACAATGGGTGTGCTTCTTCTTCAATCATCCTTTCGTG[C/A]TAAGGATTGTTTGTTTATTGACATTTGAGCTATTTTGCGGGTTAATGTTTCTCTTTGGGTTTCTATGGTCGAGAGTTTTATAATTATTCCTTAGGTCTC	BOT	sub-set 1	SNPs used for scaffolding	0.943
296	CMPSNP3021	7	42.487	CM3.5.1_scaffold00013	831453	10365535	[T/C]	CMPSNP3021-0_B_U_2095847918	ACTTCGTCAGTAACGGACGTGGTAACCTACAACCCGCTCTAAAAT	GAGTCGAGGTCATATCGTGTGGTAACCTACAACCCGCTCTAAAAC	TTTATATGATGTTGGGCATTTTATTGCTCCACTCCTCGACGAGAGTCTGCCTATAGTGAGTC	ATTGCTCCACTCCTCGACGAGA	BOT	7	diploid	Other	TGAGGCATTTCCATTTAGAGAATTGGATAATCAACTCATTTTGGTTATTCCAAATTTTCTAGCTCCGTTGTTGATGAAAATGCCCAACATCATATAAAT[A/G]TTTTAGAGCGGGTTGTAGGTTACCAACTTATCGCTAAGTTGCAAACAGTATGAAATGTTATTTTGCTCTTTACCAAATTGAATAGTTTAAGACGTATAAA	TOP	sub-set 1	SNPs used for scaffolding	0.952
297	CMPSNP3020	7	43.806	CM3.5.1_scaffold00013	418456	10778532	[T/C]	CMPSNP3020-0_B_U_2120977589	ACTTCGTCAGTAACGGACGTGTAGCATTTTAGGTAGAACAATGGAGTT	GAGTCGAGGTCATATCGTGTGTAGCATTTTAGGTAGAACAATGGAGTC	AAGTTCTGGATAAAAGTGTCAAATATCGTCAACCTTATTGCGCTCAGGTCTGCCTATAGTGAGTC	TATCGTCAACCTTATTGCGCTCAG	BOT	7	diploid	Other	ACATGGTAACAAGCATGGATACTTATGTAAGTTACATTCTCATATCTTTATGAATTTGCGAAGAAAGCTAAAAATTTTGACACTTTTATCCAGAACTTT[A/G]ACTCCATTGTTCTACCTAAAATGCTACAATAACTTGTATTTCTACTAGTTATCACTGACCACTAAACTCATTCAACCACCTTCTCACCATGCAGACTACT	TOP	sub-set 1	SNPs used for scaffolding	0.82
298	CMPSNP171	7	43.806	CM3.5.1_scaffold00013	129399	11067589	[A/G]	CMPSNP171-0_T_U_1862783158	ACTTCGTCAGTAACGGACACAGACACCAGCCGGATGCTA	GAGTCGAGGTCATATCGTACAGACACCAGCCGGATGCTG	TGGACTTTCAGAATTTACAAACTTACACAGCGACCGTACCATCGTGTCTGCCTATAGTGAGTC	TACACAGCGACCGTACCATCGT	TOP	7	diploid	Other	ATCGGCGATGAGAGCTCGGATTCGGAGTTTCTAATGGAGACAGACACCAGCCGGATGCT[A/G]CTGGACTTTCAGAATTTACAAACTCCAAGCACTAACAACCCTAACAGACAATCGGTTCCTG	TOP	sub-set 2	SNPs used for scaffolding	#N/A
299	CMPSNP2287	7	43.806	CM3.5.1_scaffold00090	887685	11259176	[T/C]	CMPSNP2287-0_B_U_2095850349	ACTTCGTCAGTAACGGACGAGGAAAAGGTAATCCTATTTATGAAGAT	GAGTCGAGGTCATATCGTGAGGAAAAGGTAATCCTATTTATGAAGAC	ATGGTGTTTTTGTTACTAATAGCAACCCATCAAACCGTAAGTCTAGGCGTCTGCCTATAGTGAGTC	ACCCATCAAACCGTAAGTCTAGGC	BOT	7	diploid	Other	TCACATTACTGAATCTCGTCAAATTGTCATTTGGATTTGGTCGAAGCTTTACAGAGAGATTCACTTTCTTCTGATTGCTATTAGTAACAAAAACACCATA[G/A]TCTTCATAAATAGGATTACCTTTTCCTCTAGCCTTCTGAAATACATCGAAACTTTCCTCGGCCATAGCGTCTTTAATATAAATCAAGAACACTCTATCA	BOT	sub-set 1	SNPs used for scaffolding	0.741
300	CMPSNP2284	7	44.167	CM3.5.1_scaffold00090	717459	11429402	[G/C]	CMPSNP2284-0_B_U_2120978763	ACTTCGTCAGTAACGGACTGTGTCAAAAATATGGACTTGGCG	GAGTCGAGGTCATATCGTTGTGTCAAAAATATGGACTTGGCC	CTTAAAAGTTACATTACAATCTCTCTTATGTTGACCGAACCGCATACGGGTCTGCCTATAGTGAGTC	ATGTTGACCGAACCGCATACGG	BOT	7	diploid	Other	CTCATCTTCAATTACTTTGCTGCTGCTATTGCTTCTGCTAGCTATTTGCTGAGACCCATTTTAGAATTGTTAAGAGAGATTGTAATGTAACTTTTAAGT[C/G]GCCAAGTCCATATTTTTGACACATAGGAACAAATCACAGGTATACTACAACTCAAGTTCAAAATGGAGAATGTCATATGGATGAAGAATTTACACTTTTT	TOP	sub-set 1	SNPs used for scaffolding	0.766
301	CMPSNP2282	7	44.167	CM3.5.1_scaffold00090	628228	11518633	[A/G]	CMPSNP2282-0_T_U_2095850339	ACTTCGTCAGTAACGGACGATTCCATGATAAAGCTCACCTGACTA	GAGTCGAGGTCATATCGTGATTCCATGATAAAGCTCACCTGACTG	CCTCATGTATGACAGATTCATTCGATCTGCCGACTATTCTCGCACGTCTGCCTATAGTGAGTC	GATCTGCCGACTATTCTCGCAC	TOP	7	diploid	Other	GGGTGAGATCATAGTTAATTATATTATGTTCATAACAACATTAATACAAAATTAAAGGAAGCTCTCCGATAGAGATTCCATGATAAAGCTCACCTGACT[A/G]GCCTCATGTATGACAGATTCATTCATCTCAACAATGTTAAAGTGGACAATCATGTTAAGGAGATGTTGCTTAACAAAAGTCCAATATTTCATCTTAGCAT	TOP	sub-set 1	SNPs used for scaffolding	0.927
302	CMPSNP2279	7	44.167	CM3.5.1_scaffold00090	274696	11872165	[C/G]	CMPSNP2279-0_T_U_2095850334	ACTTCGTCAGTAACGGACGAGCAAAAGCTCATCTCAGGGAAAC	GAGTCGAGGTCATATCGTGAGCAAAAGCTCATCTCAGGGAAAG	TGATCCTTACTTGAAAAGTGAGAAGAGTCAACGATTTGCCCGGACGTCTGCCTATAGTGAGTC	AGAGTCAACGATTTGCCCGGAC	TOP	7	diploid	Other	AGTTTTCATTACTTACAATATTATTACTTTAAATATATTAACTCTATAAATTCTCCTATCAGACTTGTTGATGTGGCAGCAAAAGCTCATCTCAGGGAAA[C/G]ATGATCCTTACTTGAAAAGTGAGAAAATTAAACATTTGAAAGAATTAGCTAAAAATGTTTAGTGAGTGATGTTTTCATGATCCTCAATGCTCAGCTTTG	BOT	sub-set 1	SNPs used for scaffolding	0.989
303	CMPSNP2119	7	44.167	CM3.5.1_scaffold01603	74361	12222221	[T/G]	CMPSNP2119-0_B_U_2120977654	ACTTCGTCAGTAACGGACGCATTCTTTACCAATCTCCCGATCCT	GAGTCGAGGTCATATCGTGCATTCTTTACCAATCTCCCGATCCG	TCGAAATTAATGTGACCTAAGCTATACCGGCCTAAGCACTCGCAGTCTGCCTATAGTGAGTC	TATACCGGCCTAAGCACTCGCA	BOT	7	diploid	Other	gatgtttaaaaatgctaacacttaaaataaaagacaaagaatttctccaaataacaatacctatctttgatatttaagcttaggtcacattaatttcgat[C/A]ggatcgggagattggtaaagaatgaacttctaaacgagttagaagatgattcattacctccatgtaaatcttgtcttcaaggaaaaataactaaaatac	BOT	sub-set 1	SNPs used for scaffolding	0.97
304	CMPSNP2038	7	44.167	CM3.5.1_scaffold00035	507913	12798108	[T/A]	CMPSNP2038-0_B_U_2095848322	ACTTCGTCAGTAACGGACGCAATCGCAAGCTCAGGCTGGT	GAGTCGAGGTCATATCGTGCAATCGCAAGCTCAGGCTGGA	GTCTAGGAGTTGTGCACCGTATGAATAGGGCGTCTGTCCTACGGTCTGCCTATAGTGAGTC	ATGAATAGGGCGTCTGTCCTACG	BOT	7	diploid	Other	CTCATCTTCATCGTCCTCTTCTTCAGTTTGCTTATCTTTTGATCTGAAGCCCGACTGACTATGCATCCAAATCGGACAACGGTGCACAACTCCTAGACC[A/T]CCAGCCTGAGCTTGCGATTGGTCTGAGTCCTGTCTTGAGCAAGCACATTCAGGAACAGGATGAGATAGAAAAGATATTGATTTAGATACCGTTGACGCTT	TOP	sub-set 1	SNPs used for scaffolding	0.846
305	CMPSNP1009	7	44.167	CM3.5.1_scaffold00035	655912	12946107	[T/C]	CMPSNP1009-0_B_U_1862783924	ACTTCGTCAGTAACGGACGTTCATTTCCACAGTCTCTCTTCCGT	GAGTCGAGGTCATATCGTGTTCATTTCCACAGTCTCTCTTCCGC	CTATTAGCACGCTTGAGATGACCTAATGTGCCAGGACGACAGCTGTCTGCCTATAGTGAGTC	CTAATGTGCCAGGACGACAGCT	BOT	7	diploid	Other	AGAAAGTGTTTCTTGGCGGTGGAGGTCCCATGTCGGTCGTCATCTCAAGCGTGCTAATAGA[G/A]CGGAAGAGAGACTGTGGAAATGAAAGAGTGTTTCTAAAATATATAAGTTTTCCTTCACC	BOT	sub-set 2	SNPs used for scaffolding	#N/A
306	CMPSNP2039	7	44.167	CM3.5.1_scaffold00035	2603304	14893499	[T/C]	CMPSNP2039-0_B_U_2120978730	ACTTCGTCAGTAACGGACGGGTGAACTAACTAGTCAAGAACAGCAACTT	GAGTCGAGGTCATATCGTGGGTGAACTAACTAGTCAAGAACAGCAACTC	AGGGAACGTTTAGGTAAGTAGTTTTCTGGGAGTACCTAGCTTCGGAGTCTGCCTATAGTGAGTC	TCTGGGAGTACCTAGCTTCGGA	BOT	7	diploid	Other	ATAAACCTGAGTTATCCATGATCTTCAAGTTATCAATTTGCAGCAGAGCATTACAAACTAAAAATAAAATTGATAAACTACTTACCTAAACGTTCCCTC[A/G]AGTTGCTGTTCTTGACTAGTTAGTTCACCAAAATCGGGAGCAGCTGTTCTTAGAAAACCCAGACCTAGCAACATATAAGCATACAAAATGGCAACTCCTC	TOP	sub-set 1	SNPs used for scaffolding	0.804
307	CMPSNP2040	7	44.167	CM3.5.1_scaffold00035	3868296	16158491	[A/G]	CMPSNP2040-0_T_U_2120977616	ACTTCGTCAGTAACGGACGTGAAGATTTGTTCCTTTTGTGTTTATGA	GAGTCGAGGTCATATCGTGTGAAGATTTGTTCCTTTTGTGTTTATGG	AAGTAGAGTAGGTTTTCTGTGAATTGTGCGACTATCCGATCTCTCTTAAGTCTGCCTATAGTGAGTC	GTGCGACTATCCGATCTCTCTTAA	TOP	7	diploid	Other	GGGGCGATCATTGGGAGATCATCAAATTATTAATGTCCTGTTGATGCATGCTTTTTATTTAAATATTCTTTTTGAAGATTTGTTCCTTTTGTGTTTATG[A/G]CAAGTAGAGTAGGTTTTCTGTGAATTGTTGGATTTGAGTACTCTCCTCCTTTATGCTTCGTTGATGGCAAGTTTGTTTCATTTTAAGAAAAAGAGAATGT	TOP	sub-set 1	SNPs used for scaffolding	0.817
308	CMPSNP2041	7	44.167	CM3.5.1_scaffold00035	3922311	16212506	[A/C]	CMPSNP2041-0_T_U_2095848327	ACTTCGTCAGTAACGGACGTTCGTTCAGAGTAGGTAATGGATGGA	GAGTCGAGGTCATATCGTGTTCGTTCAGAGTAGGTAATGGATGGC	GCATTGAACCTACAATTTAAAGTCGACCGAACTCCTCCATTTGGCTGTCTGCCTATAGTGAGTC	GACCGAACTCCTCCATTTGGCT	TOP	7	diploid	Other	TGAAGTATTGGACCCTCCAAATATAGTTCACAACTCTTTATTTTTGAGTAATTTTTTCAACCTGGTTGACCTTTTTCGTTCAGAGTAGGTAATGGATGG[A/C]GGCATTGAACCTACAATTTAAAGTCCAGAAGTTGACTTTTACGAATTAATTTTGAAACTTCCATTAGTTTCAAGGGGTCTCTTTGAGTAGCTCACAAACT	TOP	sub-set 1	SNPs used for scaffolding	0.936
309	CMPSNP2179	7	44.167	CM3.5.1_scaffold00071	1614817	16603806	[T/C]	CMPSNP2179-0_B_U_2095849669	ACTTCGTCAGTAACGGACGTCATCATTTTCCACTTCTTCACTCAT	GAGTCGAGGTCATATCGTGTCATCATTTTCCACTTCTTCACTCAC	GTATTCATGTCCACAATTTCAGATCGTTACATCCATCGCAGCGACGTCTGCCTATAGTGAGTC	TCGTTACATCCATCGCAGCGAC	BOT	7	diploid	Other	atcaaggttgttaaacaaagcggcagatgctctctcacgggttgacacaagggtagagctcaatgagatgacaacctctgaaattgtggacatgaatact[G/A]tgagtgaagaagtggaaaatgatgaggaactccaacaaattgtcgagaagttgaagaaggaacaggaagttgggggaaaattcgaatggaagaatggta	BOT	sub-set 1	SNPs used for scaffolding	0.926
310	HS_04-F11	7	44.528	CM3.5.1_scaffold00071	1179102	17039521	[T/G]	HS_04-F11-0_B_F_1862784271	ACTTCGTCAGTAACGGACGGGACCCGAACCAGGCCTCT	GAGTCGAGGTCATATCGTGGGACCCGAACCAGGCCTCG	TGCGGAGCTTCTTCTTGTTCCATGACCAAGCCGGATAGCGTCTGCCTATAGTGAGTC	TTCCATGACCAAGCCGGATAGC	BOT	7	diploid	Other	CTTAATCTCGACTTTCAACTTATCACTGACGAGGCTACCGGCAAGAAGAAGCTCCGCAT[A/C]GAGGCCTGGTTCGGGTCCAGGAAGACATCCGCTGCTATTAGAACCGCTCTCAGCCATGTTG	TOP	sub-set 2	SNPs used for scaffolding	#N/A
311	CMPSNP2177	7	45.252	CM3.5.1_scaffold00071	90638	18127985	[A/G]	CMPSNP2177-0_T_U_2095849666	ACTTCGTCAGTAACGGACGAAAATCAATGTCAAGGTGAGCAAATA	GAGTCGAGGTCATATCGTGAAAATCAATGTCAAGGTGAGCAAATG	TAAACTAGTGGGTATACCTAATTTATTGCGTCGAACTACATAGGGCTGAGTCTGCCTATAGTGAGTC	GCGTCGAACTACATAGGGCTGA	TOP	7	diploid	Other	ttgattatacctagtgaagtattcacaatattcataacataaaatgttctctctacagtagctgttgcaataggtaaaatcaatgtcaaggtgagcaaat[G/A]ataaactagtgggtatacctaatttattttcctaatgatcattttcactacaagatcacatatgctttttagttcaacaaactctaaacgtatatcaat	BOT	sub-set 1	SNPs used for scaffolding	0.751
312	CMPSNP2567	7	45.252	CM3.5.1_scaffold00136	22269	18241891	[T/C]	CMPSNP2567-0_B_U_2120977982	ACTTCGTCAGTAACGGACTGACATACATTCCTTAAAACTTAAGGAT	GAGTCGAGGTCATATCGTTGACATACATTCCTTAAAACTTAAGGAC	AAAATGGTATTTTTCTCTTATAAAATACCATGCTTGTACGGAGGGATCGTCTGCCTATAGTGAGTC	TACCATGCTTGTACGGAGGGATC	BOT	7	diploid	Other	TATGATAATCACTCTTAGATACGGTATGGAATCAAGCATTTTAAGAATACGATGCTAATTTAAGGCATTAATTATTTTATAAGAGAAAAATACCATTTTA[G/A]TCCTTAAGTTTTAAGGAATGTATGTCATTGGTCCTTATATTTTAAATTTGACTATTTTAGTCCCTCAGTTTTATGTAATAGATTTAAAATGTAACACTT	BOT	sub-set 1	SNPs used for scaffolding	0.587
313	CMPSNP2569	7	45.252	CM3.5.1_scaffold00136	37766	18257388	[A/G]	CMPSNP2569-0_T_U_2120977985	ACTTCGTCAGTAACGGACTTCTGCAGATTTGATGAAGCATGA	GAGTCGAGGTCATATCGTTTCTGCAGATTTGATGAAGCATGG	GGAGTAGCATCTGGTAGCATTTTGTCAGGGTCCGTGGTATCAACGTCTGCCTATAGTGAGTC	TGTCAGGGTCCGTGGTATCAAC	TOP	7	diploid	Other	GAGTTAGATGTTTTACGTGGGTCTACGGTGGCTGGACGAAATTTCAATGGGCAGTGTGATTTTGGGCCGCGAATTAATTCTGCAGATTTGATGAAGCATG[G/A]AGGAGTAGCATCTGGTAGCATTTTGAAAAATCAAGGGGCAAATGTTAATAATTTTGTTGAGAATGATCTTAACAAACTATCTAATGATTCTAAATCCAC	BOT	sub-set 1	SNPs used for scaffolding	0.928
314	CMPSNP2570	7	45.252	CM3.5.1_scaffold00136	47343	18266965	[A/T]	CMPSNP2570-0_T_U_2095851856	ACTTCGTCAGTAACGGACGTTTTCGCCATGAACATGAATCATA	GAGTCGAGGTCATATCGTGTTTTCGCCATGAACATGAATCATT	CCATGTATAGACTAATGTGACAACTGAGCCTCGATATAGTGTGATCGGGTCTGCCTATAGTGAGTC	GAGCCTCGATATAGTGTGATCGG	TOP	7	diploid	Other	AAACAAAATTAGGGAGCTAAAAGGCTCACAACGCCTTAATTAAAACATAAAAAAACACATTAGCATTTTCTTATTCCTTTTCGCCATGAACATGAATCAT[A/T]CCCATGTATAGACTAATGTGACAACTATATCATCATTAGCATCCCTTGGAGAATTTTTTGGTTCATTTCTTATTCCTCAGGCTATTAACTTAATACGCT	BOT	sub-set 1	SNPs used for scaffolding	0.944
315	CMPSNP2028	7	45.613	CM3.5.1_scaffold00027	648457	18931536	[A/G]	CMPSNP2028-0_T_U_2120978725	ACTTCGTCAGTAACGGACGTCACATTATACTCTCTTACATCCTCTCCA	GAGTCGAGGTCATATCGTGTCACATTATACTCTCTTACATCCTCTCCG	ATCCATACCTTAAAAGAAAAAAGACGTCCATGATCGAACGGCCTAGGTCTGCCTATAGTGAGTC	CGTCCATGATCGAACGGCCTAG	TOP	7	diploid	Other	TCTGAGAATTAGGGTTGATGTTGGATTCAAGCCAATTTGCCCATGTTTCCATTGCCAATCTGTATGCAGTGCTCACATTATACTCTCTTACATCCTCTCC[G/A]GATCCATACCTTAAAAGAAAAAAGAAAAGCTCACAATCAATAATATGCTTTTGAATGAAGTATATTAGTTAAGGACTTCCACTAAAAAGACAAAAGTTG	BOT	sub-set 1	SNPs used for scaffolding	0.733
316	CMPSNP899	7	46.704	CM3.5.1_scaffold00027	1821115	20104194	[T/C]	CMPSNP899-0_B_F_1862783851	ACTTCGTCAGTAACGGACGCGGACGGCAACAGAGGAGCT	GAGTCGAGGTCATATCGTGCGGACGGCAACAGAGGAGCC	TGTCATTCCAAAATTCATCGCGCGAGTAACTCAGACCTTCGTGTCTGCCTATAGTGAGTC	CGCGAGTAACTCAGACCTTCGT	BOT	7	diploid	Other	AAACCCATTTGTGAATCTGCCATTATTGTTGAGTATATCGATGAATTTTGGAATGACAG[A/G]GCTCCTCTGTTGCCGTCCGATCCTTATGAACGAGCTCAAGCCAGATTTTGGGTTGATTTCA	TOP	sub-set 2	SNPs used for scaffolding	#N/A
317	CMPSNP564	7	47.183	CM3.5.1_scaffold00027	2688707	20971786	[T/G]	CMPSNP564-0_B_F_1862783555	ACTTCGTCAGTAACGGACGAGCGAGAGGGGAAGGGGAT	GAGTCGAGGTCATATCGTGAGCGAGAGGGGAAGGGGAG	GAGAAGAAGGAGAGAAAATGGATGTTTAGCCGAGTCCACACCTTCGTCTGCCTATAGTGAGTC	ATGTTTAGCCGAGTCCACACCTTC	BOT	7	diploid	Other	TCTTCAATTCAATTCCTTAAAGCTATGTCTTCCACCCCCATTTTCTCTCCTTCTTCTCC[A/C]TCCCCTTCCCCTCTCGCTCCCTTCTCATTCTCACAGAAGCCCTCTTTACCTCTCGATCACA	TOP	sub-set 2	SNPs used for scaffolding	#N/A
318	CMPSNP188	7	49.691	CM3.5.1_scaffold00027	3456656	21739735	[A/C]	CMPSNP188-0_T_U_1862783182	ACTTCGTCAGTAACGGACGTCAACTCAACGCAACAACCAACTA	GAGTCGAGGTCATATCGTGTCAACTCAACGCAACAACCAACTC	TCTTCTCTTCCCCTACCAAATTAGGGTTCGGGTTCAGACACCGGTCTGCCTATAGTGAGTC	TAGGGTTCGGGTTCAGACACCG	TOP	7	diploid	Other	TTTTTCTCTCTCTCCCTTCACTTCAGCTCTCTCGACTCAACTCAACGCAACAACCAACT[A/C]TTCTTCTCTTCCCCTACCAAATTTCCCTCCACTGTTCTTCGATATGAGTTCCAAGATCTGC	TOP	sub-set 2	SNPs used for scaffolding	#N/A
319	CMPSNP344	7	53.494	CM3.5.1_scaffold00027	4002890	22285969	[T/C]	CMPSNP344-0_B_U_1862783332	ACTTCGTCAGTAACGGACGCCTCCAAAAGCAGCGCTCAT	GAGTCGAGGTCATATCGTGCCTCCAAAAGCAGCGCTCAC	GAAATTGACTTCAAAGATTTGATTTCCGCCAAGTTAGCAGAAATCCGTCTGCCTATAGTGAGTC	TTTCCGCCAAGTTAGCAGAAATCC	BOT	7	diploid	Other	TGTCTAAAATCCAACAACGGTTGGGTGTCAAAGAAACTTCAAATCTTTGAAGTCAATTTCA[G/A]TGAGCGCTGCTTTTGGAGGGTTTCCTTGAGCTTCAGAAGAACCTTATGAAACTCATCAA	BOT	sub-set 2	SNPs used for scaffolding	#N/A
320	CMPSNP996	7	58.117	CM3.5.1_scaffold00031	17924	22738963	[G/C]	CMPSNP996-0_B_U_1862783908	ACTTCGTCAGTAACGGACGCGCTTGAATGTTCCGCCGTG	GAGTCGAGGTCATATCGTGCGCTTGAATGTTCCGCCGTC	CATTTCGAGTTCTTCTTCTTAACGATCGGAATGACAACTTCACCAGTGTCTGCCTATAGTGAGTC	GATCGGAATGACAACTTCACCAGT	BOT	7	diploid	Other	CGCTGAGTGGGCGCCAACAAGGACGTCATCTGCATGGGTTAAGAAGAAGAACTCGAAATGA[C/G]ACGGCGGAACATTCAAGCGAAGATGATCAATGAATTCCCCTGAATTAACATCGCCGGAA	BOT	sub-set 2	SNPs used for scaffolding	#N/A
321	CMPSNP56	7	61.514	CM3.5.1_scaffold00031	248043	22969082	[T/C]	CMPSNP56-0_B_F_1862783043	ACTTCGTCAGTAACGGACGCTATATGTCGATTTGGGTAGAAGAGTT	GAGTCGAGGTCATATCGTGCTATATGTCGATTTGGGTAGAAGAGTC	TATTGTCTAGTAAGTAGTCGCGAACAACGGTGTTTCCTACGGCGAGGTCTGCCTATAGTGAGTC	CAACGGTGTTTCCTACGGCGAG	BOT	7	diploid	Other	ATATTATTTAAATCACCGTTCGTGGGTGCGTCCATTCGCGACTACTTACTAGACAATAC[A/G]ACTCTTCTACCCAAATCGACATATAGCTTTCAATTTGGCGCATTTGACTTTCCTATTCTTT	TOP	sub-set 2	SNPs used for scaffolding	#N/A
322	AI_08-H11	7	64.732	CM3.5.1_scaffold00031	599678	23320717	[T/C]	AI_08-H11-0_B_U_1862784181	ACTTCGTCAGTAACGGACGCGAGACCAACGTCTCCACTCCT	GAGTCGAGGTCATATCGTGCGAGACCAACGTCTCCACTCCC	TTTCTGGTAATGCTTCTTTTTATACACTCAGGGACCGATGCTTTCGTCTGCCTATAGTGAGTC	ACACTCAGGGACCGATGCTTTC	BOT	7	diploid	Other	GTAAAACAAACGTTCGTTCATTCATTCATTACTTGTTATAAAAAGAAGCATTACCAGAAAC[G/A]GGAGTGGAGACGTTGGTCTCGAAACCACACCGACAAGTGTCGCAGTAGACACAACCAA	BOT	sub-set 2	SNPs used for scaffolding	#N/A
323	CMPSNP1039	7	83.591	CM3.5.1_scaffold00031	1749959	24470998	[T/C]	CMPSNP1039-0_B_U_1862783948	ACTTCGTCAGTAACGGACCCAATCTGAAACGTGGGTTTCTTCT	GAGTCGAGGTCATATCGTCCAATCTGAAACGTGGGTTTCTTCC	TTAACGGAATTCGAGAAGACCCCACTTACGTCGCATGGGACTGTCTGCCTATAGTGAGTC	CCCACTTACGTCGCATGGGACT	BOT	7	diploid	Other	CAATTCCTTCACCTTCTTCAAGGGAAGTTTCATCATCTGGGTCTTCTCGAATTCCGTTAAC[G/A]GAAGAAACCCACGTTTCAGATTGGCTAAAGAAATCACTTCCCATTTTTCTTGGCTTTTG	BOT	sub-set 2	SNPs used for scaffolding	#N/A
324	CMPSNP465	7	89.877	CM3.5.1_scaffold00031	2478791	25199830	[A/G]	CMPSNP465-0_T_F_1862783459	ACTTCGTCAGTAACGGACGTCAAGCAATTTGTCGATAAGGGTATCA	GAGTCGAGGTCATATCGTGTCAAGCAATTTGTCGATAAGGGTATCG	CTCGACTTACAAAGAAGGAAGCAGAGCCTCGCTAACGTAGCCTAGTCTGCCTATAGTGAGTC	AGAGCCTCGCTAACGTAGCCTA	TOP	7	diploid	Other	CTCGCAGATCAAGGGCCTCTGGGGTTCCAATTTTCTCAAGCAATTTGTCGATAAGGGTATC[G/A]ACTCGACTTACAAAGAAGGAAGCAACACTTGTGACTCTAGAAAGGTCGCTGAGACCTGA	BOT	sub-set 2	SNPs used for scaffolding	#N/A
325	CMPSNP481	7	96.588	CM3.5.1_scaffold00031	2850291	25571330	[T/C]	CMPSNP481-0_B_U_1862783478	ACTTCGTCAGTAACGGACGTGGACATTCGACATTCTTAACCTTCTT	GAGTCGAGGTCATATCGTGTGGACATTCGACATTCTTAACCTTCTC	AAGTTATTAGATTGTTGGGTACTAGAGCATGGATTCGCGGAGGATCAAGTCTGCCTATAGTGAGTC	GCATGGATTCGCGGAGGATCAA	BOT	7	diploid	Other	CGACGCCTACTGCTAAATCGATAGTATAGTGACCTCTAGTACCCAACAATCTAATAACTTG[G/A]AGAAGGTTAAGAATGTCGAATGTCCAAGCTAACCCCCACCGTTGCACCCGTCGCATGTC	BOT	sub-set 2	SNPs used for scaffolding	#N/A
326	CMPSNP23	7	99.579	CM3.5.1_scaffold00031	3361669	26082708	[T/C]	CMPSNP23-0_B_F_1862783001	ACTTCGTCAGTAACGGACTTATGGTAACCGGGATCTGAAGATT	GAGTCGAGGTCATATCGTTTATGGTAACCGGGATCTGAAGATC	CTTCTATTCCTGCTTAAGACAACTTATCCGTGGGCCTGCAAGAGCTGTCTGCCTATAGTGAGTC	TATCCGTGGGCCTGCAAGAGCT	BOT	7	diploid	Other	TACCCCACCGCGACCTAATTAATACAATCGGATCAGTTGTCTTAAGCAGGAATAGAAGA[A/G]ATCTTCAGATCCCGGTTACCATAATTATCATTGAACTCATAGTAAAGTTTGATTTTCATCA	TOP	sub-set 2	SNPs used for scaffolding	#N/A
327	CMPSNP105	7	105.397	CM3.5.1_scaffold00031	3932824	26653863	[A/G]	CMPSNP105-0_T_F_1862783095	ACTTCGTCAGTAACGGACGCTTTGTTGCTTGTCTCTGTGCATCA	GAGTCGAGGTCATATCGTGCTTTGTTGCTTGTCTCTGTGCATCG	TAAAGTAAGCTGGAACAGTAATCAGGATCTCTCATGGACGCAGTTGGTCTGCCTATAGTGAGTC	GGATCTCTCATGGACGCAGTTG	TOP	7	diploid	Other	TTCTAAGAACTTCCAAACCAGCAATCCTGCCAGCATCCTTTGTTGCTTGTCTCTGTGCATC[G/A]TTAAAGTAAGCTGGAACAGTAATCACGGCCTTGGACACACTCTTTCCAAGGTACGCCTC	BOT	sub-set 2	SNPs used for scaffolding	#N/A
328	CMPSNP678	7	105.758	CM3.5.1_scaffold00031	4002111	26723150	[T/C]	CMPSNP678-0_B_U_1862783652	ACTTCGTCAGTAACGGACGATTTTCTCCCCAAATGTTCTTGAT	GAGTCGAGGTCATATCGTGATTTTCTCCCCAAATGTTCTTGAC	TTACACTAGTTGATTTGCCTGGCTGAATAGTCGCAATTTGGTCTGAGTCTGCCTATAGTGAGTC	CTGAATAGTCGCAATTTGGTCTGA	BOT	7	diploid	Other	TGTCAGAAGGCTGATCTCCAACTGGAACTTTTGTAATGCCAGGCAAATCAACTAGTGTAAT[G/A]TCAAGAACATTTGGGGAGAAAATCTTTAACCGAATCTGCTTGTCTGAGACACCTTTGTT	BOT	sub-set 2	SNPs used for scaffolding	#N/A
329	CMPSNP875	8	0	CM3.5.1_scaffold00007	340946	340946	[T/C]	CMPSNP875-0_B_F_1862783819	ACTTCGTCAGTAACGGACGCTCCGTCGCCTTTCCTCCTCT	GAGTCGAGGTCATATCGTGCTCCGTCGCCTTTCCTCCTCC	CCTCCATAAACTTGTATTTCACTCGTCAACTACACACTACGCGGCTGTCTGCCTATAGTGAGTC	GTCAACTACACACTACGCGGCT	BOT	8	diploid	Other	GCCGACCAACTGATATTTGGGAAAGATTCGGAGGGAGTGAAATACAAGTTTATGGAGGA[A/G]GAGGAGGAAAGGCGACGGAGAGTGCTTGCCAAGTCTCTGCTTGAGGCGGCCTTGGAAACTG	TOP	sub-set 2	SNPs used for scaffolding	#N/A
330	CMPSNP1147	8	1.854	CM3.5.1_scaffold00007	929267	929267	[A/G]	CMPSNP1147-0_T_F_1862784031	ACTTCGTCAGTAACGGACGTTAAGCACCGGTGTTCGAAAACTA	GAGTCGAGGTCATATCGTGTTAAGCACCGGTGTTCGAAAACTG	CCAGCCACGTACTAGTTTTTTATGAACCGTGGGTGACTAACGAGGTCTGCCTATAGTGAGTC	TGAACCGTGGGTGACTAACGAG	TOP	8	diploid	Other	TASACAAAGACATTCTATGAAACACTTTCAAACCACGTTTAAGCACCGGTGTTCGAAAACT[G/A]ACCAGCCACGTACTAGTTTTTTAAATTCAAAATAGAAGACGAATTATCTGCAAGAACTT	BOT	sub-set 2	SNPs used for scaffolding	#N/A
331	PS_28-E01	8	9.483	CM3.5.1_scaffold00007	1613388	1613388	[T/C]	PS_28-E01-0_B_F_1862784126	ACTTCGTCAGTAACGGACGAGTGCTCCTCGATGGCATCCT	GAGTCGAGGTCATATCGTGAGTGCTCCTCGATGGCATCCC	AGTTTCAGTTAACTCATTATCATAATTAGTCGTAGGACGCTGTGCCTAGGTCTGCCTATAGTGAGTC	AGTCGTAGGACGCTGTGCCTAG	BOT	8	diploid	Other	GACTCTACTAATCCACTGAAAGCTTTCGAAAAATTATGATAATGAGTTAACTGAAACTG[A/G]GGATGCCATCGAGGAGCACTGCAACTTATTCACAACCATTGAGATGTGAGAATGAAATTGA	TOP	sub-set 2	SNPs used for scaffolding	#N/A
332	CMPSNP1037	8	13.707	CM3.5.1_scaffold00007	2502483	2502483	[T/G]	CMPSNP1037-0_B_U_1862783944	ACTTCGTCAGTAACGGACCTCCCGGTGGAGCCTTGACTATT	GAGTCGAGGTCATATCGTCTCCCGGTGGAGCCTTGACTATG	TTGTAGGTATAGCTACCGAGAAAAACCCTAGAGGTGCGAGTCGTGGTCTGCCTATAGTGAGTC	AACCCTAGAGGTGCGAGTCGTG	BOT	8	diploid	Other	TAAAGGTCGGAAATTGACGACGAGTAGGAGCGAGCGATTTCTCGGTAGCTATACCTACAAT[C/A]ATAGTCAAGGCTCCACCGGGAGCGACTCGTCGGAACTGGGCGAAGAGGATGTTTGGCCG	BOT	sub-set 2	SNPs used for scaffolding	#N/A
333	CMPSNP664	8	21.77	CM3.5.1_scaffold00007	3173574	3173574	[A/T]	CMPSNP664-0_T_F_1862783641	ACTTCGTCAGTAACGGACGCCTACAATATCAACTTTCAAAGTGGGAAA	GAGTCGAGGTCATATCGTGCCTACAATATCAACTTTCAAAGTGGGAAT	TTTGAGTGAGTTTGATATGATCAAGGCGATAGGCTGTACGAATCGGTCTGCCTATAGTGAGTC	AGGCGATAGGCTGTACGAATCG	TOP	8	diploid	Other	AACGTCGTACAATCAATCCCCGAGTGTTCTTTTCCTACAATATCAACTTTCAAAGTGGGAA[A/T]GTTTGAGTGAGTTTGATATGATCAAGAGTTTCCTTCAAACCATACTTGGAAACTGCCTG	BOT	sub-set 2	SNPs used for scaffolding	#N/A
334	CMPSNP535	8	27.645	CM3.5.1_scaffold00007	4053585	4053585	[T/C]	CMPSNP535-0_B_U_1862783526	ACTTCGTCAGTAACGGACGCCAGGTTCCCCCTTTTGACATACT	GAGTCGAGGTCATATCGTGCCAGGTTCCCCCTTTTGACATACC	TTGAAGTAGTGCTTGTTACTTCTGGTACAGTCTCGCGGTGCCTAAGGTCTGCCTATAGTGAGTC	GTACAGTCTCGCGGTGCCTAAG	BOT	8	diploid	Other	CACGAAATTTCAACGTATATTCAATGCCTACAGATCCAGAAGTAACAAGCACTACTTCAAT[G/A]GTATGTCAAAAGGGGGAACCTGGATTGTAAATCATCCAATCAATCATCATCATCCCTCT	BOT	sub-set 2	SNPs used for scaffolding	#N/A
335	CMPSNP379	8	32.262	CM3.5.1_scaffold00007	4586212	4586212	[T/C]	CMPSNP379-0_B_F_1862783373	ACTTCGTCAGTAACGGACGCGGGCTTGGAAATTAACATCCTTT	GAGTCGAGGTCATATCGTGCGGGCTTGGAAATTAACATCCTTC	AACGTTTAGATTTCACAGTTGATTGCGTTTCACCCACACCGAAGAGTCTGCCTATAGTGAGTC	TGCGTTTCACCCACACCGAAGA	BOT	8	diploid	Other	ATAATGTTATCTTCTTTCAAGCAATCAAGAACATCATCAACTGTGAAATCTAAACGTTG[A/G]AAGGATGTTAATTTCCAAGCCCGAGACTCACTGGCTCTCTTCAATGATCTAGCTTTGATGA	TOP	sub-set 2	SNPs used for scaffolding	#N/A
336	CMPSNP62	8	37.262	CM3.5.1_scaffold00007	5282726	5282726	[A/G]	CMPSNP62-0_T_U_1862783048	ACTTCGTCAGTAACGGACACGTGGTCGATGACATGGTCTCA	GAGTCGAGGTCATATCGTACGTGGTCGATGACATGGTCTCG	GCAATGGCATCTTGTATGAACTTCGCGGCGATCCCATAGAGAAGTCTGCCTATAGTGAGTC	TTCGCGGCGATCCCATAGAGAA	TOP	8	diploid	Other	CCACAAACCTTCCGCTCGAAAGAAATATCAAAGAGCAACGTGGTCGATGACATGGTCTC[A/G]AGCAATGGCATCTTGTATGAACCAGGGGAGCATCCAGACCATGTTGTAGTGATCAAGTATG	TOP	sub-set 2	SNPs used for scaffolding	#N/A
337	CMPSNP428	8	42.236	CM3.5.1_scaffold00007	6093000	6093000	[A/T]	CMPSNP428-0_T_F_1862783419	ACTTCGTCAGTAACGGACGCAGCGTTGCCTCTGACTTCAA	GAGTCGAGGTCATATCGTGCAGCGTTGCCTCTGACTTCAT	GCTATTTGATGTAGAACAAACATAGACACATTGCCGCCAGATGTCTGTCTGCCTATAGTGAGTC	GACACATTGCCGCCAGATGTCT	TOP	8	diploid	Other	GAAATGCTCTTGTACAAGACAGCTTGAAACTGGTTAATCAGCAGCGTTGCCTCTGACTTCA[A/T]TGCTATTTGATGTAGAACAAACATATTTATGCTTTTGTTTCTCATTCCCCAAGGTATGA	BOT	sub-set 2	SNPs used for scaffolding	#N/A
338	CMPSNP510	8	48.988	CM3.5.1_scaffold00007	6824436	6824436	[T/C]	CMPSNP510-0_B_F_1862783509	ACTTCGTCAGTAACGGACGCCGGTCTCGTTCCGACCAAT	GAGTCGAGGTCATATCGTGCCGGTCTCGTTCCGACCAAC	TGTTTCCTAGTCGCAATTCAGCGTCGAACTACATAGGGCTGAGTCTGCCTATAGTGAGTC	GCGTCGAACTACATAGGGCTGA	BOT	8	diploid	Other	TGTATCCAAAGACGGTCCTGTTTTAGAAGTTTGCGGGTTGAATTGCGACTAGGAAACAC[A/G]TTGGTCGGAACGAGACCGGACGGGACGATTATGGCTTTTGCAGGAAATTTGACTAATTTTT	TOP	sub-set 2	SNPs used for scaffolding	#N/A
339	CMPSNP795	8	49.713	CM3.5.1_scaffold00007	7023808	7023808	[T/C]	CMPSNP795-0_B_U_1862783760	ACTTCGTCAGTAACGGACTCGTCCTCAGTGGTGGTTCAACT	GAGTCGAGGTCATATCGTTCGTCCTCAGTGGTGGTTCAACC	TGTTCCCTGGTATTGCAGACGCTCAGGTTACGTCACACATTCGGTCTGCCTATAGTGAGTC	GCTCAGGTTACGTCACACATTCG	BOT	8	diploid	Other	TGCTGCTGGGAGCAAGGGCTGTGATTTCCTTGCTCATCCTGTCTGCAATACCAGGGAACAT[G/A]GTTGAACCACCACTGAGGACGATGTTTCCGTAAAGGTCCTTTCTGATATCTACGTCACA	BOT	sub-set 2	SNPs used for scaffolding	#N/A
340	CMPSNP2167	8	53.493	CM3.5.1_scaffold00068	1162069	8019035	[A/C]	CMPSNP2167-0_T_U_2095849641	ACTTCGTCAGTAACGGACGGATCATTCTCAGATGGAAACGTGGA	GAGTCGAGGTCATATCGTGGATCATTCTCAGATGGAAACGTGGC	GAAGGAATTCGAGAGGATTGGTCCCGAGAATTACCAGAGGGTGTCTGCCTATAGTGAGTC	GTCCCGAGAATTACCAGAGGGT	TOP	8	diploid	Other	ACTTTGATATTTGTCTTTGTATAGATAAATTCACTTTATTTTCATCTTTAGTGATGGATTATATGATGTAATGATGATCATTCTCAGATGGAAACGTGG[A/C]GGAAGGAATTCGAGAGGATTGAGAACGAAGGAGATGAAGAAGGATTTGAAGAACTATGATTTTGTTCATAAAAGTAACATTTTCCATTTGTTGTTGTGTC	TOP	sub-set 1	SNPs used for scaffolding	0.894
341	CMPSNP2166	8	54.587	CM3.5.1_scaffold00068	983502	8197602	[T/C]	CMPSNP2166-0_B_U_2120977690	ACTTCGTCAGTAACGGACCAAAAATCATTTAGCAACACCAGCT	GAGTCGAGGTCATATCGTCAAAAATCATTTAGCAACACCAGCC	CAAAATAATGAAATGTGTGATGGTTTCCGCCAAGTTAGCAGAAATCCGTCTGCCTATAGTGAGTC	TTTCCGCCAAGTTAGCAGAAATCC	BOT	8	diploid	Other	AGAAGTATAAAGGCATTTTTATTCCTTCTCTTCCAGAGAAAAATGCTGTAGGTAAGAAGTTTATAAGTTTCCCTTTCCATCACACATTTCATTATTTTGC[G/A]GCTGGTGTTGCTAAATGATTTTTGTATTTCCCGTTTTATGCTAATATAGTATTTCCAACTTGCTTTTCGTAGATAAATATTTTCCTTTGACAATATTTA	BOT	sub-set 1	SNPs used for scaffolding	0.928
342	CMPSNP281	8	57.182	CM3.5.1_scaffold00068	501044	8680060	[A/C]	CMPSNP281-0_T_F_1862783281	ACTTCGTCAGTAACGGACGTTGTGGGTTGGTCTATGATGCATA	GAGTCGAGGTCATATCGTGTTGTGGGTTGGTCTATGATGCATC	GAAGCTGAAAGATACCATCATCCAGTCGATTGAAGCTGCGGTTCGTCTGCCTATAGTGAGTC	CAGTCGATTGAAGCTGCGGTTC	TOP	8	diploid	Other	TAAGTTGATATTTTGATCAACTTAAGAGATCTATGGCCTTGTGGGTTGGTCTATGATGCAT[C/A]AGAAGCTGAAAGATACCATCATCAGTTACCACAACGTAATCATATCCGACCCTTCGAGC	BOT	sub-set 2	SNPs used for scaffolding	#N/A
343	CMPSNP2165	8	58.273	CM3.5.1_scaffold00068	341151	8839953	[A/G]	CMPSNP2165-0_T_U_2095849637	ACTTCGTCAGTAACGGACAGAAAGCATCTTGACAATTGATTGACA	GAGTCGAGGTCATATCGTAGAAAGCATCTTGACAATTGATTGACG	TAACCAAACTTTTGGCTATTTGACAAGCGCACCTACTTCAGTCGGTCTGCCTATAGTGAGTC	ACAAGCGCACCTACTTCAGTCG	TOP	8	diploid	Other	CTCAGGGCCACAACTGTGCAATCTATAGAACAAATCTTGTTCAAGTAAGGTCGTTCCTTATATTGATACTACAAGAAAGCATCTTGACAATTGATTGAC[A/G]CTAACCAAACTTTTGGCTATTTGAGAAACATGGAGTAGATTTTGCGAGTAAAGGAAGAATTATTAGGTGACAAAAAGTGCAAAGATCCAATATTGAGAGT	TOP	sub-set 1	SNPs used for scaffolding	0.889
344	CMPSNP2164	8	58.634	CM3.5.1_scaffold00068	75180	9105924	[C/G]	CMPSNP2164-0_T_U_2120977688	ACTTCGTCAGTAACGGACGTGCATGGTTTGAAACTGGCTTATTC	GAGTCGAGGTCATATCGTGTGCATGGTTTGAAACTGGCTTATTG	TAGATATTTTATTTCCTATTGAGTTACATCACACGCAGTCGGCTGTCTTGTCTGCCTATAGTGAGTC	ATCACACGCAGTCGGCTGTCTT	TOP	8	diploid	Other	CATGTCATGGAAAAACATGAGATGCATTGAACCATATAAAAAATGCACATAGTTTCCGTTTCCAAAGGCCATTATTGCATGGTTTGAAACTGGCTTATT[C/G]GTAGATATTTTATTTCCTATTGAGTTACTACTATTATTCTTGTCTCTCGCCACCGAATAGATGTATAATCTTCATGTATAGAAATGAAATTATGTAAACA	TOP	sub-set 1	SNPs used for scaffolding	0.714
345	CMPSNP967	8	58.634	CM3.5.1_scaffold01602	871584	10053687	[A/C]	CMPSNP967-0_T_F_1862783887	ACTTCGTCAGTAACGGACGTTCGCTTGTAAACATGGAAACCAA	GAGTCGAGGTCATATCGTGTTCGCTTGTAAACATGGAAACCAC	CATTTTCTCTATGTTGAGAATCTGCATTGGTCCGCACTTCAATCGCGTCTGCCTATAGTGAGTC	CATTGGTCCGCACTTCAATCGC	TOP	8	diploid	Other	CATCGGTTGTTACTTCAATCATCGTGTCCTCAAAAAGCTTCGCTTGTAAACATGGAAACCA[C/A]CCATTTTCTCTATGTTGAGAATCTGCGGTTCTACTAGCATTTCTTGATTGGGCGGCCTT	BOT	sub-set 2	SNPs used for scaffolding	#N/A
346	CMPSNP2042	8	58.634	CM3.5.1_scaffold00036	44185	10147212	[A/G]	CMPSNP2042-0_T_U_2120977618	ACTTCGTCAGTAACGGACGCGAATGAGAAAAGGATGATGTTTTCTTTA	GAGTCGAGGTCATATCGTGCGAATGAGAAAAGGATGATGTTTTCTTTG	AAAAGAACATCTAAACGATATGCTATGCTGGGCTACCGTAACGATACGTCTGCCTATAGTGAGTC	ATGCTGGGCTACCGTAACGATAC	TOP	8	diploid	Other	taggtgttgattatatatgaaataatttacatgcaaatggcatgtaaatttcatataaaacttctcattaccgaatgagaaaaggatgatgttttcttt[A/G]gaaaagaacatctaaacgatatgctccctatctctctctttatatttcacttcacaaaaccgagtcccacaacttcgttcttggtcctgagcatagtagg	TOP	sub-set 1	SNPs used for scaffolding	0.875
347	CMPSNP2043	8	58.634	CM3.5.1_scaffold00036	113607	10216634	[T/C]	CMPSNP2043-0_B_U_2095848349	ACTTCGTCAGTAACGGACCAATTGAATCAACCCAAACTTTCCAT	GAGTCGAGGTCATATCGTCAATTGAATCAACCCAAACTTTCCAC	ACTTTGAACATACACATTGTTGGCGCCACATTCGGTGGAACATACGTCTGCCTATAGTGAGTC	CGCCACATTCGGTGGAACATAC	BOT	8	diploid	Other	TATTTAAGAACGATGATCATAACTTGTTTTGTAATATCAATAAAAATAATGTTCCTATGTTGTAAGTATGTAATGACCAACAATGTGTATGTTCAAAGTG[G/A]TGGAAAGTTTGGGTTGATTCAATTGTTCAATTAATATATGTAGTTTAGCAACTTTGTGTGATCTCAAAGGCATTACTCATGTGTTTTATGGGTTGTGTG	BOT	sub-set 1	SNPs used for scaffolding	0.964
348	CMPSNP2053	8	58.634	CM3.5.1_scaffold00036	810465	10913492	[C/G]	CMPSNP2053-0_T_U_2095848370	ACTTCGTCAGTAACGGACTGTATGGACTTGGCTTGTGAGAAAC	GAGTCGAGGTCATATCGTTGTATGGACTTGGCTTGTGAGAAAG	TAAAGTTGCTTACAACACAGCAGTAGTCTTTGGTCACGCGGGAAGTCTGCCTATAGTGAGTC	GTAGTCTTTGGTCACGCGGGAA	TOP	8	diploid	Other	AGAGAGAAGTTAGAAATAAAGACATAATTGAAAAAGAGAGCAAAAATCATGTGAGAAATATCCTGAGAAAAGAAAGTGTATGGACTTGGCTTGTGAGAAA[C/G]CTAAAGTTGCTTACAACACAGCAAGCACCTGCATAAGACAAATTACAGGTGAAATGGGACCCGATAGCTGATTACCCTGTAAGGACCTGAAATTGACAA	BOT	sub-set 1	SNPs used for scaffolding	0.955
349	CMPSNP2056	8	58.995	CM3.5.1_scaffold00036	3187373	13290400	[A/G]	CMPSNP2056-0_T_U_2095848375	ACTTCGTCAGTAACGGACGCCCATATCTATCACTTTGGGTGTCATA	GAGTCGAGGTCATATCGTGCCCATATCTATCACTTTGGGTGTCATG	TTTACTTCTTGACTCGGTTAGTTCGGTTGACCAGTACCACGATTCGTCTGCCTATAGTGAGTC	CGGTTGACCAGTACCACGATTC	TOP	8	diploid	Other	TCTCGCTATCATCTCTGGACTTGGATGCACTCTCATTTTGTTATCAGTTTGTCATCGAGCTCTGCCTGCACTTCCCATATCTATCACTTTGGGTGTCAT[A/G]TTTTACTTCTTGACTCGGTTAGTTATGGAGCCGTTTGTTGTTGGGACTGCCACAAATTTAATGATGTTCTGATTCTACTTGTTTTACTCAGAGTTTAGAT	TOP	sub-set 1	SNPs used for scaffolding	0.917
350	CMPSNP2436	8	59.356	CM3.5.1_scaffold00112	2243	14281406	[T/G]	CMPSNP2436-0_B_U_2120977869	ACTTCGTCAGTAACGGACGAGGTTTTCGAGCATGCTTTCACT	GAGTCGAGGTCATATCGTGAGGTTTTCGAGCATGCTTTCACG	GTACAAATTTGGGTTTTAACGACACCGATAGTCACGATCTGTGGCGTCTGCCTATAGTGAGTC	ACCGATAGTCACGATCTGTGGC	BOT	8	diploid	Other	CTATTTTCAACGACACATTTTACTCCCACGCTACCCCTTTTTTATTTTTAACGACACAATGTTTTGATTTGTAGTGTCGTTAAAACCCAAATTTGTACC[A/C]GTGAAAGCATGCTCGAAAACCTATGATAAGTTGTAGGGAACTACTTGCTAACGCACTTGACTTTGGCCATACTTTTAACTCATGCTTTGCCCTTTACTCA	TOP	sub-set 1	SNPs used for scaffolding	0.968
351	CMPSNP2438	8	59.356	CM3.5.1_scaffold00112	135141	14414304	[T/C]	CMPSNP2438-0_B_U_2095851434	ACTTCGTCAGTAACGGACCATTACCAATACAATGCATTTTTATCCAT	GAGTCGAGGTCATATCGTCATTACCAATACAATGCATTTTTATCCAC	GTCTCTCTTTCATATCTTTATTATCCTCAAGCCCGTCTAATGACCTTCTGGTCTGCCTATAGTGAGTC	TCAAGCCCGTCTAATGACCTTCTG	BOT	8	diploid	Other	GAACTTATAACTAGGGCATCCTTATTGAGTACAAAACATACACTTACATTACTTAAAACACATCAACAAGATGGATAATAAAGATATGAAAGAGAGACA[A/G]TGGATAAAAATGCATTGTATTGGTAATGTAGGCCTTTTGGCCATGAAATGAAGAATAATCATATAATATATCACAAAGTACACTAATGTGAACACGATTG	TOP	sub-set 1	SNPs used for scaffolding	0.756
352	CMPSNP2441	8	59.356	CM3.5.1_scaffold00112	229225	14508388	[A/G]	CMPSNP2441-0_T_U_2095851439	ACTTCGTCAGTAACGGACGCCAACACAAAGATTTCAGAGTAAATTGGA	GAGTCGAGGTCATATCGTGCCAACACAAAGATTTCAGAGTAAATTGGG	CATAATGTTTATTAAGGACTCATGCAGCGGTGATAGGGCAGCTCATTGTCTGCCTATAGTGAGTC	AGCGGTGATAGGGCAGCTCATT	TOP	8	diploid	Other	GTTGCATATAAGTTTTGTTCTCTTTTGTGCAAATGTTAGCGAAAAGTGAGATTTCTTAAGTAAGACAGGGTCCAACACAAAGATTTCAGAGTAAATTGG[A/G]TCATAATGTTTATTAAGGACTCATGCCTATATAGTATTTTATATTCACAATATCAATTATCTATCTACTTTTATTATTTACACAATTGATGTGATATGAA	TOP	sub-set 1	SNPs used for scaffolding	0.85
353	F013	8	59.356	CM3.5.1_scaffold00058	576812	15100449	[A/G]	F013-0_T_F_1862784348	ACTTCGTCAGTAACGGACTTTGAACTGGACGGATAGTTTATTTGA	GAGTCGAGGTCATATCGTTTTGAACTGGACGGATAGTTTATTTGG	TTGTCAAACTATTTTGGTTCTTACCTGCTTGCCTAAATTATCGCCCAGGTCTGCCTATAGTGAGTC	CTGCTTGCCTAAATTATCGCCCAG	TOP	8	diploid	Other	ATTTTGTCTCGTACCTTTGATTCTAAGATAGAATGTTTGAACTGGACGGATAGTTTATTTG[G/A]ATTGTCAAACTATTTTGGTTCTTACAAGGAGTTTCTGTGAAAAATATATTGAAGTTTCG	BOT	sub-set 2	SNPs used for scaffolding	#N/A
354	CMPSNP2371	8	59.717	CM3.5.1_scaffold00103	575261	16864963	[A/G]	CMPSNP2371-0_T_U_2120977829	ACTTCGTCAGTAACGGACTGGAATTGAAGAATTTGGAAGTACCCA	GAGTCGAGGTCATATCGTTGGAATTGAAGAATTTGGAAGTACCCG	GGAAATAGAAATTGAACTGAAGACTTCAGAACGTGGTGCGAGGCAAGTCTGCCTATAGTGAGTC	TTCAGAACGTGGTGCGAGGCAA	TOP	8	diploid	Other	GATGTCGTTCATTCGTAATGAAGAGGAAGGAACTGAAGGGGAAGAAATGGCAGTGGAATTAGAAGAAGAAGTGGTGGAATTGAAGAATTTGGAAGTACCC[G/A]TGGAAATAGAAATTGAACTGAAGACGATTATGGGTTTTGCGGCCAAGGGGACTATGAAATTATAAAGTTCAATAGAAGGGAAAGAAGTCATTGAGTTAG	BOT	sub-set 1	SNPs used for scaffolding	0.941
355	CMPSNP2370	8	59.717	CM3.5.1_scaffold00103	574448	16865776	[A/G]	CMPSNP2370-0_T_U_2095850939	ACTTCGTCAGTAACGGACGAGCCTCCATCTTTCTTTCGAACCA	GAGTCGAGGTCATATCGTGAGCCTCCATCTTTCTTTCGAACCG	CAATACTGGGCTTGAGAATGTGTATCCAACGAGGCCCAGTTTGGTCTGCCTATAGTGAGTC	TGTATCCAACGAGGCCCAGTTTG	TOP	8	diploid	Other	TCTTCAATAACTAGAATTGGAAACTTGTTTAATATAGTCACTTGGTTGAGCTTCCTATAATCGATACAAAATTGCCAGCCTCCATCTTTCTTTCGAACC[A/G]ACAATACTGGGCTTGAGAATGGCCTACAACTTGGCCGAATGACCCCTACTTGAAGCATTTCAGTTACTAATTTTTCAATTTCCTCTTTCTGAACGTGACC	TOP	sub-set 1	SNPs used for scaffolding	0.908
356	CMPSNP4029	8	59.717	CM3.5.1_scaffold00103	481644	16958580	[T/G]	CMPSNP4029-0_B_U_2120978771	ACTTCGTCAGTAACGGACGCCAGGACCAGGGCAGTTACCAT	GAGTCGAGGTCATATCGTGCCAGGACCAGGGCAGTTACCAG	GTCGGCATATTTTTTATATTGACCGCGTGGAATACTGCTTGACGGGTCTGCCTATAGTGAGTC	CGCGTGGAATACTGCTTGACGG	BOT	8	diploid	Other	AGTGATTAATGCCATTATTAATGATGTTGACACGGATAAGGTCAGTTTCATCTTCCAGTTAATACTCCAATTACTGGTCAATATAAAAAATATGCCGACA[C/A]TGGTAACTGCCCTGGTCCTGGACCTGGTCCCCCTCGCCTCCTACTTGTCAAACTAAAAGAAATTGTTAGGACTTCTCGTTTGACTTCATTGGAAACATT	BOT	sub-set 1	SNPs used for scaffolding	0.97
357	CMPSNP2367	8	59.899	CM3.5.1_scaffold00103	191110	17249114	[A/C]	CMPSNP2367-0_T_U_2120977827	ACTTCGTCAGTAACGGACGTCCTCCAACAATTGTGGAATAAGAGA	GAGTCGAGGTCATATCGTGTCCTCCAACAATTGTGGAATAAGAGC	ATCAAAAAACACATGTTGTAGGTGGTGTGCAATCACGAGTATCTTGGTCTGCCTATAGTGAGTC	TGGTGTGCAATCACGAGTATCTTG	TOP	8	diploid	Other	CAGTTAGAATGTGTGCAAAGTTGCTGCTAATGTTCTATCCAAAAACCCAGTGGAGAATGAAATATGACAATAACTTCCTCCAACAATTGTGGAATAAGAG[C/A]AATCAAAAAACACATGTTGTAGGCCTTTGCCACTTGCTAAGCATAAATGACAAATGGAGGGGGATATAGGTAAGAGATTGGAGCTTATGTGGTAAGGAC	BOT	sub-set 1	SNPs used for scaffolding	0.917
358	CMPSNP2366	8	60.078	CM3.5.1_scaffold00103	179800	17260424	[T/C]	CMPSNP2366-0_B_U_2095850932	ACTTCGTCAGTAACGGACAGCCGAGTCGCAGGATGCATT	GAGTCGAGGTCATATCGTAGCCGAGTCGCAGGATGCATC	TTATGCATTCCTTAGCTCTTTTATGGCGGATCTATGAAGCAGGACGTCTGCCTATAGTGAGTC	TGGCGGATCTATGAAGCAGGAC	BOT	8	diploid	Other	TCTTCATTTCTTTTTCGCTCAACTTCTGAGTGAGAGCTTAAAGAGAGAAGCCCACCAATCATTCCCTCTAACTTGTAAAAGAGCTAAGGAATGCATAAT[A/G]ATGCATCCTGCGACTCGGCTCCATTCTTTACTTTCCAATTTTATACTTTCAATGTAATGCTTTGACTTTAATATTTTCATGGCCAAGAGGCCTACATCAA	TOP	sub-set 1	SNPs used for scaffolding	0.942
359	CMPSNP2009	8	60.802	CM3.5.1_scaffold00010	7235103	17738498	[A/G]	CMPSNP2009-0_T_U_2120977584	ACTTCGTCAGTAACGGACTGAGGGAGATAACATCTCAAACATTTA	GAGTCGAGGTCATATCGTTGAGGGAGATAACATCTCAAACATTTG	CAGCCTTCGTAGCTCAAACATCGTCGTACAAAGGTTTCTAGGGGTCTGCCTATAGTGAGTC	ATCGTCGTACAAAGGTTTCTAGGG	TOP	8	diploid	Other	GGGGTGAATGTTAACAAATAATATTTCTTTGGCTCTCTTAGGTTAACTTTCTGGCTATCAAATACTATTGTGATGAGGGAGATAACATCTCAAACATTT[A/G]GCAGCCTTCGTAGCTCAAACCCATTGAAAATTTTTGTTGATGCCAACAACAGTAGTCAGAAAAATGGTTGGAAGCCAACAGCCGTTCAATGGAGGAATAG	TOP	sub-set 1	SNPs used for scaffolding	0.748
360	CMPSNP2008	8	60.802	CM3.5.1_scaffold00010	5858521	19115080	[A/C]	CMPSNP2008-0_T_U_2095847876	ACTTCGTCAGTAACGGACTGCAATTAATTGTTCGATCAACAATAACA	GAGTCGAGGTCATATCGTTGCAATTAATTGTTCGATCAACAATAACC	AGGAACGTGAGATGAAACTAATTCTCGAAGTGCGTTCGTCAGATGGTCTGCCTATAGTGAGTC	CTCGAAGTGCGTTCGTCAGATG	TOP	8	diploid	Other	AAGTACCTCTACCTTTAAAAGATTTCTATTAGGTTCCTCCACTTTCAAAGTTTCAATTTTTTATCTTGTGAATGCAATTAATTGTTCGATCAACAATAAC[C/A]TAGGAACGTGAGATGAAACTAATTACTAACTTTAAAGACCATACAGTGGACTTATTTTGGATACAGTCCTTAAACAATCAGTGCAAGCAATAATCTAAT	BOT	sub-set 1	SNPs used for scaffolding	0.86
361	CMPSNP347	8	60.802	CM3.5.1_scaffold00010	5626429	19347172	[G/C]	CMPSNP347-0_B_F_1862783337	ACTTCGTCAGTAACGGACGTATTGCCGTCTCCCATGGAGGG	GAGTCGAGGTCATATCGTGTATTGCCGTCTCCCATGGAGGC	GGAGATTAAGCTAGGGCCGTTGAAGACGGATTCCCTTGTCGTGGTCTGCCTATAGTGAGTC	TGAAGACGGATTCCCTTGTCGTG	BOT	8	diploid	Other	TCTCTGCTGAAGAATTTCCTAGCAAAATGGTCTCGACGACGGCCCTAGCTTAATCTCCA[C/G]CCTCCATGGGAGACGGCAATAACTCCAACAGAGGCCTTGTCTCCGCCAACGCCGCCAGCCG	TOP	sub-set 2	SNPs used for scaffolding	#N/A
362	CMPSNP2007	8	63.012	CM3.5.1_scaffold00010	2207982	22765619	[G/C]	CMPSNP2007-0_B_U_2120977583	ACTTCGTCAGTAACGGACGTGATTGGTATGCAGGATTTTATGCAG	GAGTCGAGGTCATATCGTGTGATTGGTATGCAGGATTTTATGCAC	AGTATTTGCTGTAGTTAGAGTGAAATAGCTTCTGACGGTCCATTGCAGGTCTGCCTATAGTGAGTC	TAGCTTCTGACGGTCCATTGCAG	BOT	8	diploid	Other	TTATTTAGGGTTTCCATGTGTGCCTATATGTATTAAATTCTATCGTATAGAATGAAGTAAGAAGTTTTTCATATTTCACTCTAACTACAGCAAATACTA[C/G]TGCATAAAATCCTGCATACCAATCAACAGTTTTCTTCAGTAAGATGCTTAAGTACAATATTACCTCCGCAATGTTCAGCAAGTAGTGGTTTCTTCCAACA	TOP	sub-set 1	SNPs used for scaffolding	0.911
363	CMPSNP2006	8	65.984	CM3.5.1_scaffold00010	994576	23979025	[A/G]	CMPSNP2006-0_T_U_2095847871	ACTTCGTCAGTAACGGACGCGGAGTGATCATTTTACTTGGTATAGTTTA	GAGTCGAGGTCATATCGTGCGGAGTGATCATTTTACTTGGTATAGTTTG	ATAGTTGTAAGAAGAAAGAATGAGAATCTATATCCCGAAAGTACAGGCCCGTCTGCCTATAGTGAGTC	TCTATATCCCGAAAGTACAGGCCC	TOP	8	diploid	Other	TACCCGAGGAAAAGAAAAAAGACCAATCACGTAAGGCAGTTCTTGCCCTGAGTATAGTTGGTGGCGTTGTCGGAGTGATCATTTTACTTGGTATAGTTT[A/G]TATAGTTGTAAGAAGAAAGAATGAGAAGAATACGGTGAAGAAACCTCCAACAAATTTAATAGTAGAGAATCCATCTGCTGGGTACACCTCAAAGCTGCTC	TOP	sub-set 1	SNPs used for scaffolding	0.725
364	CMPSNP2216	8	69.334	CM3.5.1_scaffold00076	930191	25596372	[A/G]	CMPSNP2216-0_T_U_2095849914	ACTTCGTCAGTAACGGACGGTTTATGAAAGAAGCTGGTTGGTATCA	GAGTCGAGGTCATATCGTGGTTTATGAAAGAAGCTGGTTGGTATCG	TATAGCTTTGTGTTTCTCCATTGCGGGATCTAGGTCAACACGGGTGTCTGCCTATAGTGAGTC	CGGGATCTAGGTCAACACGGGT	TOP	8	diploid	Other	GAGCTAAGGAGCAACCAAACAGCTTGCAAGTGAGAAACAAACAATGGATGATTGAGATTATTAAAGAGAAAGGGGTTTATGAAAGAAGCTGGTTGGTATC[G/A]TTATAGCTTTGTGTTTCTCCATTGTTAATATATGCTTCAAGCTCTGAGTGAGTGAGGATAGTTTTAGTTTGCTTGTATAACAATAAGAAGCTCAAAGTG	BOT	sub-set 1	SNPs used for scaffolding	0.9
365	CMPSNP2215	8	69.334	CM3.5.1_scaffold00076	929205	25597358	[T/C]	CMPSNP2215-0_B_U_2120978761	ACTTCGTCAGTAACGGACGTTTGATTTGGACAACTTTGGTACAAT	GAGTCGAGGTCATATCGTGTTTGATTTGGACAACTTTGGTACAAC	GAATAACCTCAACCATTTGTGTTGCTGGTGCCACTACGGAAACCGTCTGCCTATAGTGAGTC	TGCTGGTGCCACTACGGAAACC	BOT	8	diploid	Other	TTGAAGAAAATTCCAAGACAATAATCTAAAAATTTGTATGTATAAGGTACCATTAGAAAACAAAAACAAAAACACAAACACAAATGGTTGAGGTTATTCA[G/A]TTGTACCAAAGTTGTCCAAATCAAAGGTAGGTTGGTAGGACTTGTCATTTATGAAAAACATATCCAATCAAAACACACTTTCTATCTATTTTTTATTTT	BOT	sub-set 1	SNPs used for scaffolding	0.908
366	CMPSNP2210	8	69.334	CM3.5.1_scaffold00076	910816	25615747	[A/G]	CMPSNP2210-0_T_U_2095849902	ACTTCGTCAGTAACGGACGTTCAAAAAGAGGAGTATGAACATCATTAA	GAGTCGAGGTCATATCGTGTTCAAAAAGAGGAGTATGAACATCATTAG	TTTTAGAGCCGTTCTATTGTAGAGTTCGCAGAAAGACCGACTCCTGTCTGCCTATAGTGAGTC	GTTCGCAGAAAGACCGACTCCT	TOP	8	diploid	Other	GCAAATATGTATGTGCAAACTACGATAATAAAATATTAAAATCCTAATGGACCACCTTAACATATATCCTTTTTCAAAAAGAGGAGTATGAACATCATTA[G/A]ATTTTAGAGCCGTTCTATTGTAGAAATATAGAAATGAATAGTGTGGAAGGTGCAAACCAAAAGGAACACTTACAATTTCACTAATTCAGGAAAATTTTC	BOT	sub-set 1	SNPs used for scaffolding	0.785
367	CMPSNP2209	8	70.059	CM3.5.1_scaffold00076	189398	26337165	[T/C]	CMPSNP2209-0_B_U_2120978760	ACTTCGTCAGTAACGGACGAAAAGAACTCCAAAGTCACAGACACAT	GAGTCGAGGTCATATCGTGAAAAGAACTCCAAAGTCACAGACACAC	CAAACCAAATGATCAAAAGTTTAGCCAGTAAGACCCGAGCCCTTTGTCTGCCTATAGTGAGTC	GCCAGTAAGACCCGAGCCCTTT	BOT	8	diploid	Other	TTTCTTCTTCAGTTTCCAATAATTTGATCTAATTATTTCAAAAGCTTTGATTTTTATTTTTCTTTTTCTAAAGAATTAAACTTTTGATCATTTGGTTTGT[G/A]TGTGTCTGTGACTTTGGAGTTCTTTTATTCTTATTGAATTTGAATTTTGAATTACAAATGGTTTCAAAATATTACCACAAATTTTCACGTGGAGTAGTA	BOT	sub-set 1	SNPs used for scaffolding	0.919
368	CMPSNP2208	8	71.15	CM3.5.1_scaffold00076	64287	26462276	[T/C]	CMPSNP2208-0_B_U_2095849897	ACTTCGTCAGTAACGGACGTGAAAATTTTCGTGTTCATAAAGATGAAT	GAGTCGAGGTCATATCGTGTGAAAATTTTCGTGTTCATAAAGATGAAC	ATCGTCTTCATATAACAAAACGACCTTGCGTCCGAGAGTAAGGGCGTCTGCCTATAGTGAGTC	CCTTGCGTCCGAGAGTAAGGGC	BOT	8	diploid	Other	tttttcaggataattttcattgaattacttgatcgtttgtctctatgaacatgatcgtttaacaatatacagacgatcgttttgttatatgaagacgatc[G/A]ttcatctttatgaacacgaaaattttcaatattttgtatgattcgcatctttaaacgattttgtatcaaattcaatacgattgtttaaacgatgagcgt	BOT	sub-set 1	SNPs used for scaffolding	0.859
369	CMPSNP2255	8	71.511	CM3.5.1_scaffold00086	923229	26758361	[A/G]	CMPSNP2255-0_T_U_2095850179	ACTTCGTCAGTAACGGACTGAAACTACATGGCACCTCATAACAA	GAGTCGAGGTCATATCGTTGAAACTACATGGCACCTCATAACAG	AGACAACATTGGAAATTTTATAATTTACGGATGGCAACAAGTACGGATTGTCTGCCTATAGTGAGTC	TACGGATGGCAACAAGTACGGATT	TOP	8	diploid	Other	AACATAAGATATAAAGAACACCATTCTGTCACTTAAGCAATGCAAGGCAACAAAGAGTAATAGCAGCAAAGAGATGAAACTACATGGCACCTCATAACA[A/G]TAGACAACATTGGAAATTTTATAATTAGCAAAAGTGAAGTTCGTAATAAAAATGTCAATTCCCATTTCTAGTTCATATAAGTGTTAACAATTAAAGCAAG	TOP	sub-set 1	SNPs used for scaffolding	0.909
370	CMPSNP397	8	72.971	CM3.5.1_scaffold00086	491538	27190052	[A/G]	CMPSNP397-0_T_F_1862783395	ACTTCGTCAGTAACGGACAGCGATTGTGAATCTACACGTCCA	GAGTCGAGGTCATATCGTAGCGATTGTGAATCTACACGTCCG	GAGAGTCGTAAAAGCTATTGGTGACTTGAAGCCGTCCTTGTCCCAGTCTGCCTATAGTGAGTC	ACTTGAAGCCGTCCTTGTCCCA	TOP	8	diploid	Other	CTTGACCGTCGGACTGGTGTCGGTCGAGAAGACGGTTAAGCGATTGTGAATCTACACGTCC[G/A]AGAGAGTCGTAAAAGCTATTGGTGGTACCGGAGCAGAGAAACCCGGTGACGGTGGCGAC	BOT	sub-set 2	SNPs used for scaffolding	#N/A
371	CMPSNP2254	8	72.971	CM3.5.1_scaffold00086	411223	27270367	[T/C]	CMPSNP2254-0_B_U_2120977754	ACTTCGTCAGTAACGGACGTTTTCTTTTGAATTTAAATGAAATCGACT	GAGTCGAGGTCATATCGTGTTTTCTTTTGAATTTAAATGAAATCGACC	AAAATAGTTAAACTCAAACAAATTACTGTTGAATCAGCTCACGTTCGGGGTCTGCCTATAGTGAGTC	GTTGAATCAGCTCACGTTCGGG	BOT	8	diploid	Other	TTTACTTCCTTCTTTCTTTGCTTTTCATTTTATATATAATTATTTGAAATGCAGTTGATTAATCAATTTATGAGTAATTTGTTTGAGTTTAACTATTTTC[G/A]GTCGATTTCATTTAAATTCAAAAGAAAAAAAGAATAATCACCACCCCAAAATTATTTTGTTGTCCAAGGAGTACCTAAGTTACTATCATGAAAAAATTA	BOT	sub-set 1	SNPs used for scaffolding	0.654
372	CMPSNP4102	8	73.332	CM3.5.1_scaffold00107	162609	27845198	[T/C]	CMPSNP4102-0_B_U_2120977846	ACTTCGTCAGTAACGGACGTCAAGAATGCAAACCAGATCAAATTATT	GAGTCGAGGTCATATCGTGTCAAGAATGCAAACCAGATCAAATTATC	ACTATGGTCTAAAGCCAAAGTAAGCACCGAATCCGTGGTCGGAGTTGTCTGCCTATAGTGAGTC	CACCGAATCCGTGGTCGGAGTT	BOT	8	diploid	Other	AATACGTCTATGATGCAAACTAAATCTCAAATTAAAGCAACTATCATCTCGAGACTGACTTTTGAATATGGTTGCCTTACTTTGGCTTTAGACCATAGTG[G/A]ATAATTTGATCTGGTTTGCATTCTTGAAGATACTTCATTCCCCTGATAATAAAAAGACTTACATAAAGTTACAATATAGAAGATTAAGTCTCCTGATAG	BOT	sub-set 1	SNPs used for scaffolding	0.892
373	CMPSNP2395	8	73.332	CM3.5.1_scaffold00107	337156	28019745	[T/C]	CMPSNP2395-0_B_U_2095851130	ACTTCGTCAGTAACGGACTGGGAGAATGGATGTAGAAATATATTGT	GAGTCGAGGTCATATCGTTGGGAGAATGGATGTAGAAATATATTGC	TTTATAAATAAAGCTTTAGGCTTGTCTACTGGGCTGTGCGGAACGACGTCTGCCTATAGTGAGTC	CTACTGGGCTGTGCGGAACGAC	BOT	8	diploid	Other	CGGCTCGCCTCATTTCCCTGTACTTTCATTTGCACTTTCTTTGCTTGTATTTGTGATGTAAACTCCATGTCCAACAAGCCTAAAGCTTTATTTATAAAT[A/G]CAATATATTTCTACATCCATTCTCCCATTTCTTTATTTATAAATACGATATATTTCTACATTCATTCCCCCATTTCTTTATCTCTCATATTTATTTAAGT	TOP	sub-set 1	SNPs used for scaffolding	0.789
374	CMPSNP2289	8	73.332	CM3.5.1_scaffold00091	116055	28167987	[A/C]	CMPSNP2289-0_T_U_2120978764	ACTTCGTCAGTAACGGACGAGATGGGCAATGAAGCAATCAATA	GAGTCGAGGTCATATCGTGAGATGGGCAATGAAGCAATCAATC	TTTATATATAATGCAAAATAGTGCTACCTTCAAACCGGGTGGCATTTCGTCTGCCTATAGTGAGTC	ACCTTCAAACCGGGTGGCATTTC	TOP	8	diploid	Other	TTACCCTAAAAATGAAATTGGGGGATACATCATATTCAATAAGTTTTGAGTTTCCCACGAACTACATACAACCTGTAGATGGGCAATGAAGCAATCAAT[A/C]ATTTATATATAATGCAAAATAGTGCTAAATATTATTATTAATTGGGAGAATAGTTGATTACTGCTTTGACCTAACTGCTCAGACACACAACATTTAATCA	TOP	sub-set 1	SNPs used for scaffolding	0.833
375	CMPSNP354	8	73.693	CM3.5.1_scaffold00091	499720	28551652	[G/C]	CMPSNP354-0_B_U_1862783344	ACTTCGTCAGTAACGGACGGCCTGAGGAGTAAGCCTTGGTTCG	GAGTCGAGGTCATATCGTGGCCTGAGGAGTAAGCCTTGGTTCC	GCACGTTTGTTCAGTGTAAAGGCTAAGCCGGTACGCAGACGTTGTCTGCCTATAGTGAGTC	GCTAAGCCGGTACGCAGACGTT	BOT	8	diploid	Other	ATAAAGGAAATCAAAAGAAAAGGCCAAAGAAAACTCAAGCTTTACACTGAACAAACGTGCT[C/G]GAACCAAGGCTTACTCCTCAGGCAATGAGAAATGGTAAGACAGTCAACATGAAAGCCTC	BOT	sub-set 2	SNPs used for scaffolding	#N/A
376	CMPSNP1092	8	73.693	CM3.5.1_scaffold00091	502398	28554330	[T/G]	CMPSNP1092-0_B_F_1862783993	ACTTCGTCAGTAACGGACGGCTGAGTCTGGGACTGTGGATGT	GAGTCGAGGTCATATCGTGGCTGAGTCTGGGACTGTGGATGG	CGTAGGCTGAAGAATTGTAAGTGTATCCAACGAGGCCCAGTTTGGTCTGCCTATAGTGAGTC	TGTATCCAACGAGGCCCAGTTTG	BOT	8	diploid	Other	ACCGGTGGCTACGGAGCTCCACCACCGACTGCTCAGCCTTACAATTCTTCAGCCTACGG[A/C]CATCCACAGTCCCAGACTCAGCAGCCCTACGCTCCGGTGGCCGCGCCATATGGCGGACCGT	TOP	sub-set 2	SNPs used for scaffolding	#N/A
377	CMPSNP2290	8	77.755	CM3.5.1_scaffold00091	840165	28892097	[C/G]	CMPSNP2290-0_T_U_2095850365	ACTTCGTCAGTAACGGACGCGAATGCAGTGCAGTATCTTTCTCTC	GAGTCGAGGTCATATCGTGCGAATGCAGTGCAGTATCTTTCTCTG	CGTTTTAGTATCATCATTAAGCATCACTAATGACAGGCGGATGCGTGTCTGCCTATAGTGAGTC	CACTAATGACAGGCGGATGCGT	TOP	8	diploid	Other	TATCGGGAGCTAAAAGACCTCTGCAAAAACAACTTAGATTCCTTTCCAAAATCAGCAGCAACCCGAGAGATTGCCGAATGCAGTGCAGTATCTTTCTCT[C/G]TCGTTTTAGTATCATCATTAAGCATATCGCATTCGTACTCCCAAACATCAACTAAATTTTATAAAGAAAAATTATGGTGCATTAGGATAAACAGAAAACG	TOP	sub-set 1	SNPs used for scaffolding	0.939
378	PSI_25-H03	8	77.359	CM3.5.1_scaffold01600	522515	29533018	[G/C]	PSI_25-H03-0_B_F_1862784289	ACTTCGTCAGTAACGGACGTGGGCGGCATAATTGAATAACGG	GAGTCGAGGTCATATCGTGTGGGCGGCATAATTGAATAACGC	ATTACTTGGATAGAAGTTCTGAGTTAGAGCACAAACGTGTATTCGGGCGTCTGCCTATAGTGAGTC	AGAGCACAAACGTGTATTCGGGC	BOT	8	diploid	Other	CCCTTCGATTTCCGCCTCCGTCCTTCGCCTCTGAACTCAGAACTTCTATCCAAGTAATC[C/G]CGTTATTCAATTATGCCGCCCAAGCTCGATCCTTCCCAGGTCGTCGAGGTTTTCGTCCGAG	TOP	sub-set 2	SNPs used for scaffolding	#N/A
379	CMPSNP1166	8	81.501	CM3.5.1_scaffold00002	41313	29585366	[T/C]	CMPSNP1166-0_B_U_1862784052	ACTTCGTCAGTAACGGACGCCGAGGCTGGTCAAGCAACTTT	GAGTCGAGGTCATATCGTGCCGAGGCTGGTCAAGCAACTTC	TCACTGCAACTTTACTCGCAGTTCGCAGAAAGACCGACTCCTGTCTGCCTATAGTGAGTC	GTTCGCAGAAAGACCGACTCCT	BOT	8	diploid	Other	TCCAATTCAGAAATCGCTGAATTTCGCCTTGTATGTTGTTTGCGAGTAAAGTTGCAGTGAC[G/A]AAGTTGCTTGACCAGCCTCGGAAACAAGGAGGCTAGAGGTTGAAGAAAGAGGGTAATGA	BOT	sub-set 2	SNPs used for scaffolding	#N/A
380	CMPSNP2001	8	83.073	CM3.5.1_scaffold00002	200491	29744544	[A/G]	CMPSNP2001-0_T_U_2095847843	ACTTCGTCAGTAACGGACAAATGCAAGCTCACAACAAGATGATA	GAGTCGAGGTCATATCGTAAATGCAAGCTCACAACAAGATGATG	AATAAAAACATTTAAAGATCAGCATACACGTTGCCCTTAGGTATCCGGTCTGCCTATAGTGAGTC	TACACGTTGCCCTTAGGTATCCG	TOP	8	diploid	Other	AAGTCATAAGACATTCAGAACGGGAACACCACCCAAAATGTTTACTAATTGAGCCTACTATTTGAAAATGGAGAAAATGCAAGCTCACAACAAGATGAT[A/G]GTGTAATTAATTTATATAATAAAAACATTTAAAGATCAGCAATAGAAGTAAAGACAAACCTCTTGTATTGTATTGTCTTGGTGGTCAACACAAGAATTTC	TOP	sub-set 1	SNPs used for scaffolding	0.608
381	HS_39-A03	8	89.289	CM3.5.1_scaffold00002	597954	30142007	[A/T]	HS_39-A03-0_T_F_1862784340	ACTTCGTCAGTAACGGACGTGTTTGTGAAAAAGTCAGGAAGTTGATA	GAGTCGAGGTCATATCGTGTGTTTGTGAAAAAGTCAGGAAGTTGATT	ATTTTTTTTTTCTTTAATTGCAGACGAGTGGCTCCTCAACGTCCAGGTCTGCCTATAGTGAGTC	CGAGTGGCTCCTCAACGTCCAG	TOP	8	diploid	Other	TTGGTTATTCTATACAATTCCTTTGTTCTTTTATTGTTTGTGAAAAAGTCAGGAAGTTGAT[A/T]GATTTTTTTTTTCTTTAATTGCAGATGCAACCATAATGTTGCTTCCATGAAAGAGTACG	BOT	sub-set 2	SNPs used for scaffolding	#N/A
382	CMPSNP1066	8	103.245	CM3.5.1_scaffold00002	2318190	31862243	[A/G]	CMPSNP1066-0_T_F_1862783969	ACTTCGTCAGTAACGGACGAATGGAGGCGTCACTGGTGACA	GAGTCGAGGTCATATCGTGAATGGAGGCGTCACTGGTGACG	GCTCAGTGGATGCAGTAGTGATGCTGGGCTACCGTAACGATACGTCTGCCTATAGTGAGTC	ATGCTGGGCTACCGTAACGATAC	TOP	8	diploid	Other	GATCATCGTCGCCCTTATCCATTGATGTGGAAGATGATGCAATGGAGGCGTCACTGGTGAC[G/A]GGCTCAGTGGATGCAGTAGTGCAAAATGAGAACGGAAACCGTGTACCATTTCTGGAGAT	BOT	sub-set 2	SNPs used for scaffolding	#N/A
383	CMPSNP205	8	102.521	CM3.5.1_scaffold00002	2938985	32483038	[T/C]	CMPSNP205-0_B_U_1862783206	ACTTCGTCAGTAACGGACGGGCCATGGTCGAACAGCTCAT	GAGTCGAGGTCATATCGTGGGCCATGGTCGAACAGCTCAC	ACATGTCGTCCTCTTCCTTACTCTACCTACAGTTCGATAGCCCGGTCTGCCTATAGTGAGTC	TCTACCTACAGTTCGATAGCCCG	BOT	8	diploid	Other	ATTGGATTTTGGAGACGAGGGTTAAATCGGACTTTTTGCGTAAGGAAGAGGACGACATGTT[G/A]TGAGCTGTTCGACCATGGCCGTGTCGATGCTCTTTGGTTAGGCGCTTGAGGGTTCCATT	BOT	sub-set 2	SNPs used for scaffolding	#N/A
384	CMPSNP261	9	0	CM3.5.1_scaffold00051	2454972	57881	[G/C]	CMPSNP261-0_B_U_1862783256	ACTTCGTCAGTAACGGACGGAAATTGTCTGGACTCCCAGGAAG	GAGTCGAGGTCATATCGTGGAAATTGTCTGGACTCCCAGGAAC	AGAGAGAGAGGAGAGGGCTTTTCCTCAGTTGGGAAGGCGCTCAGTCTGCCTATAGTGAGTC	TCCTCAGTTGGGAAGGCGCTCA	BOT	9	diploid	Other	TACACAAATTTTACAGAATACTATCAAGAGAACCAACACAAAGCCCTCTCCTCTCTCTCTT[C/G]TTCCTGGGAGTCCAGACAATTTCAGACAGCTCTCCCCGCCAATCTAGCTGCAACCCCAA	BOT	sub-set 2	SNPs used for scaffolding	#N/A
385	CMPSNP173	9	4.131	CM3.5.1_scaffold00051	1919633	593220	[A/C]	CMPSNP173-0_T_F_1862783163	ACTTCGTCAGTAACGGACGTGCCTGGAATCTTCAAATTCAAA	GAGTCGAGGTCATATCGTGTGCCTGGAATCTTCAAATTCAAC	ACAGAGTATAAAAAATCAGAGGCGGTTGAATCGGTGTTCACGACGGTCTGCCTATAGTGAGTC	GGTTGAATCGGTGTTCACGACG	TOP	9	diploid	Other	GAAAACCGAAGAACCCCACGAATCGAAATCTGACCAAACTGCCTGGAATCTTCAAATTCAA[C/A]TACAGAGTATAAAAAATCAGAGGCGCAGAGGGGACTTTTGAGGATTATAGGAAACTGCC	BOT	sub-set 2	SNPs used for scaffolding	#N/A
386	CMPSNP761	9	18.871	CM3.5.1_scaffold00051	1303472	1209381	[A/G]	CMPSNP761-0_T_F_1862783723	ACTTCGTCAGTAACGGACGAGAACGATCTTCCAGTAGCGGAA	GAGTCGAGGTCATATCGTGAGAACGATCTTCCAGTAGCGGAG	AACTCAGATTCTTGGAAGGGTTCAAGCGGGGCTGTCAACACAGTCTGCCTATAGTGAGTC	TTCAAGCGGGGCTGTCAACACA	TOP	9	diploid	Other	GATTGGAGGAATCAGAGGCACTGGCTTGAGTAGAGGAAGAGAACGATCTTCCAGTAGCGGA[G/A]AAACTCAGATTCTTGGAAGGGGAGAAGAGTTTGGAGCTTTGAGTGAACAATGGACCGGA	BOT	sub-set 2	SNPs used for scaffolding	#N/A
387	CMPSNP601	9	25.081	CM3.5.1_scaffold00051	708589	1804264	[T/C]	CMPSNP601-0_B_U_1862783598	ACTTCGTCAGTAACGGACGTGTTTCTCATTTGGTTGGAAAATATTTT	GAGTCGAGGTCATATCGTGTGTTTCTCATTTGGTTGGAAAATATTTC	GTGTCAAGTGTGAGATGAAGTGGGAGGTTATGTGGTCGTAATCCCGTCTGCCTATAGTGAGTC	GGAGGTTATGTGGTCGTAATCCC	BOT	9	diploid	Other	TTGAGAAACACGATCTAACATCAAATAGGGAAAATAAACACTTCATCTCACACTTGACACT[G/A]AAATATTTTCCAACCAAATGAGAAACAGTCTCCACTTTCATTTCCAATTCCATGTCTTT	BOT	sub-set 2	SNPs used for scaffolding	#N/A
388	CMPSNP393	9	28.417	CM3.5.1_scaffold00051	261690	2251163	[T/C]	CMPSNP393-0_B_U_1862783390	ACTTCGTCAGTAACGGACGCACGGTGGTTGTAGCACATCGT	GAGTCGAGGTCATATCGTGCACGGTGGTTGTAGCACATCGC	TATCCACAATCAGGAGTGTGGATCTAGGAAGCGGTGCTCTCAGTCTGCCTATAGTGAGTC	GATCTAGGAAGCGGTGCTCTCA	BOT	9	diploid	Other	GCTCGACAATGCGCCCATCTTGGACCACACCAATGCTGTCCACACTCCTGATTGTGGATAA[G/A]CGATGTGCTACAACCACCGTGGTTCGGCCCCTCATGAGCCTTTCGAGAGCCTCTTGCAG	BOT	sub-set 2	SNPs used for scaffolding	#N/A
389	CMPSNP2081	9	32.954	CM3.5.1_scaffold00048	231844	2745696	[C/G]	CMPSNP2081-0_T_U_2095848838	ACTTCGTCAGTAACGGACTGATCTTCAACAAAATCGCCTTTC	GAGTCGAGGTCATATCGTTGATCTTCAACAAAATCGCCTTTG	TATTACGAAAAATTCCAATCTAACTACTACGGCTGGCCTAAACAGGTGTCTGCCTATAGTGAGTC	ACTACGGCTGGCCTAAACAGGT	TOP	9	diploid	Other	TTTGAGATGCTGCACATTGCTTACTACTTTTTCAACAGAGACAAACGGTTGTTTGTAGGTTTAGGTCCGACCTCTTATGATCTTCAACAAAATCGCCTTT[C/G]CTATTACGAAAAATTCCAATCTAACTCTGCTTTCAAAATCATTGAGCTTGAGCTTGGATTCATGTATGATTTCTTCTACACAAAAGCCTCCATCAACCA	BOT	sub-set 1	SNPs used for scaffolding	0.921
390	FR18J20	9	34.396	CM3.5.1_scaffold00048	1022843	3536695	[T/C]	FR18J20-0_B_U_1862784163	ACTTCGTCAGTAACGGACGGAAATGGGCGTCTTATTTCGTTCT	GAGTCGAGGTCATATCGTGGAAATGGGCGTCTTATTTCGTTCC	AACAGACTTTCGTGTCCGAGTGTGCCGCAACTGATAAGCGTTGGTCTGCCTATAGTGAGTC	GTGCCGCAACTGATAAGCGTTG	BOT	9	diploid	Other	GGCCGCCGTAGGAGAGGAGATTGCGGCGTAGCAGGTGTAACTCGGACACGAAAGTCTGTTC[G/A]GAACGAAATAAGACGCCCATTTCGCCGGTTACAACGAGAATCTAGAGAGAGAGAGAGAG	BOT	sub-set 2	SNPs used for scaffolding	#N/A
391	CMPSNP504	9	34.396	CM3.5.1_scaffold00048	1051127	3564979	[A/G]	CMPSNP504-0_T_U_1862783502	ACTTCGTCAGTAACGGACGGGATCTTTTCTTGAAGGTGGAACAAAA	GAGTCGAGGTCATATCGTGGGATCTTTTCTTGAAGGTGGAACAAAG	AGGAGTATGCAGCTATAGCCATCGCTCGGAGTAGCTCAGATGGTGTCTGCCTATAGTGAGTC	CGCTCGGAGTAGCTCAGATGGT	TOP	9	diploid	Other	GGGGCATATTGGGTAAACAAAGGTCACCTAGTTGGATCTTTTCTTGAAGGTGGAACAAA[A/G]GAGGAGTATGCAGCTATAGCCATGGTCACTAGTCTGAAACCTGCCATTGAAGATTTGGCCG	TOP	sub-set 2	SNPs used for scaffolding	#N/A
392	A_17-A08	9	34.396	CM3.5.1_scaffold00048	1640439	4154291	[T/C]	A_17-A08-0_B_F_1862784072	ACTTCGTCAGTAACGGACTCCGAAAATCCAGTTTCATAACGTCT	GAGTCGAGGTCATATCGTTCCGAAAATCCAGTTTCATAACGTCC	GAGAACATCGTCAGCTTCGTGTGCGCTCCGAAAACCACATATAGGTCTGCCTATAGTGAGTC	GTGCGCTCCGAAAACCACATATAG	BOT	9	diploid	Other	TGTCTCTAACTTTGTAATTTTATTTGTTTTTTTTTCAGACGAAGCTGACGATGTTCTCG[A/G]GACGTTATGAAACTGGATTTTCGGATGGAGATCTGTTGATTTTCCCCGACATGATCAAATA	TOP	sub-set 2	SNPs used for scaffolding	#N/A
393	CMPSNP450	9	35.11	CM3.5.1_scaffold00048	2162751	4676603	[T/C]	CMPSNP450-0_B_U_1862783436	ACTTCGTCAGTAACGGACTGGCCTCAGCAACCAATTCAATT	GAGTCGAGGTCATATCGTTGGCCTCAGCAACCAATTCAATC	CAAGTTGTTAGGCTTTAGATTAAACAGGCTATACCGCTGATTGCACGTCTGCCTATAGTGAGTC	CAGGCTATACCGCTGATTGCAC	BOT	9	diploid	Other	CTGTGCCTTGTCTCTGTCTTTCTTTCAAGTGACACTTTTAATCTAAAGCCTAACAACTTGA[G/A]ATTGAATTGGTTGCTGAGGCCACCAACTCCTACAGAAATGGAGGAAGAATCACCCATCT	BOT	sub-set 2	SNPs used for scaffolding	#N/A
394	CMPSNP1077	9	35.825	CM3.5.1_scaffold00048	2542133	5055985	[A/G]	CMPSNP1077-0_T_U_1862783974	ACTTCGTCAGTAACGGACTTTCGTGCAAGAATTCAAGAGAAAA	GAGTCGAGGTCATATCGTTTTCGTGCAAGAATTCAAGAGAAAG	ACAAGAAAGACATTAGTGGAAACTGGTGTGCAATCACGAGTATCTTGGTCTGCCTATAGTGAGTC	TGGTGTGCAATCACGAGTATCTTG	TOP	9	diploid	Other	GGTGGTGAAGATTTTGACAATAGATTGGTTAACCATTTCGTGCAAGAATTCAAGAGAAA[A/G]AACAAGAAAGACATTAGTGGAAACCCCAGAGCACTAAGAAGATTAAGAACAGCTTGTGAAA	TOP	sub-set 2	SNPs used for scaffolding	#N/A
395	CMPSNP2231	9	35.825	CM3.5.1_scaffold00079	157339	5458090	[A/G]	CMPSNP2231-0_T_U_2120977735	ACTTCGTCAGTAACGGACTTTATCATCTGAGATGGCATTGAGTTA	GAGTCGAGGTCATATCGTTTTATCATCTGAGATGGCATTGAGTTG	TGAAATAATTCTGCTAATTTGTAAAGCCTCGCAGGATCTAAGCACTGGTCTGCCTATAGTGAGTC	GCCTCGCAGGATCTAAGCACTG	TOP	9	diploid	Other	CTAGCCCTGTCTGTCTGAGGTGTATTTCCCTTTTTACCCCTTCTCTTATACACCTTGATTGGAGGCCTAGCATATTTATCATCTGAGATGGCATTGAGTT[G/A]GTGAAATAATTCTGCTAATTTGTAAACCGTGAAAGTCTGTAGGATCAATTCTGAAAATGGCTTCTTACCCATTGAATCCTCTGTGGTGAGGATGTTGTC	BOT	sub-set 1	SNPs used for scaffolding	0.874
396	CMPSNP2233	9	37.264	CM3.5.1_scaffold00079	896588	6197339	[T/C]	CMPSNP2233-0_B_U_2095850118	ACTTCGTCAGTAACGGACTCATTTTCAATCCTTCCTTCAGGAT	GAGTCGAGGTCATATCGTTCATTTTCAATCCTTCCTTCAGGAC	TATAGCATCATAACTTCTATTTCTAAAGAGCCTCGCTAACGTAGCCTAGTCTGCCTATAGTGAGTC	AGAGCCTCGCTAACGTAGCCTA	BOT	9	diploid	Other	TGGGTCCTGCACCTGACCATTGTCATATGAGGTCTATTATCCCTGATAGGAATCAGCCTGAAAGATTACCAATTAGAAATAGAAGTTATGATGCTATAG[A/G]TCCTGAAGGAAGGATTGAAAATGACGAACATTTTTATGGTCCTGTACGTTTGGGTCAATTGACTGGGTACAATGATGGCGAACCAGATGACGATGAAAGA	TOP	sub-set 1	SNPs used for scaffolding	0.744
397	CMPSNP895	9	37.62	CM3.5.1_scaffold00079	1225686	6526437	[T/G]	CMPSNP895-0_B_U_1862783844	ACTTCGTCAGTAACGGACTGTCTTCAAGTTTCCTCCATGGTCT	GAGTCGAGGTCATATCGTTGTCTTCAAGTTTCCTCCATGGTCG	TGAGTAGCTTTTCGCAGAATTTAGCGTCCCGTCTCATAGAGTGGTCTGCCTATAGTGAGTC	TAGCGTCCCGTCTCATAGAGTG	BOT	9	diploid	Other	GATAAAAATGAAAGACTTGCCACCGCCGATCAAGCACCCAATTCTGCGAAAAGCTACTCAC[C/A]GACCATGGAGGAAACTTGAAGACATGACCAACCAGACACAAACAACACACTACCCAACA	BOT	sub-set 2	SNPs used for scaffolding	#N/A
398	CMPSNP1063	9	37.62	CM3.5.1_scaffold01595	398605	7068485	[T/G]	CMPSNP1063-0_B_U_1862783966	ACTTCGTCAGTAACGGACGCCAATTGCAAAGTCATACCGTGCT	GAGTCGAGGTCATATCGTGCCAATTGCAAAGTCATACCGTGCG	TTAGCAGTGTTATACCGCTTGTCGTCGTTATGATGCTCTCAAGGACGTCTGCCTATAGTGAGTC	CGTCGTTATGATGCTCTCAAGGAC	BOT	9	diploid	Other	TAAATTTCATGCCTGGTGGGGGCTGAAGAGCTTTTGCAACAAGCGGTATAACACTGCTAAC[C/A]GCACGGTATGACTTTGCAATTGGACAGTTACCCATTTGCAGCCACTCATTGCCCACTGC	BOT	sub-set 2	SNPs used for scaffolding	#N/A
399	PSI_12-C05b	9	38.334	CM3.5.1_scaffold01595	1155400	7825280	[A/G]	PSI_12-C05b-0_T_U_1862784290	ACTTCGTCAGTAACGGACAAGGTTTGCAGTGAGGAAGCATAATA	GAGTCGAGGTCATATCGTAAGGTTTGCAGTGAGGAAGCATAATG	AATAAGTACAGGAGAAAATCTGGAGTGCTGTGAGACGATACGGATTCGTCTGCCTATAGTGAGTC	GTGCTGTGAGACGATACGGATTC	TOP	9	diploid	Other	AGGATGTTGATAGCGAGGAGATACAAGGATTTGGAAGGTTTGCAGTGAGGAAGCATAAT[A/G]AAATAAGTACAGGAGAAAATCTGGAGTTTGTGAAGGTGATAAATGGGTTGGAACRAGGACG	TOP	sub-set 2	SNPs used for scaffolding	#N/A
400	CMPSNP320	9	39.048	CM3.5.1_scaffold01595	2071904	8741784	[A/G]	CMPSNP320-0_T_F_1862783321	ACTTCGTCAGTAACGGACGGCACTTGTGGGTGTGAACACCAA	GAGTCGAGGTCATATCGTGGCACTTGTGGGTGTGAACACCAG	AGTGGCTTCGAACTTGAAAATAGTACCGGGCATTACTCACTCCAGTCTGCCTATAGTGAGTC	GTACCGGGCATTACTCACTCCA	TOP	9	diploid	Other	CTGAAGCCATGAAAGAACAAAATGACAGGATATGAACCTGCACTTGTGGGTGTGAACACCA[G/A]CAGTGGCTTCGAACTTGAAAATATGCCTGATTTCTCGGTGATCAAACTTACTTCAAATT	BOT	sub-set 2	SNPs used for scaffolding	#N/A
401	CMPSNP17	9	39.404	CM3.5.1_scaffold01595	2868418	9538298	[A/G]	CMPSNP17-0_T_U_1862782996	ACTTCGTCAGTAACGGACCGTCCTTGTTGCACCGTCGA	GAGTCGAGGTCATATCGTCGTCCTTGTTGCACCGTCGG	ATCCCTACGAGGTTCTCGGTATGCGGTCGTTTTCTAACCCAGAGGTCTGCCTATAGTGAGTC	ATGCGGTCGTTTTCTAACCCAGAG	TOP	9	diploid	Other	AGAATGCCGCCCCACGGATCCAAATCCGACAAGCAAGATGCGTCCTTGTTGCACCGTCG[A/G]GATCCCTACGAGGTTCTCGGTGTCTCCAGGAACTCCACGGATCAGGAAATCAAAAGCGCAT	TOP	sub-set 2	SNPs used for scaffolding	#N/A
402	AI_39-A12	9	39.404	CM3.5.1_scaffold01595	3265638	9935518	[A/G]	AI_39-A12-0_T_F_1862784197	ACTTCGTCAGTAACGGACGCAAAAGAGTTTGGGTTTGAGAGGA	GAGTCGAGGTCATATCGTGCAAAAGAGTTTGGGTTTGAGAGGG	GTATTTTCAGGGAAGAAATTGATTCTCCGGCTGATGGAACCGTAGGTCTGCCTATAGTGAGTC	TCTCCGGCTGATGGAACCGTAG	TOP	9	diploid	Other	GGAGAAGAGAGAGATTGTGATAGTGAGAGATTAAAAGGCAAAAGAGTTTGGGTTTGAGAGG[G/A]CAGAGGAGAGGTRGGTATTTTCAGGGAAGAAATTGATGTGCAAGAACTGAAGAAGGACG	BOT	sub-set 2	SNPs used for scaffolding	#N/A
403	PSI_25-B05	9	39.76	CM3.5.1_scaffold00055	355967	11658654	[T/C]	PSI_25-B05-0_B_F_1862784293	ACTTCGTCAGTAACGGACTGACTCGACATTGCAGTGCACAT	GAGTCGAGGTCATATCGTTGACTCGACATTGCAGTGCACAC	GGAGCTCTATACAGTTGGTAAACTGCCCAGTTAAGCTGCGCGAATGGTCTGCCTATAGTGAGTC	GCCCAGTTAAGCTGCGCGAATG	BOT	9	diploid	Other	ATTATGCACCAAGGCAAGACCTCAAAAGCTGAAGAGTTTACCAACTGTATAGAGCTCCA[A/G]TGTGCACTGCAATGTCGAGTCATTTGTTTGTGTCTATTGACCTGAACCCAAGAGCCTTTTT	TOP	sub-set 2	SNPs used for scaffolding	#N/A
404	PSI_23-G11B	9	39.76	CM3.5.1_scaffold00055	477094	11779781	[T/C]	PSI_23-G11B-0_B_U_1862784345	ACTTCGTCAGTAACGGACGTGACCAACTTGATCTTGATTCGGTT	GAGTCGAGGTCATATCGTGTGACCAACTTGATCTTGATTCGGTC	AGACGGTTGTTGATGAGAAAGTCACTGGTTGCCAATTCGTATCGCGTCTGCCTATAGTGAGTC	CACTGGTTGCCAATTCGTATCGC	BOT	9	diploid	Other	AAGGTGGAAGGGGGGAAGAAAGCTTTACCTTGTCCTCGACTTTCTCATCAACAACCGTCTC[G/A]ACCGAATCAAGATCAAGTTGGTCAAGCTTCACCCACTCATCAAGTCTCCTATTGACTGT	BOT	sub-set 2	SNPs used for scaffolding	#N/A
405	AI_04-D08	9	39.76	CM3.5.1_scaffold00055	1000674	12303361	[T/C]	AI_04-D08-0_B_F_1862784344	ACTTCGTCAGTAACGGACGTTTCTTAATAATGTTAGCACATCTTTCATT	GAGTCGAGGTCATATCGTGTTTCTTAATAATGTTAGCACATCTTTCATC	TTGTAGAATAAGAAAAACTGCTCTTTCGCGCAAATTGACGGACAGTGGTCTGCCTATAGTGAGTC	TCGCGCAAATTGACGGACAGTG	BOT	9	diploid	Other	TACAAAATGCTTACTCTAATTTGCGTCAAGTATAAGAGCAGTTTTTCTTATTCTACAAT[A/G]ATGAAAGATGTGCTAACATTATTAAGAAAAGAGAGCAGTCAAGTCCCGTAAATCAGAAATC	TOP	sub-set 2	SNPs used for scaffolding	#N/A
406	CMPSNP2121	9	40.116	CM3.5.1_scaffold00055	1964948	13267635	[T/C]	CMPSNP2121-0_B_U_2120977657	ACTTCGTCAGTAACGGACGTTGGCGTTGCAGCCATCACTT	GAGTCGAGGTCATATCGTGTTGGCGTTGCAGCCATCACTC	GTGTAGTTCATGACATGTTCCATAATACTAGCTCCCGGATGTTCACCGTCTGCCTATAGTGAGTC	AATACTAGCTCCCGGATGTTCACC	BOT	9	diploid	Other	attttcatcaatcactaatggctcgtaatccactacatgagatggatctgttacgtactttctcaacatcgaaacatggaacatgtcatgaactacaca[A/G]agtgatggctgcaacgccaaacgatacgccacaggaccaattcgctccaaaatctcaaacggtttaacaaaacaagtactcaactttcccttcttttcaa	TOP	sub-set 1	SNPs used for scaffolding	0.945
407	CMPSNP2197	9	41.039	CM3.5.1_scaffold00074	1087395	14252803	[T/G]	CMPSNP2197-0_B_U_2120978757	ACTTCGTCAGTAACGGACGCCCCATTTTCACTATAACAAATAGATCCT	GAGTCGAGGTCATATCGTGCCCCATTTTCACTATAACAAATAGATCCG	ACAAGGAAATAATTATATAGTTTTCAACTAGCCCTCGCATAGCTTGCGGTCTGCCTATAGTGAGTC	ACTAGCCCTCGCATAGCTTGCG	BOT	9	diploid	Other	GATATGTGACATACGCTTTGGCTTTGTTTTTAAGGAGTGATACACAACAAATATGACGACATTCTTTCTATATGAAAACTATATAATTATTTCCTTGTA[A/C]GGATCTATTTGTTATAGTGAAAATGGGGAAAAGTATATGCTATGGTACATACTAAAGGAATGGAGATGTAAGAAAATATATAAGATTATAAATTTTAGAG	TOP	sub-set 1	SNPs used for scaffolding	0.694
408	CMPSNP2196	9	42.261	CM3.5.1_scaffold00074	553819	14786379	[T/C]	CMPSNP2196-0_B_U_2095849836	ACTTCGTCAGTAACGGACTCAGCATAAAACATACAATCACCAAAT	GAGTCGAGGTCATATCGTTCAGCATAAAACATACAATCACCAAAC	ATTGCATCTAGGAAGTGGGTTACGCGGCAAATATGCTACTCGTCGTCTGCCTATAGTGAGTC	CGCGGCAAATATGCTACTCGTC	BOT	9	diploid	Other	CTATAGCAATAGGATTAACACGTTTGTATCCAGATATGTTATACTGTGAAGTAAAGTGATGGTATAAGTTATTAGTTAACCCACTTCCTAGATGCAATA[A/G]TTTGGTGATTGTATGTTTTATGCTGATATGACTGATGTGTTTGCTCTACTTCTCAAATTCTTTGTATATGCCACTCAAGTCCGCCTTTTCTGCTGCTGGG	TOP	sub-set 1	SNPs used for scaffolding	0.851
409	CMPSNP144	9	42.261	CM3.5.1_scaffold00074	469161	14871037	[T/G]	CMPSNP144-0_B_F_1862783129	ACTTCGTCAGTAACGGACGGGAAAAGGTGATCCAGACGAAAGTT	GAGTCGAGGTCATATCGTGGGAAAAGGTGATCCAGACGAAAGTG	AGGATTACTCATCGGACTGTTTCAACTGCTTGATGCCGCACACTGTCTGCCTATAGTGAGTC	CAACTGCTTGATGCCGCACACT	BOT	9	diploid	Other	AGCTTTCAAGACGATGATGTCTCAAATGAATTCTCAAAACAGTCCGATGAGTAATCCTA[A/C]ACTTTCGTCTGGATCACCTTTTCCAATACCTCCGACATTTGCAACTGGCACGACAGTTACT	TOP	sub-set 2	SNPs used for scaffolding	#N/A
410	CMPSNP103	9	43.336	CM3.5.1_scaffold00005	894790	16235987	[A/G]	CMPSNP103-0_T_F_1862783093	ACTTCGTCAGTAACGGACGTTGTTTTTTTCTTCTTATTCTTAAACCTGA	GAGTCGAGGTCATATCGTGTTGTTTTTTTCTTCTTATTCTTAAACCTGG	AGTAAGTTTACAATTATTTGAAAGCTTTGAGTCGAAGATAGCCAATCACGGTCTGCCTATAGTGAGTC	TTGAGTCGAAGATAGCCAATCACG	TOP	9	diploid	Other	ATAGGTGTTACAACTGAAAAACCTCAAACTTCTTGTTTTTTTCTTCTTATTCTTAAACCTG[G/A]AAGTAAGTTTACAATTATTTGAAAGCTGACTCAGTAGAGCTTTCTCTTAAATAGGATAT	BOT	sub-set 2	SNPs used for scaffolding	#N/A
411	CMPSNP590	9	44.411	CM3.5.1_scaffold00005	1914631	17255828	[T/C]	CMPSNP590-0_B_U_1862783584	ACTTCGTCAGTAACGGACCCTCTGGATTTGATCAGAATATGCAT	GAGTCGAGGTCATATCGTCCTCTGGATTTGATCAGAATATGCAC	CAGGACAAGCTATAGTACACAAACATCGCTCACCACTTGGAGTCGCGTCTGCCTATAGTGAGTC	ATCGCTCACCACTTGGAGTCGC	BOT	9	diploid	Other	AATAAGATCTTTGGTTTCCCAAATTGACATTTTCAGGTTTGTGTACTATAGCTTGTCCTGT[G/A]TGCATATTCTGATCAAATCCAGAGGTCTGAGATATTTGAGGTTCAGAAGTAGGAATACC	BOT	sub-set 2	SNPs used for scaffolding	#N/A
412	CMPSNP254	9	45.126	CM3.5.1_scaffold00005	2739988	18081185	[T/C]	CMPSNP254-0_B_U_1862783246	ACTTCGTCAGTAACGGACGTGCCACTACCACTTCTTCCTGTT	GAGTCGAGGTCATATCGTGTGCCACTACCACTTCTTCCTGTC	ACCAAGTTTGAGTAAAGTAGTCGTGATAGCTTGGGCACAACCCGTAGTCTGCCTATAGTGAGTC	GATAGCTTGGGCACAACCCGTA	BOT	9	diploid	Other	AGTGTCAAATCAAGTGAAAGGGGACTTGTATCAGCAACGACTACTTTACTCAAACTTGGTG[G/A]ACAGGAAGAAGTGGTAGTGGCAGTGTTGGAGTGATCAGGATTTGCTTCTTGACTGCTGC	BOT	sub-set 2	SNPs used for scaffolding	#N/A
413	CMPSNP145	9	49.631	CM3.5.1_scaffold00005	4089922	19431119	[T/C]	CMPSNP145-0_B_U_1862783130	ACTTCGTCAGTAACGGACGAAAGTCCCAACCCCTGGCAT	GAGTCGAGGTCATATCGTGAAAGTCCCAACCCCTGGCAC	TATCCTTCTCTTACGCTCGTGACAAGCGCACCTACTTCAGTCGGTCTGCCTATAGTGAGTC	ACAAGCGCACCTACTTCAGTCG	BOT	9	diploid	Other	GGCGTCCTTGCCATGTCTTGAGCACGGTGTTCTGTAAGGCACGAGCGTAAGAGAAGGATAC[G/A]TGCCAGGGGTTGGGACTTTGGTTCATGGCATTCAGGTTCAGTGTTGCTTCCACTTCAGA	BOT	sub-set 2	SNPs used for scaffolding	#N/A
414	PSI_21-D01	9	54.962	CM3.5.1_scaffold00005	4649313	19990510	[T/C]	PSI_21-D01-0_B_F_1862784297	ACTTCGTCAGTAACGGACAAATGGGGTTCGAGTCGGAACTT	GAGTCGAGGTCATATCGTAAATGGGGTTCGAGTCGGAACTC	AGCATTAGAGCCACTCAAGTGTGGCGGATCTATGAAGCAGGACGTCTGCCTATAGTGAGTC	TGGCGGATCTATGAAGCAGGAC	BOT	9	diploid	Other	ACTGCATGAGCGGGGAATCAATAGATCCAGATTCATTCACTTGAGTGGCTCTAATGCTC[A/G]AGTTCCGACTCGAACCCCATTTTGGAAATGTTCCATTAGCACGGCTATACTTCACAACGTT	TOP	sub-set 2	SNPs used for scaffolding	#N/A
415	CMPSNP159	9	60.701	CM3.5.1_scaffold00005	5199702	20540899	[A/G]	CMPSNP159-0_T_F_1862783147	ACTTCGTCAGTAACGGACCAGAGGTGTTGAAGCTATCATCACAA	GAGTCGAGGTCATATCGTCAGAGGTGTTGAAGCTATCATCACAG	TTTGTATTTACCGTTTGCTTGAATGTTGACCCGGATCTCGTCCGTCTGCCTATAGTGAGTC	AATGTTGACCCGGATCTCGTCC	TOP	9	diploid	Other	TCTCAATGGAGCTAGAAGCGGTGGCTGCCATGGCGGCAGAGGTGTTGAAGCTATCATCACA[G/A]GTTTGTATTTACCGTTTGCTTGGATTCTCTCTTCTTCTACTCCAAGTTTATGGCTTTTG	BOT	sub-set 2	SNPs used for scaffolding	#N/A
416	CMPSNP356	9	72.73	CM3.5.1_scaffold00005	6010607	21351804	[T/C]	CMPSNP356-0_B_F_1862783349	ACTTCGTCAGTAACGGACGTGCTTCTGGAAGAGGGCCAAT	GAGTCGAGGTCATATCGTGTGCTTCTGGAAGAGGGCCAAC	GCCTTTCCTTTGGAATTAGAGTAGAAGCCGTTGATCCACAGGTTGGTCTGCCTATAGTGAGTC	GAAGCCGTTGATCCACAGGTTG	BOT	9	diploid	Other	TTTGGAAAAGAGTTACAGGTGTTGCTATCTTGCATTACTCTAATTCCAAAGGAAAGGCA[A/G]TTGGCCCTCTTCCAGAAGCACCAAATGATGAGTTTGACAAAACTTTCTCAATGAACCAGGC	TOP	sub-set 2	SNPs used for scaffolding	#N/A
417	CMPSNP306	9	81.423	CM3.5.1_scaffold00005	6849889	22191086	[A/G]	CMPSNP306-0_T_F_1862783309	ACTTCGTCAGTAACGGACAGCAGTGATGAGAAATGTCAGTGAAA	GAGTCGAGGTCATATCGTAGCAGTGATGAGAAATGTCAGTGAAG	GAGAAATGCAGAGAAATTAGAAGTCGTAACCCGGATGGCTCTCAACGTCTGCCTATAGTGAGTC	CGTAACCCGGATGGCTCTCAAC	TOP	9	diploid	Other	GCTGAAACTAAAAATGGGTTTCACCCCAACACAGAAAGCAGTGATGAGAAATGTCAGTGAA[G/A]TGAGAAATGCAGAGAAATTAGAAGTAAAATCAGAGATGGGTGCAAAAAGTATGGAGATT	BOT	sub-set 2	SNPs used for scaffolding	#N/A
418	CMPSNP897	9	88.861	CM3.5.1_scaffold00005	7522171	22863368	[T/C]	CMPSNP897-0_B_F_1862783847	ACTTCGTCAGTAACGGACGCGATCCCCCTGCATCCAATTT	GAGTCGAGGTCATATCGTGCGATCCCCCTGCATCCAATTC	ATGAAGAGAGAGAGAAAAAAAGCTGCTGGTGCCACTACGGAAACCGTCTGCCTATAGTGAGTC	TGCTGGTGCCACTACGGAAACC	BOT	9	diploid	Other	AAGGTTGGACTTTAACGTCCAAAGGCATAAATTGAGCTTTTTTTCTCTCTCTCTTCATC[A/G]AATTGGATGCAGGGGGATCGGAATTTGTCATAATGTCTTTGTTTATCTGTTTTGATAATAA	TOP	sub-set 2	SNPs used for scaffolding	#N/A
419	CMPSNP890	9	95.084	CM3.5.1_scaffold00005	8163385	23504582	[T/G]	CMPSNP890-0_B_F_1862783839	ACTTCGTCAGTAACGGACGGGAAGATGAAATTGCAGAGAGAAT	GAGTCGAGGTCATATCGTGGGAAGATGAAATTGCAGAGAGAAG	GGAAGTTTTAGGTTTGAAGAAAGGATCTGCCGACTATTCTCGCACGTCTGCCTATAGTGAGTC	GATCTGCCGACTATTCTCGCAC	BOT	9	diploid	Other	TTTTACCAACCATGGCCACTTCACTCATCGCTGCCCTTTCTTCAAACCTAAAACTTCCT[A/C]TTCTCTCTGCAATTTCATCTTCCCCTTCAACCTTTCGACTCCAAACCCAAACCGTTCCATT	TOP	sub-set 2	SNPs used for scaffolding	#N/A
420	CMPSNP472	9	98.431	CM3.5.1_scaffold00005	8481377	23822574	[C/G]	CMPSNP472-0_T_U_1862783466	ACTTCGTCAGTAACGGACGCATGAGGAAAACATGTGGTTAGAAGAAC	GAGTCGAGGTCATATCGTGCATGAGGAAAACATGTGGTTAGAAGAAG	ATCTACGATTAGTTCTTTAGAAGGGTCAGCCAACAGGACTCGCTCTGGTCTGCCTATAGTGAGTC	TCAGCCAACAGGACTCGCTCTG	TOP	9	diploid	Other	AAGAATCTGAGATAAGGATCAGGCAATGATATCATGAGGAAAACATGTGGTTAGAAGAA[C/G]GATCTACGATTAGTTCTTTAGAAGGGCTGAAGTGAAACATGTAGAAGATAGATTTGTAAAT	TOP	sub-set 2	SNPs used for scaffolding	#N/A
421	CMPSNP84	10	0	CM3.5.1_scaffold00016	5334869	331141	[A/C]	CMPSNP84-0_T_F_1862783075	ACTTCGTCAGTAACGGACGGTTGATGCTGGAGATCTACCGGA	GAGTCGAGGTCATATCGTGGTTGATGCTGGAGATCTACCGGC	GAATTTGGGACAACAAGGGTATGTCAGGGTCCGTGGTATCAACGTCTGCCTATAGTGAGTC	TGTCAGGGTCCGTGGTATCAAC	TOP	10	diploid	Other	GATTCGTACCACCAGGGGAAATATCTTGACCAAGAAGAGGTTGATGCTGGAGATCTACCGG[C/A]TGAATTTGGGACAACAAGGGTACAGCAGGATATGCATTTGCAGCAATCGGATAAAATGA	BOT	sub-set 2	SNPs used for scaffolding	#N/A
422	CMPSNP238	10	10.224	CM3.5.1_scaffold00016	4443702	1222308	[T/G]	CMPSNP238-0_B_F_1862783233	ACTTCGTCAGTAACGGACGGGAACAAAGACTTGGGTCTAAGCTCAT	GAGTCGAGGTCATATCGTGGGAACAAAGACTTGGGTCTAAGCTCAG	AAGTAAGTAACCATAGAATTACAATAAGGGCACTATTACTCGCTAACCGGTCTGCCTATAGTGAGTC	GGGCACTATTACTCGCTAACCG	BOT	10	diploid	Other	TTGATTCTGTTTGATGTTGTATATGGTTTGTTTATTGTAATTCTATGGTTACTTACTTT[A/C]TGAGCTTAGACCCAAGTCTTTGTTCCGTATATCCTACCGAGATTTCAGTGTGATGTTTTGG	TOP	sub-set 2	SNPs used for scaffolding	#N/A
423	CMPSNP16	10	16.198	CM3.5.1_scaffold00016	3943516	1722494	[A/G]	CMPSNP16-0_T_U_1862782994	ACTTCGTCAGTAACGGACGACTGGTAGCCAAGTTTGACATACTTA	GAGTCGAGGTCATATCGTGACTGGTAGCCAAGTTTGACATACTTG	GCTTAACGGAGGTAGAGAAATCGGGGAGTAACCAATTCGGTCATAAGTCTGCCTATAGTGAGTC	GGGGAGTAACCAATTCGGTCATAA	TOP	10	diploid	Other	ATGAGAGTGAGAGTTAAAATGTGGTTGACGAGATACTGGTAGCCAAGTTTGACATACTT[A/G]AGCTTAACGGAGGTAGAGAAATCCGGCAAGATAGGAGGCATATTGAGAGAAATAATTAGAA	TOP	sub-set 2	SNPs used for scaffolding	#N/A
424	PS_40-E11	10	23.929	CM3.5.1_scaffold00016	3059749	2606261	[T/C]	PS_40-E11-0_B_F_1862784301	ACTTCGTCAGTAACGGACGATCCTCATGCGATAAGCCCAAGT	GAGTCGAGGTCATATCGTGATCCTCATGCGATAAGCCCAAGC	CTCAAGGAACTGAATCTTAGGCTATCGTAACCTTGCGAAGAGCGGGTCTGCCTATAGTGAGTC	TATCGTAACCTTGCGAAGAGCGG	BOT	10	diploid	Other	ATTGCTACTGGTTTCGAATGTTGAACATACCCTTTTGCCTAAGATTCAGTTCCTTGAGA[A/G]CTTGGGCTTATCGCATGAGGATGTGGTTAATATGGTGTTAAGGTCTCCCGGTTTGTTGACT	TOP	sub-set 2	SNPs used for scaffolding	#N/A
425	CMPSNP762	10	35.081	CM3.5.1_scaffold00016	1682095	3983915	[T/A]	CMPSNP762-0_B_F_1862783725	ACTTCGTCAGTAACGGACGCAGGTTCTTTGAAACTGAAAGCAGCT	GAGTCGAGGTCATATCGTGCAGGTTCTTTGAAACTGAAAGCAGCA	AAAATAACTACACCTACTCTCAAAACCGGTGATCTTGAGCGATATACTTGTCTGCCTATAGTGAGTC	CCGGTGATCTTGAGCGATATACTT	BOT	10	diploid	Other	GACATTAATGTCCAGTGAAGAGTTGGGATTAGATTTTGAGAGTAGGTGTAGTTATTTTT[A/T]GCTGCTTTCAGTTTCAAAGAACCTGATGTAAACAGTTATGAAGATGAAGTTCTTGCAATTT	TOP	sub-set 2	SNPs used for scaffolding	#N/A
426	CMPSNP671	10	44.753	CM3.5.1_scaffold00016	918193	4747817	[A/G]	CMPSNP671-0_T_F_1862783649	ACTTCGTCAGTAACGGACGAGAAGTAAAAGGAAACCACAGATCCAA	GAGTCGAGGTCATATCGTGAGAAGTAAAAGGAAACCACAGATCCAG	ACCTAATTAAATAGTGGCTACATCAATGCCGTACCAGTATGTTCCGGGTCTGCCTATAGTGAGTC	ATGCCGTACCAGTATGTTCCGG	TOP	10	diploid	Other	TTGTTCATACAATTCAAGAAAGGATTAAAGAAAACAGAAGTAAAAGGAAACCACAGATCCA[G/A]AACCTAATTAAATAGTGGCTACATCATTTATCATGGTCTTTTTATGCATCAGCCGGACG	BOT	sub-set 2	SNPs used for scaffolding	#N/A
427	CMPSNP456	10	53.895	CM3.5.1_scaffold00016	201776	5464234	[T/A]	CMPSNP456-0_B_U_1862783446	ACTTCGTCAGTAACGGACTTGGGTTTTGTTTTTTCTCTTCAAAT	GAGTCGAGGTCATATCGTTTGGGTTTTGTTTTTTCTCTTCAAAA	TTCATTCTAATGGCCTAACAAATAGCTAGTCCGGGTACTGGGCAAGTCTGCCTATAGTGAGTC	AGCTAGTCCGGGTACTGGGCAA	BOT	10	diploid	Other	TTCTACTCTTTATTATCGAGAAGAAAAGAAACCCTGAATTTGTTAGGCCATTAGAATGAAA[A/T]TTTGAAGAGAAAAAACAAAACCCAATGAAGAAATTATGGAAAAAAGAGATTAAAAAGGC	BOT	sub-set 2	SNPs used for scaffolding	#N/A
428	CMPSNP2145	10	54.258	CM3.5.1_scaffold00063	25901	5692910	[T/G]	CMPSNP2145-0_B_U_2120977677	ACTTCGTCAGTAACGGACTGCTCAGGCGTATAAACTGGGCT	GAGTCGAGGTCATATCGTTGCTCAGGCGTATAAACTGGGCG	CTTCTGTGAAAGAGGAGGAAGAGTAGCGGAGGGCTGATTCTCAGTCTGCCTATAGTGAGTC	AGTAGCGGAGGGCTGATTCTCA	BOT	10	diploid	Other	ATTGAAGCTAGATTTGGCAACACTTCCTTGCCATACCAATGAACATTTGTTAACGGGCTTATCGTCAGTTTCCTCCTCTTCCTCCTCTTTCACAGAAGC[A/C]GCCCAGTTTATACGCCTGAGCATAAGTTTTGCGTACCTCTTGATGGACTTGCTTCCCCCTTCAACAACCAGAACACTGATGCCATCGCATATCACAGCAC	TOP	sub-set 1	SNPs used for scaffolding	0.957
429	CMPSNP3506	10	54.258	CM3.5.1_scaffold00063	34384	5701393	[T/C]	CMPSNP3506-0_B_U_2120978750	ACTTCGTCAGTAACGGACTGAACTGATTCCCTTGACTGTCACT	GAGTCGAGGTCATATCGTTGAACTGATTCCCTTGACTGTCACC	GCGTTGAGAAGGTTCAAAATATACACGTAACCACTCGGATACCAGGTCTGCCTATAGTGAGTC	TACACGTAACCACTCGGATACCAG	BOT	10	diploid	Other	AGTATCATTATCCGGAAGCACGGTTTGATTGCCCATGTTCACTCTAGCAACTGTCTCCAGTGCCCTGTTCCCCAAACTATTTTGAACCTTCTCAACGCC[A/G]GTGACAGTCAAGGGAATCAGTTCATCAGGAACAGAAACGACTTCCAAGGCATTGATGAAGGCAAATGAATTCACTATGGGAGTAAATGTAAGAACAAGAT	TOP	sub-set 1	SNPs used for scaffolding	0.91
430	CMPSNP2152	10	58.729	CM3.5.1_scaffold00063	1494500	7161509	[A/C]	CMPSNP2152-0_T_U_2095849463	ACTTCGTCAGTAACGGACGCAGTAAAATCACGCTTCCCAAGA	GAGTCGAGGTCATATCGTGCAGTAAAATCACGCTTCCCAAGC	GTGGAAGTCCTAAATAGTTAGGAAGGTGTTCGGACGAATAGCTCCCGTCTGCCTATAGTGAGTC	GGTGTTCGGACGAATAGCTCCC	TOP	10	diploid	Other	tatatgcgatctcttaattctactcgtaggtctagttgtagaatctcttacctggaggtttgctcaacgagttctagcagtaaaatcacgcttcccaag[A/C]agtggaagtcctaaatagttaggaaaccacaatttaataatttaaccctaaaagaatttaggtccaaaaatccatttgaagtgacttaccaaagatcaag	TOP	sub-set 1	SNPs used for scaffolding	0.986
431	CMPSNP2154	10	58.729	CM3.5.1_scaffold00063	2018287	7685296	[A/G]	CMPSNP2154-0_T_U_2120977679	ACTTCGTCAGTAACGGACGAGGGTATCCTCTGCTCCATTAATCA	GAGTCGAGGTCATATCGTGAGGGTATCCTCTGCTCCATTAATCG	TGAAATGTTTCTTCTAAAAAAACATCAGGAACCTCACAGGCGAATTTGGTCTGCCTATAGTGAGTC	TCAGGAACCTCACAGGCGAATTTG	TOP	10	diploid	Other	CAACCTTTTAATAATTTCAGTCTTTCTTATATAGTCTCCAACTAGAGATGTTTCTTATAACTGTCTATTGGCTTTTAGGGTATCCTCTGCTCCATTAATC[G/A]ATGAAATGTTTCTTCTAAAAAAACATTGAGAAATGATCGAATTACCTTAATGTAGACATCAATTGATGGAATATAGTATGTGCCTACCTATGCAGAACT	BOT	sub-set 1	SNPs used for scaffolding	0.899
432	CMPSNP2558	10	55.357	CM3.5.1_scaffold00133	10403	7703062	[T/C]	CMPSNP2558-0_B_U_2095851814	ACTTCGTCAGTAACGGACCAAATCACACGATCATCTAGTAAAGAGT	GAGTCGAGGTCATATCGTCAAATCACACGATCATCTAGTAAAGAGC	AACGATCTTCTTAATACATGTAAACAGGTTGAATCGGTGTTCACGACGGTCTGCCTATAGTGAGTC	GGTTGAATCGGTGTTCACGACG	BOT	10	diploid	Other	tgatattaaagttgatggagatttaatattgtttagacattaaggtggtatatataaacgatcgcttaatattgtttacatgtattaagaagatcgttt[A/G]ctctttactagatgatcgtgtgatttgtatcgcttgatcgtttatgcttgataattgtacgtttacatatagtttaggaaatcggtttgacttttattgt	TOP	sub-set 1	SNPs used for scaffolding	0.73
433	CMPSNP4282	10	55.357	CM3.5.1_scaffold00133	31390	7724049	[T/C]	CMPSNP4282-0_B_U_2095851839	ACTTCGTCAGTAACGGACCCATCTCCCTTGAAGAGCTTCACAT	GAGTCGAGGTCATATCGTCCATCTCCCTTGAAGAGCTTCACAC	TTACTCATCTCCAAGGAATCAACGGGTGAGATTTTCGCTCGAACGTCTGCCTATAGTGAGTC	CGGGTGAGATTTTCGCTCGAAC	BOT	10	diploid	Other	ATGGCTTCCATAAAAATTCTACACGACGGCATTAAAGGCGGTGGGAGAAGCTTCGGTTGCGGAAGATTTTTCTATGGTTGATTCCTTGGAGATGAGTAAG[G/A]TGTGAAGCTCTTCAAGGGAGATGGTGTCGCTTCAAGTTCAAATCGATGTACGGAAGGCATTAAAGGCGACAGGAAGACCATTTAAGGTATGAACCAAGA	BOT	sub-set 1	SNPs used for scaffolding	0.966
434	CMPSNP2330	10	59.39	CM3.5.1_scaffold00097	73683	7816309	[A/G]	CMPSNP2330-0_T_U_2120977798	ACTTCGTCAGTAACGGACGTCCGTGAGAAGTCACTGAGAAGCA	GAGTCGAGGTCATATCGTGTCCGTGAGAAGTCACTGAGAAGCG	TGCCTTCAACTTGAAAAGAAATTCAACCATGTCGAGCCTTCTGGGTCTGCCTATAGTGAGTC	TCAACCATGTCGAGCCTTCTGG	TOP	10	diploid	Other	tggttaaatctggtgatgaatttgttgatctgacatactattatgaggttaaatattgtcggttaatgactgttgctccgtgagaagtcactgagaagc[A/G]ttgccttcaacttgaaaagaaatctcctctttttttgacaaaagggggactttgttgggattatgtcaaaaagattttatgagattatcttttaataatg	TOP	sub-set 1	SNPs used for scaffolding	0.93
435	CMPSNP2331	10	60.189	CM3.5.1_scaffold00097	303130	8045756	[C/G]	CMPSNP2331-0_T_U_2095850798	ACTTCGTCAGTAACGGACTCTATGATCGAACTTCATTTTAATTCATC	GAGTCGAGGTCATATCGTTCTATGATCGAACTTCATTTTAATTCATG	TCATCGAAATATCTCAGTTTCTTTCTAGCTTATGGGGCGAGAATCAGGTCTGCCTATAGTGAGTC	TCTAGCTTATGGGGCGAGAATCAG	TOP	10	diploid	Other	GTCTTTAGCAGCAGCAGTTGCAGCTTTAAGGCTCATAGCAGTAGACTCCAAAAACTACAACTTATTTGCTGATCTATGATCGAACTTCATTTTAATTCAT[C/G]TTCATCGAAATATCTCAGTTTCTTCATATATAGGCTGCTCTCTCTTCCTAGTCTTAGAGCTTCCACTAGATAATAATCATAATACCTAGTATGGCCTAC	BOT	sub-set 1	SNPs used for scaffolding	0.745
436	CMPSNP2073	10	60.189	CM3.5.1_scaffold00041	2827105	9160547	[A/G]	CMPSNP2073-0_T_U_2120978738	ACTTCGTCAGTAACGGACGTCAAACCCCACATAATGGCCTACA	GAGTCGAGGTCATATCGTGTCAAACCCCACATAATGGCCTACG	TATCTGGTTGTCAAAAACCTAGTGGCTCACTGGGAACGTGCTTATGTCTGCCTATAGTGAGTC	GGCTCACTGGGAACGTGCTTAT	TOP	10	diploid	Other	ACTATGAGATGGCCTAATGGTCATTAAGGAAAATGGAAATATGGTTAAACATACTTTGAAATTTGGAAGAATAGGTTCAAACCCCACATAATGGCCTAC[A/G]GTATCTGGTTGTCAAAAACCTAGTAAGATCTAATATCACAAGAATCTCTCATATTAACCAACTAAAACCAGTCTATACATATAGCTAAATCCCCCCAACA	TOP	sub-set 1	SNPs used for scaffolding	0.986
437	CMPSNP113	10	60.553	CM3.5.1_scaffold00041	447588	11540064	[T/G]	CMPSNP113-0_B_U_1862783100	ACTTCGTCAGTAACGGACGTGTTATGTGTTACGGCAAGAGTTTTCTT	GAGTCGAGGTCATATCGTGTGTTATGTGTTACGGCAAGAGTTTTCTG	TATTTTTTCTTGTCTGTTTTACATTAGGAGTAGCCGCGATTTCCCTAGTCTGCCTATAGTGAGTC	AGGAGTAGCCGCGATTTCCCTA	BOT	10	diploid	Other	AACCGGTAGATTTAGACTATGGCGTTCATTTTAAGAATGTAAAACAGACAAGAAAAAATAA[C/A]AGAAAACTCTTGCCGTAACACATAACAATAACCTCTCAACGATTTGCCTTAGCAACTCT	BOT	sub-set 2	SNPs used for scaffolding	#N/A
438	CMPSNP2202	10	60.189	CM3.5.1_scaffold00075	511943	12500594	[T/C]	CMPSNP2202-0_B_U_2095849849	ACTTCGTCAGTAACGGACGAAAAGACCTAGACTTACATCTCATTTAGGT	GAGTCGAGGTCATATCGTGAAAAGACCTAGACTTACATCTCATTTAGGC	ATTTGCCATCAAATGTAGATATCGCATACGGAACCAGGGATTGTAACGTCTGCCTATAGTGAGTC	GCATACGGAACCAGGGATTGTAAC	BOT	10	diploid	Other	gtaattgatgtaggtcttcatgtacctctttgtgtaaattttgtattctttcaatcatattttctgcttcattgttgatatctacatttgatggcaaatt[G/A]cctaaatgagatgtaagtctaggtcttttagtatagacaatttcaaagggacatctcctagttgatttattcttcatattgttgaatgcgaattcagct	BOT	sub-set 1	SNPs used for scaffolding	0.684
439	CMPSNP3663	10	60.189	CM3.5.1_scaffold00075	1142540	13131191	[A/G]	CMPSNP3663-0_T_U_2095849890	ACTTCGTCAGTAACGGACGCTCCCTTCAGCTGGCGACGA	GAGTCGAGGTCATATCGTGCTCCCTTCAGCTGGCGACGG	AACAATCCAATTCCAAATATGATGGCTACCTCGGGGCAACTACGGTCTGCCTATAGTGAGTC	TGGCTACCTCGGGGCAACTACG	TOP	10	diploid	Other	CTCTTCTTATTTCTGTCCCATACAAGCTCATTCTGCACTGCTCGACTTCGTCTCCCTATTTTTGTTGCTCAATTTCTCCTCCTCCCTTCAGCTGGCGACG[G/A]CAACAATCCAATTCCAAATATGAAAATCAGATTCTTCCACAAAGAACCATATTGCTGGTTGCTAAACCTCGAGGAGAAAATTTGAAGTTAGTATAGAAT	BOT	sub-set 1	SNPs used for scaffolding	0.932
440	CMPSNP2203	10	60.917	CM3.5.1_scaffold00075	1205706	13194357	[A/G]	CMPSNP2203-0_T_U_2120978759	ACTTCGTCAGTAACGGACTAAGGCTTGCTGCTATCTCTTTGGA	GAGTCGAGGTCATATCGTTAAGGCTTGCTGCTATCTCTTTGGG	ATTGAATTAATGATCCAAGAGGTATAGTCCGAAGGAATGCTGACAGGGTCTGCCTATAGTGAGTC	ATAGTCCGAAGGAATGCTGACAGG	TOP	10	diploid	Other	TACACATGAGGGCCATTGGATTGCTAGTATCTTCGTTTCAATTCATCCTAGATACCTTTTGCATTTCTAGTGTATATAAGGCTTGCTGCTATCTCTTTGG[G/A]TATTGAATTAATGATCCAAGAGGTGATTACATCATTGTTATATTGTCAAGCTGACTTGAGGTTTCCTTCTGTTGTAGGTATCTCGATGACTCCATTGAT	BOT	sub-set 1	SNPs used for scaffolding	0.971
441	CMPSNP2385	10	60.917	CM3.5.1_scaffold00106	57479	13669535	[T/C]	CMPSNP2385-0_B_U_2095851079	ACTTCGTCAGTAACGGACGAATTTGTTCGGTCCATGGTCAATAT	GAGTCGAGGTCATATCGTGAATTTGTTCGGTCCATGGTCAATAC	GAATCAGAAATTTGATATTTTGGACTAGGCAAGGGCGTCTTACCGTGTCTGCCTATAGTGAGTC	CTAGGCAAGGGCGTCTTACCGT	BOT	10	diploid	Other	TTTTTGAGTTATATTCTAATTTACCAATTGAGTTAATGTTGTTCTGAACCTACAATCACCACTATAGTTTCACTATCCAAAATATCAAATTTCTGATTCT[G/A]TATTGACCATGGACCGAACAAATTGACTTTTGTTTTTGAGTATACGTGAATCTTCACCATGAAGTGCCCTTTCACTATCTATCTTTTCTAATAGACTAA	BOT	sub-set 1	SNPs used for scaffolding	0.969
442	CMPSNP2387	10	60.917	CM3.5.1_scaffold00106	158656	13770712	[T/G]	CMPSNP2387-0_B_U_2120978776	ACTTCGTCAGTAACGGACTTTTCCCTTGTACCTTTATTGTTATCAT	GAGTCGAGGTCATATCGTTTTTCCCTTGTACCTTTATTGTTATCAG	AAATAATAAGAAACATCTATACCATGGTCTCTTGCTGACCGGACCCAAGGTCTGCCTATAGTGAGTC	TCTCTTGCTGACCGGACCCAAG	BOT	10	diploid	Other	atatcatattgaaagtaaagatgaagaaagaacacaaggtctacgaggaaaccatagtacaaggagaaaaaccatggtatagatgtttcttattatttt[A/C]tgataacaataaaggtacaagggaaaatatttataggcaacacaagcctcattaaagaagaaaaattaggacaaagtaaattacacaacttcccttgggc	TOP	sub-set 1	SNPs used for scaffolding	0.711
443	CMPSNP2388	10	60.917	CM3.5.1_scaffold00106	287955	13900011	[A/T]	CMPSNP2388-0_T_U_2095851085	ACTTCGTCAGTAACGGACTGGCTAGAGGCAGAGTAAATCCTAGTA	GAGTCGAGGTCATATCGTTGGCTAGAGGCAGAGTAAATCCTAGTT	ATATTTTAAGAAAAGGAAGGTTCAAACCTTTGCACCGTTGGAATGGCGTCTGCCTATAGTGAGTC	AACCTTTGCACCGTTGGAATGGC	TOP	10	diploid	Other	ATACCAAACCATGCACTGGCAATAAAATGTCGTTATTGTGAGAACTATACTGAAGGGAAATGATAAAATACAATGGCTAGAGGCAGAGTAAATCCTAGT[A/T]GATATTTTAAGAAAAGGAAGGTTCAAAAAGTGGAATTAAACGATGAAACTAACCTGCAACCAAAGAAGCCTCTGTTAGCAGACAAACCAGAAGGATGCGC	TOP	sub-set 1	SNPs used for scaffolding	0.892
444	CMPSNP2404	10	60.917	CM3.5.1_scaffold00108	355904	14006733	[A/C]	CMPSNP2404-0_T_U_2095851196	ACTTCGTCAGTAACGGACGTCACTGCTCGTGAGATCATCGAA	GAGTCGAGGTCATATCGTGTCACTGCTCGTGAGATCATCGAC	CCTTGCAAGAGATGTTTGGTAGCCATCTGATTGCGGGCTCAAGTCTGCCTATAGTGAGTC	AGCCATCTGATTGCGGGCTCAA	TOP	10	diploid	Other	ccaaggcaaatgaaaaagcccgaatatacatcttggcaagcttatatgaagtattggccaagaaacatgaatcaatgctcactgctcgtgagatcatcga[C/A]tccttgcaagagatgtttggtcaggcctcttatcagattaagcatgatgctctaaaaacatttataatacccgtatgaatgagggagcctcagtgcgag	BOT	sub-set 1	SNPs used for scaffolding	0.875
445	CMPSNP2403	10	61.647	CM3.5.1_scaffold00108	269459	14093178	[A/C]	CMPSNP2403-0_T_U_2120978781	ACTTCGTCAGTAACGGACACTTGCTTTAGGCCTCTTGACCAA	GAGTCGAGGTCATATCGTACTTGCTTTAGGCCTCTTGACCAC	GTGTTCATTTTACAAAGCAACACATCGGTTAGTATCAGAGCACGAGAGTCTGCCTATAGTGAGTC	ATCGGTTAGTATCAGAGCACGAGA	TOP	10	diploid	Other	AGCTAACTAAACATATTGAACATGAAAAGAATAACAAATATGGGAGAATGGAAGAAGAAATTATTGTTTTAATAAAACTTGCTTTAGGCCTCTTGACCA[A/C]GGTGTTCATTTTACAAAGCAACACAACAAAAATACAAACTGAGATACAACAGAAGATGTTACGTCACAGAGTCTGATTTCTCATACTCTTTAGCTCTGAT	TOP	sub-set 1	SNPs used for scaffolding	0.983
446	CMPSNP2400	10	61.647	CM3.5.1_scaffold00108	219493	14143144	[A/G]	CMPSNP2400-0_T_U_2095851188	ACTTCGTCAGTAACGGACACGTTGGAAGAAGTGAAAAACGTCA	GAGTCGAGGTCATATCGTACGTTGGAAGAAGTGAAAAACGTCG	GAAAAGATATTCCAACATCGTTTTTCAAGCGGGGCTGTCAACACAGTCTGCCTATAGTGAGTC	TTCAAGCGGGGCTGTCAACACA	TOP	10	diploid	Other	TGTATATTAGTGTTGTGATGTACTTATATTATATGTATTACACTACAAGAGACAGGGGAACTACCGATGCACAGAAACGTTGGAAGAAGTGAAAAACGTC[G/A]AGAAAAGATATTCCAACATCGTTTACTGCGTCGGAACACACGCTGGAAGAAATGCGTCGGGAGAAGGATTCCCGACGCGTGACCAACAAGTTCTCTATT	BOT	sub-set 1	SNPs used for scaffolding	0.961
447	CMPSNP2399	10	61.647	CM3.5.1_scaffold00108	164632	14198005	[A/G]	CMPSNP2399-0_T_U_2120978780	ACTTCGTCAGTAACGGACGCAAAGCATAGCAGCAAGTCTTTCAACA	GAGTCGAGGTCATATCGTGCAAAGCATAGCAGCAAGTCTTTCAACG	ATACATGTATGTCTTAGGCTTTGGGCTAAGCCGGTACGCAGACGTTGTCTGCCTATAGTGAGTC	GCTAAGCCGGTACGCAGACGTT	TOP	10	diploid	Other	CCAATTCCAAAAGTCACCAAATCAACATTTCCTTCCCATAGAACACGGAACTTTTCGCTTGAGACTTGACAACCAAAGCATAGCAGCAAGTCTTTCAAC[A/G]TATACATGTATGTCTTAGGCTTTGGTACAATATCAACCTCGGTAGACCGAGCCTTAAGATAAGAAGATCCGTACCATAGACGCTGATTAGCTAAAGAAAC	TOP	sub-set 1	SNPs used for scaffolding	0.939
448	CMPSNP2397	10	61.647	CM3.5.1_scaffold00108	68497	14294140	[A/T]	CMPSNP2397-0_T_U_2095851182	ACTTCGTCAGTAACGGACCATTGCCTAATTTCCATGCATCTAATA	GAGTCGAGGTCATATCGTCATTGCCTAATTTCCATGCATCTAATT	ACATTCAATAAGTTCGATTCTTGCCGATTGTAGTGTACGGACAACGGTCTGCCTATAGTGAGTC	CCGATTGTAGTGTACGGACAACG	TOP	10	diploid	Other	CATAAGGTTCTATTGTTGTAACCCCATTGCATGCAATATCGAATTTCCTAGTTAGCACTGAGTTCCCTTAGGTGCATTGCCTAATTTCCATGCATCTAAT[A/T]GACATTCAATAAGTTCGATTCTTGGTTGGTTAGATTCTATATGCATCGCATTAGATTTACATTCTAACTTGACCTATCATTTCTAACAATCGCTTATCT	BOT	sub-set 1	SNPs used for scaffolding	0.932
449	CMPSNP2095	10	61.647	CM3.5.1_scaffold00053	42862	14406498	[A/G]	CMPSNP2095-0_T_U_2095848894	ACTTCGTCAGTAACGGACGAGTTTCTAAGTTTGACTACTCCCTTCAA	GAGTCGAGGTCATATCGTGAGTTTCTAAGTTTGACTACTCCCTTCAG	GTGATAATAAGCTTTATCAATGCCTTCATCTGAACCGCAAGACCTGCGTCTGCCTATAGTGAGTC	TTCATCTGAACCGCAAGACCTGC	TOP	10	diploid	Other	TTTCTCTGGTAGATAATGTGGTAACTAGACATTACTAGAACTAGTGGGCTAACCTTTCTATGGTTCTAAACTTAGTTTCTAAGTTTGACTACTCCCTTCA[G/A]AGTGATAATAAGCTTTATCAATGCCTAATCTTTTCTAAAGGAATCTAGATCATTATGAAGAGGTTTCTAACTCATGTTTGACAAGACAAAAGTGTTAAA	BOT	sub-set 1	SNPs used for scaffolding	0.762
450	CMPSNP2035	10	62.377	CM3.5.1_scaffold00033	4087277	16834025	[T/C]	CMPSNP2035-0_B_U_2095848307	ACTTCGTCAGTAACGGACAAAATACAACAAACAATAGTGGTAAGGAGT	GAGTCGAGGTCATATCGTAAAATACAACAAACAATAGTGGTAAGGAGC	TTATAGAACATTGCCTGGAGATAGATGCCAATATGACGATTGCTAGAGTCTGCCTATAGTGAGTC	GATGCCAATATGACGATTGCTAGA	BOT	10	diploid	Other	CAAGCAAAAGCCCAGGTCCTTGTTGAGCATTGCAAATTAATATCAGTTCCCGGCTTATCATCCAATATGAGAAAGATATCTCCAGGCAATGTTCTATAAG[G/A]CTCCTTACCACTATTGTTTGTTGTATTTTTCCAAGCATCAAGCTTGACATTTAGTAACAATTTACCACTAGATTTTGGCTCCTCAATATAAACCATTCG	BOT	sub-set 1	SNPs used for scaffolding	0.735
451	CMPSNP3046	10	62.377	CM3.5.1_scaffold00033	3851749	17069553	[A/G]	CMPSNP3046-0_T_U_2120977611	ACTTCGTCAGTAACGGACTCGCGTCATATGTCTCTCACATACCA	GAGTCGAGGTCATATCGTTCGCGTCATATGTCTCTCACATACCG	ATAGTCATCTCACAAAATCGTTTTAGAAGCTGCTATGGCGTCGTGTGTCTGCCTATAGTGAGTC	AGAAGCTGCTATGGCGTCGTGT	TOP	10	diploid	Other	GTATCACTCTTTTTATTATTCATCATAATTCACATAAAATTTCTTTTCTTTTCAATTCTTTCATCGCAATTCATATCGCGTCATATGTCTCTCACATACC[G/A]CATAGTCATCTCACAAAATCGTTTTGCCTATTCAATGACATCTTTGTACCATTTTCTAAGCTCAAGCGTTTACCACTCTTTTGCCAAGTTATGGCTATG	BOT	sub-set 1	SNPs used for scaffolding	0.965
452	CMPSNP666	10	64.979	CM3.5.1_scaffold00033	1296386	19624916	[G/C]	CMPSNP666-0_B_F_1862783645	ACTTCGTCAGTAACGGACGTGTACAACCATTTAATCAGCCCTGAG	GAGTCGAGGTCATATCGTGTGTACAACCATTTAATCAGCCCTGAC	ATTACTTTCAGTGGCCTACGAGCCAGGGCTGAATGGTTCTCGATGTCTGCCTATAGTGAGTC	CCAGGGCTGAATGGTTCTCGAT	BOT	10	diploid	Other	ACATGCCTTTAACTTTTATACTGCTATATGGTTCCACTCGTAGGCCACTGAAAGTAATT[C/G]TCAGGGCTGATTAAATGGTTGTACAAGTAGAAATGTCTACAAGAAATGCTTATATAATGCA	TOP	sub-set 2	SNPs used for scaffolding	#N/A
453	CMPSNP13	10	64.979	CM3.5.1_scaffold00033	952177	19969125	[A/G]	CMPSNP13-0_T_F_1862782991	ACTTCGTCAGTAACGGACCTGCTCTCCCCTTTTAATGCCTCA	GAGTCGAGGTCATATCGTCTGCTCTCCCCTTTTAATGCCTCG	CCCTCTCTTGATTTGAATGAACGGGATCTAGGTCAACACGGGTGTCTGCCTATAGTGAGTC	CGGGATCTAGGTCAACACGGGT	TOP	10	diploid	Other	CAGAGAACCTGCAAGTTCTTCAGAGCCACAGATTTAAACTGCTCTCCCCTTTTAATGCCTC[G/A]GCCCTCTCTTGATTTGAATGAAATTAACAAAAACATAAACCCTAATTATGGAGAAAAGA	BOT	sub-set 2	SNPs used for scaffolding	#N/A
454	CMPSNP2034	10	64.979	CM3.5.1_scaffold00033	89682	20831620	[A/G]	CMPSNP2034-0_T_U_2120978728	ACTTCGTCAGTAACGGACGTTGCGAACTGTATTTTGCAACTTTCA	GAGTCGAGGTCATATCGTGTTGCGAACTGTATTTTGCAACTTTCG	TATTCTTATCCTTATATTTTGAATTTTGGCATTTCGTGTACCTACCACCGTCTGCCTATAGTGAGTC	GGCATTTCGTGTACCTACCACC	TOP	10	diploid	Other	TGCCCATGATCAAAAGAAGTCCTCGATGAGTCTATCTTTATGTTGTACAAAAACTCTTTAATTAAGTTATCTACTTGCGAACTGTATTTTGCAACTTTC[A/G]CTATTCTTATCCTTATATTTTGAATTTTTACAAAGATTTCCGACAAAATCAGAGAATTATACTATTTATAGATCTTCATTTATCACCAAAGCTAATTAAT	TOP	sub-set 1	SNPs used for scaffolding	0.779
455	CMPSNP2031	10	66.078	CM3.5.1_scaffold01601	96131	21018432	[A/G]	CMPSNP2031-0_T_U_2095848297	ACTTCGTCAGTAACGGACCAAAACCAATTTCGTATGCCTCACA	GAGTCGAGGTCATATCGTCAAAACCAATTTCGTATGCCTCACG	TTGCCTACATAGCATACCTCACGAGTTCCGGTCCTATACTTGACGGTCTGCCTATAGTGAGTC	GAGTTCCGGTCCTATACTTGACG	TOP	10	diploid	Other	CACACAACCTAACTACCTAGACAACCCTTTGGTTGCCTACTTGTGACCACACTTTCAAGTCGCATGTTAACTTCGCAAAACCAATTTCGTATGCCTCAC[A/G]TTTGCCTACATAGCATACCTCACATTTTTCATTGTCGTATGTGTTATTCTTGTAATGATCTTTTCGTACACTTAAACCCAAGCTTAGATGCCACCTCACA	TOP	sub-set 1	SNPs used for scaffolding	0.955
456	AI_38-B09B	10	66.078	CM3.5.1_scaffold00093	53335	21103116	[A/G]	AI_38-B09B-0_T_F_1862784305	ACTTCGTCAGTAACGGACGAGGTTGGCAAGAAAATGTGCAGA	GAGTCGAGGTCATATCGTGAGGTTGGCAAGAAAATGTGCAGG	ACAAAATAAGGGAATAGAGATCCCATGAGCGGGTTCGTACCAGTCGTCTGCCTATAGTGAGTC	CATGAGCGGGTTCGTACCAGTC	TOP	10	diploid	Other	TTGAAAAAAAATCATATATTGATCGAGTGTGTTATGCTTAGGTTGGCAAGAAAATGTGCAG[G/A]GACAAAATAAGGGAATAGAGATCCCACCTACTGTCCCGGGACAAATGAAACGTTGAAGT	BOT	sub-set 2	SNPs used for scaffolding	#N/A
457	CMPSNP850	10	66.078	CM3.5.1_scaffold00093	64370	21114151	[A/G]	CMPSNP850-0_T_F_1862783791	ACTTCGTCAGTAACGGACAGACCGGCTTTGTTTGGATGAAA	GAGTCGAGGTCATATCGTAGACCGGCTTTGTTTGGATGAAG	AAAAGAAAGCCATAACCCACGTCATCCCGCATTGGTCAACGGGTCTGCCTATAGTGAGTC	GTCATCCCGCATTGGTCAACGG	TOP	10	diploid	Other	TGCCACTGAAAGACATAATAGAATGTGGCTACGTGAAGGAGACCGGCTTTGTTTGGATGAA[G/A]CAAAAGAAAGCCATAACCCACAAATTCGACAAGATTGGTAAGCAAGTGAGTTATGCAAA	BOT	sub-set 2	SNPs used for scaffolding	#N/A
458	CMPSNP550	10	66.442	CM3.5.1_scaffold00093	301396	21351177	[T/C]	CMPSNP550-0_B_U_1862783536	ACTTCGTCAGTAACGGACCGATCCAACATTCAGGGAAGAACTCT	GAGTCGAGGTCATATCGTCGATCCAACATTCAGGGAAGAACTCC	GAATTTTACACAAAGATCCCGTATTAACACGAGTAGGTTTGGCCGGTCTGCCTATAGTGAGTC	TATTAACACGAGTAGGTTTGGCCG	BOT	10	diploid	Other	GGACTTGAATCATCCTTAAAATTAGATAGTTGAAGAATTCGGGATCTTTGTGTAAAATTCA[G/A]GAGTTCTTCCCTGAATGTTGGATCGCCCTCCCTCAAGGTTCTATGTATGACTATCAATG	BOT	sub-set 2	SNPs used for scaffolding	#N/A
459	CMPSNP2304	10	66.442	CM3.5.1_scaffold00093	408095	21457876	[T/A]	CMPSNP2304-0_B_U_2095850637	ACTTCGTCAGTAACGGACGCCAAATAAGGAAGTATTCACAAAAATATCT	GAGTCGAGGTCATATCGTGCCAAATAAGGAAGTATTCACAAAAATATCA	AGAATGTTTAGACTTTATTGCACAGTCTAACAGCGCAGTGAGGATCGTCTGCCTATAGTGAGTC	GTCTAACAGCGCAGTGAGGATC	BOT	10	diploid	Other	GCTGAAGAAGTATGTTGGAGATTTATGTTGGTTGGCATTATAGTTTTTATCAAGTAGTTAGTTGCTCTGTTGTCTTGTGCAATAAAGTCTAAACATTCTA[A/T]GATATTTTTGTGAATACTTCCTTATTTGGAATTATACTGATGTCTTCCTTTATCTGAATTCTTTCCTAATTTATGACGATGACTGATCTTTTTCTATTG	BOT	sub-set 1	SNPs used for scaffolding	0.708
460	CMPSNP2308	10	66.442	CM3.5.1_scaffold00094	119974	21945651	[T/C]	CMPSNP2308-0_B_U_2120977786	ACTTCGTCAGTAACGGACGGAGCACAACTTGCAATTATGAACCTAT	GAGTCGAGGTCATATCGTGGAGCACAACTTGCAATTATGAACCTAC	GTGATTGGTCATGCAATTACTAACGTGCTACGGGAACACGGGATTGTCTGCCTATAGTGAGTC	CGTGCTACGGGAACACGGGATT	BOT	10	diploid	Other	CCAAATGGACCTACAAGTTATAAGCTTAATTGTTTCAAGATTAATTAACTAAAATTTTTAATTAATTAACCATCATTTAGTAATTGCATGACCAATCACT[G/A]TAGGTTCATAATTGCAAGTTGTGCTCACAGATATAATCAATATAAGCAAGTTGATTCTTTAGGAGTAAAATGTGTGTTTTACTCTTATAATTAGCTATT	BOT	sub-set 1	SNPs used for scaffolding	0.912
461	CMPSNP3943	10	66.442	CM3.5.1_scaffold00094	139693	21965370	[T/G]	CMPSNP3943-0_B_U_2120978766	ACTTCGTCAGTAACGGACAGGGCTCAAAACAACCTTGTCCT	GAGTCGAGGTCATATCGTAGGGCTCAAAACAACCTTGTCCG	TATCAACTATGGTCAAAGTTAGGAAATGTTGACCCGGATCTCGTCCGTCTGCCTATAGTGAGTC	AATGTTGACCCGGATCTCGTCC	BOT	10	diploid	Other	AGAAAAATTACTTACTTCTCTAATATCTGAGCAGTATGCCTTTTCTACTGAAATGTCCTCTGGTCTAAAAAATCTCCTAACTTTGACCATAGTTGATAT[A/C]GGACAAGGTTGTTTTGAGCCCTTGGGTGATTCAATTCCCAGCAATTGACAAACAACATAAGCATTGAGGCCTACATTTTTCCCCCCCTTGAATGTCTCGA	TOP	sub-set 1	SNPs used for scaffolding	0.981
462	CMPSNP2310	10	66.442	CM3.5.1_scaffold00094	381240	22206917	[T/C]	CMPSNP2310-0_B_U_2095850653	ACTTCGTCAGTAACGGACCCATATTTCACCAAACCTTTTCTACACT	GAGTCGAGGTCATATCGTCCATATTTCACCAAACCTTTTCTACACC	AGATCTTAAGAAAATGATGACATCATCCTAGAGGATTAGTCGAGCGCGTCTGCCTATAGTGAGTC	TCCTAGAGGATTAGTCGAGCGC	BOT	10	diploid	Other	tttaaaggttgtgacaagtaatgattttataaataagtctatcaggttatcctttaaacaaatttgttgtagtgtgatgtcatcattttcttaagatctc[G/A]gtgtagaaaaggtttggtgaaatatggtttattctatcttctttaatgtatccttctttgatttgagttatacatgtcgtgttgtcttcgtatAGTATC	BOT	sub-set 1	SNPs used for scaffolding	0.851
463	CMPSNP2351	10	66.442	CM3.5.1_scaffold00101	167187	22762164	[A/G]	CMPSNP2351-0_T_U_2095850879	ACTTCGTCAGTAACGGACGATGACCACATCAAGCATTCACTCA	GAGTCGAGGTCATATCGTGATGACCACATCAAGCATTCACTCG	ATGATATATGCTCACGCCTCCGCAGGCGTATTACTAAGCACATGGTCTGCCTATAGTGAGTC	CGCAGGCGTATTACTAAGCACATG	TOP	10	diploid	Other	TATTAAAAACAATGTAAAATAAATAAAATAATACTATAGACGCATTAGACATTTTTGTGCGTGTCAAATCAATGGGATGACCACATCAAGCATTCACTC[A/G]CATGATATATGCTCACGCCTCACTTACCCTTCCAATTTAGCTCAATATATAATATTATATACATATTAAAATTACCTTCTAAATTATTTATTAGAAAAAG	TOP	sub-set 1	SNPs used for scaffolding	0.886
464	CMPSNP2357	10	66.442	CM3.5.1_scaffold00101	391561	22986538	[T/C]	CMPSNP2357-0_B_U_2095850891	ACTTCGTCAGTAACGGACCAGGTATGATGGGATGTCGTCTTGT	GAGTCGAGGTCATATCGTCAGGTATGATGGGATGTCGTCTTGC	GATACATTGAGTTCAATGTCAAACACCTAAACTGGTCCGCGCTGATGTCTGCCTATAGTGAGTC	ACCTAAACTGGTCCGCGCTGAT	BOT	10	diploid	Other	acaagtaaatcaaatatcctagaaggcgctaatatttctctttatcaacaggaattttgtcgcttgaatttctgagtttgacattgaactcaatgtatca[G/A]caagacgacatcccatcatacctgtctcagctaataaatcaagggtgtactgtctctaggacatggagatgccctctatggatctagcaacctccatcc	BOT	sub-set 1	SNPs used for scaffolding	0.911
465	CMPSNP2358	10	66.442	CM3.5.1_scaffold00101	474944	23069921	[T/A]	CMPSNP2358-0_B_U_2120977819	ACTTCGTCAGTAACGGACGCCTTCCAAATTCATACGATTCAACCT	GAGTCGAGGTCATATCGTGCCTTCCAAATTCATACGATTCAACCA	ATCAATTTTATTTATCTCTCTCCAACTCATTGACATGCGCCTTCATCGGTCTGCCTATAGTGAGTC	CTCATTGACATGCGCCTTCATCG	BOT	10	diploid	Other	AAAGAAATGTGATAGGTCTCGAATCACGATGGTGTAAGTATGTAATTTTCTGATTAAAATGATATAAGAGATGTTGGAGAGAGATAAATAAAATTGATT[A/T]GGTTGAATCGTATGAATTTGGAAGGGGTAGTAGCAGGTGGAGGAATTGGGAGAGAAGACAAACGGAATTGGAGTTCAGACGGAACGGTTGAATTGTGTGG	TOP	sub-set 1	SNPs used for scaffolding	0.928
466	CMPSNP245	10	66.442	CM3.5.1_scaffold00056	1613964	24798300	[T/A]	CMPSNP245-0_B_U_1862783238	ACTTCGTCAGTAACGGACCCAACTTGATTGCAGGGGTCTCT	GAGTCGAGGTCATATCGTCCAACTTGATTGCAGGGGTCTCA	TTTGTGTTGGGTTGTCAATGTACACCTCCAGTCGGTAATTGCGGTCTGCCTATAGTGAGTC	ACACCTCCAGTCGGTAATTGCG	BOT	10	diploid	Other	AAAGATGGAAGGTGTTTTGAGCTTCTTCCTCCCCCATGGACATTGACAACCCAACACAAAA[A/T]GAGACCCCTGCAATCAAGTTGGTGGAAAAAAGACAGCATCATATTTCTTATGTACAAAA	BOT	sub-set 2	SNPs used for scaffolding	#N/A
467	CMPSNP878	10	66.442	CM3.5.1_scaffold00056	1785932	24970268	[A/G]	CMPSNP878-0_T_F_1862783821	ACTTCGTCAGTAACGGACCCCACAACTTTCAAAAAACCCTTCA	GAGTCGAGGTCATATCGTCCCACAACTTTCAAAAAACCCTTCG	AGTAATTCCTACTGCATACCTCCAATACTAGCTCCCGGATGTTCACCGTCTGCCTATAGTGAGTC	AATACTAGCTCCCGGATGTTCACC	TOP	10	diploid	Other	CATCGTGAAAAGATGGGTCAAATAGTTGTACATCAAGCCCACAACTTTCAAAAAACCCTTC[G/A]TAGTAATTCCTACTGCATACCTCCAACGCTTTAGAGTTAGAAGCCCTTTCAGTTTCATC	BOT	sub-set 2	SNPs used for scaffolding	#N/A
468	CMPSNP2618	10	66.442	CM3.5.1_scaffold00056	2051557	25235893	[T/C]	CMPSNP2618-0_B_U_2095851963	ACTTCGTCAGTAACGGACGATTCTTGTGGTCACATAATCTGAATCT	GAGTCGAGGTCATATCGTGATTCTTGTGGTCACATAATCTGAATCC	GTGTTAATTCAAGAATCCAAAAAGCTCAGGTAAACCCGATAAGTCGGTCTGCCTATAGTGAGTC	GCTCAGGTAAACCCGATAAGTCG	BOT	10	diploid	Other	TTTCTTCTCCAAACACTTCCCAATCTTATTGTTGAAGCTGTAAAATGCCATCATATCAGGTCAACTTAAGATGATCTTTTTGGATTCTTGAATTAACACT[G/A]GATTCAGATTATGTGACCACAAGAATCTTTTAAGAGCCAATCTCTTTGATGGGTCCAATTGGGTCTGTACTTACTTTTCTCTCTCTAACTTTTCTCTCA	BOT	sub-set 1	SNPs used for scaffolding	0.847
469	CMPSNP2619	10	66.442	CM3.5.1_scaffold00056	2077185	25261521	[A/G]	CMPSNP2619-0_T_U_2120978015	ACTTCGTCAGTAACGGACAAGGAAATGGTGCCTCCTGCTTA	GAGTCGAGGTCATATCGTAAGGAAATGGTGCCTCCTGCTTG	CTCTGGTCCATGACTTTGAACCGAACCGGCGTAGCATCATTCAGTCTGCCTATAGTGAGTC	CGAACCGGCGTAGCATCATTCA	TOP	10	diploid	Other	ttcgaaacccattccccacaacatagtttttcctacaaccaagtcccctggattacgtactataggaagaatcatacaaaggaaatggtgcctcctgctt[G/A]gccggctctggtccatgactttgaaccgacccatgctcaaggtactactaattctaacaacaataattcttgtgttgaggataatattgctgatgtggt	BOT	sub-set 1	SNPs used for scaffolding	0.72
470	CMPSNP5003	10	67.172	CM3.5.1_scaffold00128	25341	25296852	[A/G]	CMPSNP5003-0_T_U_2120977951	ACTTCGTCAGTAACGGACGTGATTAAAATTAATAAACAACTACGACCGA	GAGTCGAGGTCATATCGTGTGATTAAAATTAATAAACAACTACGACCGG	TGCAAATATATAAATAAAATTCAAAACGACTACGACGATGCTGCTGACGTCTGCCTATAGTGAGTC	CGACTACGACGATGCTGCTGAC	TOP	10	diploid	Other	ATAATTAAATAAAATGAAGTTTGATTAAAATTAATAAACAACTACGACCG[G/A]TTGCAAATATATAAATAAAATTCAAAATATTAATAAATATAAACGCAAT	BOT	sub-set 1	SNPs used for scaffolding	0.681
471	CMPSNP2529	10	67.172	CM3.5.1_scaffold00128	68216	25339727	[T/C]	CMPSNP2529-0_B_U_2095851733	ACTTCGTCAGTAACGGACCAAGTCTACATCCCCGCCGAT	GAGTCGAGGTCATATCGTCAAGTCTACATCCCCGCCGAC	ATGCTTATATCACTACCAGATTCCTTCAAAGGTAGACCCGACACGTTTGTCTGCCTATAGTGAGTC	TTCAAAGGTAGACCCGACACGTTT	BOT	10	diploid	Other	acattctaaataagtaataattgtattttttcttattctcattttttttctcattttctttagggaacatcaacaggaatctggtagtgatataagcata[G/A]tcggcggggatgtagacttgctaatgactataagagatatattagataatctaaatgctaaaagtcagaaagaaaaagacctgccagtagtgattacta	BOT	sub-set 1	SNPs used for scaffolding	0.974
472	CMPSNP2130	11	0	CM3.5.1_scaffold00059	96733	96733	[T/C]	CMPSNP2130-0_B_U_2095849274	ACTTCGTCAGTAACGGACTGATGAAGCTTTTATGGTTGGGAGT	GAGTCGAGGTCATATCGTTGATGAAGCTTTTATGGTTGGGAGC	CTCTTTTGGTCCAAGGAATATATTCTCCGGCTGATGGAACCGTAGGTCTGCCTATAGTGAGTC	TCTCCGGCTGATGGAACCGTAG	BOT	11	diploid	Other	TGTTGTTAAAAGAATTGCCCAGGTAATTGATATTGTTTCGTGAATTTCTTTTTTAAAAAGAGAAATTACCTTGGTATATATTCCTTGGACCAAAAGAGC[A/G]CTCCCAACCATAAAAGCTTCATCATTTTTAAATGTAACTTCATCAGATGGAAATTCCATCCACAATGGACGTATAACAGGAATACCACTCGTATTTGCTT	TOP	sub-set 1	SNPs used for scaffolding	0.978
473	CMPSNP2131	11	725	CM3.5.1_scaffold00059	303752	303752	[T/C]	CMPSNP2131-0_B_U_2120977666	ACTTCGTCAGTAACGGACAAATTGGAGTTTTCTCCAAGCTCACT	GAGTCGAGGTCATATCGTAAATTGGAGTTTTCTCCAAGCTCACC	ATTCGTACTGTCTGGTTGCAATTGCGCTTACTCAAGGAAACGTACTGTCTGCCTATAGTGAGTC	TGCGCTTACTCAAGGAAACGTACT	BOT	11	diploid	Other	TGAGAAATTGGTTAAGTTCACAAGATACAATGAGTAAAGGGAAAAGGAAAAACCTATAGAAATCTTCAGAACCACCAATTGCAACCAGACAGTACGAATT[G/A]GTGAGCTTGGAGAAAACTCCAATTTCACATGAGTTTTCAAACATAAGCCCTAAAGAGAACAAACAAAAGAATATATAAATAGGAGAAGAAGAAACCAAA	BOT	sub-set 1	SNPs used for scaffolding	0.874
474	CMPSNP253	11	8.429	CM3.5.1_scaffold00059	1183481	1183481	[T/C]	CMPSNP253-0_B_F_1862783245	ACTTCGTCAGTAACGGACCCATGTCCTGTGCATCATCAATTT	GAGTCGAGGTCATATCGTCCATGTCCTGTGCATCATCAATTC	ATGATTAAATCCATATGCAATCTTAGGGAAGGTCTATTTCCGCTCGGTCTGCCTATAGTGAGTC	AGGGAAGGTCTATTTCCGCTCG	BOT	11	diploid	Other	CAGAAAATTTTTTCCATAAAATTTACTTGTAGTTAAGATTGCATATGGATTTAATCATT[A/G]AATTGATGATGCACAGGACATGGTTATGCCAATTTCTTTATGATTAACTGAAGAACTGCTG	TOP	sub-set 2	SNPs used for scaffolding	#N/A
475	CMPSNP2132	11	8.429	CM3.5.1_scaffold00059	2059542	2059542	[T/G]	CMPSNP2132-0_B_U_2095849277	ACTTCGTCAGTAACGGACTTTGAGATTACATTATGGTGTGATCGT	GAGTCGAGGTCATATCGTTTTGAGATTACATTATGGTGTGATCGG	AGCTTTAAACTTTGAAGAACAAAATCCTGAGAAGGTGCGCCATACTGTCTGCCTATAGTGAGTC	TCCTGAGAAGGTGCGCCATACT	BOT	11	diploid	Other	TAGGTTGTACAGCCGTGTCTTTGAGTTCTAAAAAATGTTGAATATTTCCTTAGTGACATATTTGTTCTTTCTAATTTTTGTTCTTCAAAGTTTAAAGCTT[C/A]CGATCACACCATAATGTAATCTCAAATGTTTCATGTGATTGTGCAGTTCTTCGATGGGTATGGATATCATGGGACTTCATTTGAGCAGACATATCGGTG	BOT	sub-set 1	SNPs used for scaffolding	0.876
476	CMPSNP258	11	8.429	CM3.5.1_scaffold00045	1908488	2451087	[A/C]	CMPSNP258-0_T_F_1862783253	ACTTCGTCAGTAACGGACGAATCACCCCAGGGCTTATATTCGA	GAGTCGAGGTCATATCGTGAATCACCCCAGGGCTTATATTCGC	TGACTCCCATACCCACTTTGTACATGGTACGCCAATCTAATGGTGAGTCTGCCTATAGTGAGTC	CATGGTACGCCAATCTAATGGTGA	TOP	11	diploid	Other	GGATATCCACCCTGCACACCACTTTGACTTCCATATCCAATCACCCCAGGGCTTATATTCG[C/A]TTGACTCCCATACCCACTTTGTACACCAGGTCCCGCCCCTTGAACAGCTGGATTCAGCC	BOT	sub-set 2	SNPs used for scaffolding	#N/A
477	CMPSNP235	11	8.429	CM3.5.1_scaffold00045	1824534	2535041	[A/G]	CMPSNP235-0_T_U_1862783230	ACTTCGTCAGTAACGGACGCAGCTTTATCAGGATCAAACCCAA	GAGTCGAGGTCATATCGTGCAGCTTTATCAGGATCAAACCCAG	GAGCTGTTCTTGAGCATCTCTAACGTGGATGTCTGCCCCTATCGTCTGCCTATAGTGAGTC	AACGTGGATGTCTGCCCCTATC	TOP	11	diploid	Other	TATAAGCAATGTAATTAGCTAAAGCAATCAATGGAGCAGCTTTATCAGGATCAAACCCA[A/G]AGAGCTGTTCTTGAGCATCTCTGTTCAATTTTTGAGCAAATTCCCTTGACTTTTCAATGCC	TOP	sub-set 2	SNPs used for scaffolding	#N/A
478	CMPSNP493	11	8.429	CM3.5.1_scaffold00045	966798	3392777	[A/T]	CMPSNP493-0_T_F_1862783497	ACTTCGTCAGTAACGGACGAGTGGAAACAATCTTTTGGGAAGA	GAGTCGAGGTCATATCGTGAGTGGAAACAATCTTTTGGGAAGT	AGTAGAAACTTTGATTTGATTCTCCAGCTTAGGGCGGGGACTCATTCGTCTGCCTATAGTGAGTC	AGCTTAGGGCGGGGACTCATTC	TOP	11	diploid	Other	CACAAGCTTAACCATATTCTGAATGGATTCCTCTTGAGAGTGGAAACAATCTTTTGGGAAG[A/T]GAGTAGAAACTTTGATTTGATTCTCCAAACCCCATCTAGTGAGGGAGTAAAACAAATTC	BOT	sub-set 2	SNPs used for scaffolding	#N/A
479	CMPSNP772	11	8.429	CM3.5.1_scaffold00045	295651	4063924	[G/C]	CMPSNP772-0_B_F_1862783739	ACTTCGTCAGTAACGGACGTCTTCTTTCAAACGAAGCCCCAG	GAGTCGAGGTCATATCGTGTCTTCTTTCAAACGAAGCCCCAC	AGATGTCTCTGCCCTTTCAACGCCTCGCAGGATCTAAGCACTGGTCTGCCTATAGTGAGTC	GCCTCGCAGGATCTAAGCACTG	BOT	11	diploid	Other	TGATGAGCAACTCGAATCAATGAAAATTAAGGATACGGTTGAAAGGGCAGAGACATCTA[C/G]TGGGGCTTCGTTTGAAAGAAGAAAGGGCTTTGGAGTTCGAAGTGGTCGGTCTCCCGATTCA	TOP	sub-set 2	SNPs used for scaffolding	#N/A
480	CMPSNP2089	11	12.141	CM3.5.1_scaffold00050	2431751	4570531	[T/G]	CMPSNP2089-0_B_U_2120978745	ACTTCGTCAGTAACGGACACCACCTACCAACAATGCGAATCT	GAGTCGAGGTCATATCGTACCACCTACCAACAATGCGAATCG	AGGAAGTAATAGGATCAAAGATTTGACTTGAAGCCGTCCTTGTCCCAGTCTGCCTATAGTGAGTC	ACTTGAAGCCGTCCTTGTCCCA	BOT	11	diploid	Other	GTTTCAAATTCAAAGTCCAAATCTGGGAAATTTCTACACTTTAAAATACTAAAATAAATCGATCAATGGGAACCAAATCTTTGATCCTATTACTTCCTC[A/C]GATTCGCATTGTTGGTAGGTGGTTGAAAGTTGCAAGAATGTAACAACTCCCAGTGAAAAGAATCCAACTTTTTGTCGTTTAATCGGAAGAACTTTGAATT	TOP	sub-set 1	SNPs used for scaffolding	0.966
481	CMPSNP2088	11	12.502	CM3.5.1_scaffold00050	2344855	4657427	[T/C]	CMPSNP2088-0_B_U_2095848861	ACTTCGTCAGTAACGGACAGCAATATTTGGCTCCACAAACAAT	GAGTCGAGGTCATATCGTAGCAATATTTGGCTCCACAAACAAC	CATACTTCCTTTTCAGTGAAACGGAGCGCCTAAATCTGTCTGTGGGTCTGCCTATAGTGAGTC	GAGCGCCTAAATCTGTCTGTGG	BOT	11	diploid	Other	TGAAAGCATTCAAGAGATGCCTCGAGCTGAAAGGAAAGGAAAAAAAGGATCGTGCTACTTCTGCCTTAAAGGAAACCGTTTCACTGAAAAGGAAGTATGC[G/A]TTGTTTGTGGAGCCAAATATTGCTTTGACTGTATAATCAGAGCAATGGGAACAATGCCAGAAGGAAGAAAGTGTATCTCTTGCATTGGGTTTAGGATTG	BOT	sub-set 1	SNPs used for scaffolding	0.94
482	CMPSNP2086	11	21.975	CM3.5.1_scaffold00050	160518	6841764	[A/T]	CMPSNP2086-0_T_U_2120978744	ACTTCGTCAGTAACGGACGCAACTACAGCAACAAAATACCATAGCAGA	GAGTCGAGGTCATATCGTGCAACTACAGCAACAAAATACCATAGCAGT	GATTCATTTTCAATTCTATTTGTAGAGGGAAGGTCTATTTCCGCTCGGTCTGCCTATAGTGAGTC	AGGGAAGGTCTATTTCCGCTCG	TOP	11	diploid	Other	ATGTTGAACCGAGATCATGTTTCTCCAAGATAGAAATGATTTTCCATGCAAGGATTTCATCTGCAACTAGCCAACTACAGCAACAAAATACCATAGCAG[A/T]GGATTCATTTTCAATTCTATTTGTAGTTCTGTAAGGGCAATTCTCCTTTGAGCAAATGGACAGTGTAATTGATTCAACTTGAAGATACTCCCCAAGATTT	TOP	sub-set 1	SNPs used for scaffolding	0.798
483	CMPSNP2170	11	23.461	CM3.5.1_scaffold00070	1680	7004961	[T/C]	CMPSNP2170-0_B_U_2120977695	ACTTCGTCAGTAACGGACGCAGCAAACAAACTGCAATTAGGATAAT	GAGTCGAGGTCATATCGTGCAGCAAACAAACTGCAATTAGGATAAC	AAATTATTAAAAGGAAAACTTACGGCGCTGAACGTCAAATTGCAGGGGTCTGCCTATAGTGAGTC	CGCTGAACGTCAAATTGCAGGG	BOT	11	diploid	Other	AGTTCGAGATTAGTTGCTAACTTTACTCAGTTGCAGCTGAGAATAGATAGAGAACGATGTTTGGTTCTCCCAACCGTAAGTTTTCCTTTTAATAATTTT[A/G]TTATCCTAATTGCAGTTTGTTTGCTGAGCTCTGGATCCTTCTCTATGTTTCGTCTTCAAGTTTGTAAGATAATGTAGGGAGGTAATCGAGCGAGAATTTT	TOP	sub-set 1	SNPs used for scaffolding	0.894
484	CMPSNP2171	11	23.461	CM3.5.1_scaffold00070	10055	7013336	[A/C]	CMPSNP2171-0_T_U_2095849653	ACTTCGTCAGTAACGGACGCATTCCACTTTGCCTAACACACCTTAA	GAGTCGAGGTCATATCGTGCATTCCACTTTGCCTAACACACCTTAC	AACATGGTCTTTTGACTTCTGATCAGTCGATTGAAGCTGCGGTTCGTCTGCCTATAGTGAGTC	CAGTCGATTGAAGCTGCGGTTC	TOP	11	diploid	Other	AACAATTTGAAGGATACCAATGGTTAGTTCTTTCCCTTCACAATTTGGTATATTCGTATGTTTTCAGTTTCTCCATTCCACTTTGCCTAACACACCTTA[A/C]GAACATGGTCTTTTGACTTCTGATTGCAATTTCTCTACATTATTGTGCTTGTGAAATATTTTGTTGTGGAATCTATTTATAAAATTGAAGTGTGGAGTCT	TOP	sub-set 1	SNPs used for scaffolding	0.936
485	CMPSNP2175	11	27.194	CM3.5.1_scaffold00070	930481	7933762	[A/G]	CMPSNP2175-0_T_U_2095849661	ACTTCGTCAGTAACGGACTTTTACTTGTTAGTGATCTAAGAGGCTGA	GAGTCGAGGTCATATCGTTTTTACTTGTTAGTGATCTAAGAGGCTGG	AATCTAATGAACCTACAAATTAGAAGCTGTTGCTCGAAAGGACTCCCGGTCTGCCTATAGTGAGTC	CTGTTGCTCGAAAGGACTCCCG	TOP	11	diploid	Other	TGATTTTCTAAAATTGCAAATATATTATGGCCAAAATTTAAACTTGATTCTTGATTTTTTTATTATTACAATTTTACTTGTTAGTGATCTAAGAGGCTG[A/G]GAATCTAATGAACCTACAAATTAGAAGTTCAAATGATATGAGATTAATTAATTGAAGTCTTTAATTACATTAATCAACATTTTTTAACTATAGGTCACTC	TOP	sub-set 1	SNPs used for scaffolding	0.679
486	CMPSNP2176	11	27.194	CM3.5.1_scaffold00070	1000158	8003439	[T/C]	CMPSNP2176-0_B_U_2120977699	ACTTCGTCAGTAACGGACGTGATGAAATGCCTCAATGAACCAT	GAGTCGAGGTCATATCGTGTGATGAAATGCCTCAATGAACCAC	TGGTCGATTTTTAATTGATTTTTTCTACCTACAGTTCGATAGCCCGGTCTGCCTATAGTGAGTC	TCTACCTACAGTTCGATAGCCCG	BOT	11	diploid	Other	CATTCTCTTTTTCTCGAAGCTTCCTCCCATAGCCATGAAATCTCCCTTGGCCTTGATTTCCTAATTCTAATGAACAAAAATCAATTAAAAATCGACCAC[A/G]TGGTTCATTGAGGCATTTCATCAAACACATTGTAAGCTATCAAAATGCTTCATCACATAGCCAACAATATATTTCACAAAACCATCAATATATCTTTAAA	TOP	sub-set 1	SNPs used for scaffolding	0.988
487	CMPSNP2057	11	29.777	CM3.5.1_scaffold00037	385537	9116552	[A/G]	CMPSNP2057-0_T_U_2120978732	ACTTCGTCAGTAACGGACGGCAAGTTGCTTGTGAATTGTGCACA	GAGTCGAGGTCATATCGTGGCAAGTTGCTTGTGAATTGTGCACG	TATTTAAAGCGATAGGTTAGATTAGCAGTACGCTCCTACCACGTCGATGTCTGCCTATAGTGAGTC	AGTACGCTCCTACCACGTCGAT	TOP	11	diploid	Other	CAATTCTGTTCTAAATAAATTTTAATTCAAATTGTCGAATGCTTGAGAGCATCTGATGTTTGCTTTCTATTCGTGTGCAAGTTGCTTGTGAATTGTGCAC[G/A]CTATTTAAAGCGATAGGTTAGATTAGCTTGTTAAACAAATTAGATTATATTGCTCTAATTAACTTTGGATTGATTTGCTTAAATAATTAGCTAGACGCA	BOT	sub-set 1	SNPs used for scaffolding	0.917
488	CMPSNP2058	11	29.777	CM3.5.1_scaffold00037	415870	9146885	[A/G]	CMPSNP2058-0_T_U_2095848526	ACTTCGTCAGTAACGGACGCCACAATTGCCAACTATTTCGTCTA	GAGTCGAGGTCATATCGTGCCACAATTGCCAACTATTTCGTCTG	CATGAAATTCACGTATAGTCACTAAAATTGTGCGGTACACCCTACTCGGTCTGCCTATAGTGAGTC	AATTGTGCGGTACACCCTACTCG	TOP	11	diploid	Other	AACAAGGAGATAAACAAGGCAACAAGCATACCTGGCCAATATTGCCAGTGTCCAAAGCAACATGGCTGTAGTTCTCCCACAATTGCCAACTATTTCGTCT[G/A]TCATGAAATTCACGTATAGTCACTAAGAAATAACAATCTTAAATAATGACGGAAAACGCTATGCGTTTGAAATTTTGGTTGGTATTAAATATCCAGATA	BOT	sub-set 1	SNPs used for scaffolding	0.95
489	CMPSNP845	11	34.296	CM3.5.1_scaffold00037	2501679	11232694	[T/C]	CMPSNP845-0_B_U_1862783786	ACTTCGTCAGTAACGGACGAGAGGTCAGGTCTACTTCTTGGGTATT	GAGTCGAGGTCATATCGTGAGAGGTCAGGTCTACTTCTTGGGTATC	GGACAATGTTGAAAAGAATTATATTTCTCATTTACGGGCACATAAGACCGTCTGCCTATAGTGAGTC	TCTCATTTACGGGCACATAAGACC	BOT	11	diploid	Other	GATTGTCAAGTAATTCCTGAAAAATACACTACTCAAATATAATTCTTTTCAACATTGTCCC[G/A]ATACCCAAGAAGTAGACCTGACCTCTAACAGCAATACATGTTTCAAGAGGCAGAAGCAG	BOT	sub-set 2	SNPs used for scaffolding	#N/A
490	CMPSNP864	11	35.756	CM3.5.1_scaffold00037	3517632	12248647	[G/C]	CMPSNP864-0_B_U_1862783806	ACTTCGTCAGTAACGGACTGTCAAACCTGGTGAGTCGGGTG	GAGTCGAGGTCATATCGTTGTCAAACCTGGTGAGTCGGGTC	TTCTATTGTTGCTTCAGGAACTACAGGGGAAACACGGCCTTTCGTGTCTGCCTATAGTGAGTC	CAGGGGAAACACGGCCTTTCGT	BOT	11	diploid	Other	CTATAGGAATAACGCCAATCCATGCTCAAGTCGCAGGTAGTTCCTGAAGCAACAATAGAAA[C/G]ACCCGACTCACCAGGTTTGACATTCGATGAAGGTACATCGACTTGGTATATGGTAGTGT	BOT	sub-set 2	SNPs used for scaffolding	#N/A
491	CMPSNP2059	11	35.756	CM3.5.1_scaffold00037	3949600	12680615	[A/G]	CMPSNP2059-0_T_U_2120978733	ACTTCGTCAGTAACGGACTCATCAGGATCGAATAGGTAATGTGTA	GAGTCGAGGTCATATCGTTCATCAGGATCGAATAGGTAATGTGTG	TCTTCTGTAGAATATTAATCACATCTCAAAGCTCGGTTTTCCGTGGACCGTCTGCCTATAGTGAGTC	AAAGCTCGGTTTTCCGTGGACC	TOP	11	diploid	Other	TATGCAGGTGTCTACAACAATGTCGAGATGAAACTTTCAAAGATGCTAATGTAAAGACTGTTACCGTCAGTAGATCATCAGGATCGAATAGGTAATGTGT[G/A]GTCTTCTGTAGAATATTAATCACATCTCCCACATGATGAGTTAGAAGCAACTCCCCTTCCTTCATCTGAAACCGCAAAAATAGATATATACGAAGTGTT	BOT	sub-set 1	SNPs used for scaffolding	0.782
492	CMPSNP2250	11	36.138	CM3.5.1_scaffold00085	490929	13517754	[A/G]	CMPSNP2250-0_T_U_2095850169	ACTTCGTCAGTAACGGACCAATATCAATATTTTTCAACTAAAACTGCA	GAGTCGAGGTCATATCGTCAATATCAATATTTTTCAACTAAAACTGCG	GGGTTCAAAAGAATAAAAGAAAAGGCAGAGGGTTCCCGTTACTCAGTCTGCCTATAGTGAGTC	GGCAGAGGGTTCCCGTTACTCA	TOP	11	diploid	Other	TACTTTTGTATTTTGTTACATTTATGAAAATTAATTGTATTTTAATTTATATTCTATTTTCTCATCAACACAATATCAATATTTTTCAACTAAAACTGC[A/G]AGGGTTCAAAAGAATAAAAGAAAAATATATGAGAAATTATTTTAATGGACAAAACTTCTACAAATATATCACAATATGATGATAGGTCAAGATAGACTAC	TOP	sub-set 1	SNPs used for scaffolding	0.676
493	FR12O13	11	36.521	CM3.5.1_scaffold00085	144030	13864653	[A/G]	FR12O13-0_T_F_1862784124	ACTTCGTCAGTAACGGACGGGCATGCCTGACTCTCCAGCA	GAGTCGAGGTCATATCGTGGGCATGCCTGACTCTCCAGCG	AGGATGAAACAGCATTCAAGAACGTCAATCTAGTGAGCGTCAGGGTCTGCCTATAGTGAGTC	ACGTCAATCTAGTGAGCGTCAGG	TOP	11	diploid	Other	CAGTAATCTTTAATAAAGCCAGAAATGAGAAAAAGACTGGTGGCATGCCTGACTCTCCAGC[G/A]AAGGATGAAACAGCATTCAAGAATGGTTCTGTTCTTGGAAAGTCTCAACCTGTAAGTTC	BOT	sub-set 2	SNPs used for scaffolding	#N/A
494	CMPSNP476	11	36.889	CM3.5.1_scaffold00020	496957	14506639	[A/G]	CMPSNP476-0_T_F_1862783475	ACTTCGTCAGTAACGGACGGCTCCTGGTGTTAGAATGAGCCAA	GAGTCGAGGTCATATCGTGGCTCCTGGTGTTAGAATGAGCCAG	TCGTAAAAGTCCTATCGTGCTAGTCGCTGGGAAACTTATGCCATAGTCTGCCTATAGTGAGTC	AGTCGCTGGGAAACTTATGCCATA	TOP	11	diploid	Other	TTTGACATTCTTTGTTGCACAGATTTTTCAGACTTGGTGCTCCTGGTGTTAGAATGAGCCA[G/A]GTCGTAAAAGTCCTATCGTGCTGCAAGTATTCGTGTATAAAAATCTGGACTTGAGAAAG	BOT	sub-set 2	SNPs used for scaffolding	#N/A
495	A_05-A02	11	39.175	CM3.5.1_scaffold00020	3541756	17551438	[A/C]	A_05-A02-0_T_U_1862784087	ACTTCGTCAGTAACGGACTCAACTGACATTTCCTTGCCCCA	GAGTCGAGGTCATATCGTTCAACTGACATTTCCTTGCCCCC	AATTTTGGTATGTAATAAAGCATTGTGTCACGCGATACCTCTTAGAGAAGTCTGCCTATAGTGAGTC	TGTCACGCGATACCTCTTAGAGAA	TOP	11	diploid	Other	CTGATCGTATCTAGTTGTATCTACATTTATTTACAAGTCAACTGACATTTCCTTGCCCC[A/C]AAATTTTGGTATGTAATAAAGCATTGAATTCCAGTTGTAAAAATTGAAGTGTTACACCTTA	TOP	sub-set 2	SNPs used for scaffolding	#N/A
496	CMPSNP2023	11	39.554	CM3.5.1_scaffold00020	4319321	18329003	[A/G]	CMPSNP2023-0_T_U_2120978723	ACTTCGTCAGTAACGGACGGGCCAAAGGCAAAAGAGTTATGCA	GAGTCGAGGTCATATCGTGGGCCAAAGGCAAAAGAGTTATGCG	CATGTGTTAAGAGTTATTTGTGTGCTCGGATTGGGGCACCATGAGTGTCTGCCTATAGTGAGTC	CTCGGATTGGGGCACCATGAGT	TOP	11	diploid	Other	CTTGTCAAAAGAACCTCCATGTGATTAAGTGAGGTGTTGGTGAGACGACAAGAAATGCCCACACGTGTGTCCTAAGCGGCCAAAGGCAAAAGAGTTATGC[G/A]ACATGTGTTAAGAGTTATTTGTGTGAATGTTGAGTGCCTATACAGCCAAGTTAGGTTTATGCACCTAAACCAACCAAAATAACCTCTATACAACATAGA	BOT	sub-set 1	SNPs used for scaffolding	0.974
497	CMPSNP3039	11	40.814	CM3.5.1_scaffold00020	5554182	19563864	[A/G]	CMPSNP3039-0_T_U_2120977598	ACTTCGTCAGTAACGGACGTTTGCGTCAGCTACCACACACATA	GAGTCGAGGTCATATCGTGTTTGCGTCAGCTACCACACACATG	AATTGTTAATTAGAAATGTTTTTGAAATACCGGAGTTCTTGCCGAGACGTCTGCCTATAGTGAGTC	AATACCGGAGTTCTTGCCGAGAC	TOP	11	diploid	Other	GTAATAATATATTTAAACAACTACTTGTCGAGACAATATCTTATATAATAAGCAATCAGATTTCAATTCATCAGCTTTTGCGTCAGCTACCACACACAT[A/G]CAATTGTTAATTAGAAATGTTTTTGATGGTGGTGGGTTACTTGTACATCTAGAAGCGAAGGTCCACTAAACGTGGAAAAAGAAAATTAAACAAATAGAAA	TOP	sub-set 1	SNPs used for scaffolding	0.927
498	CMPSNP586	11	41.59	CM3.5.1_scaffold00084	893241	19985942	[T/A]	CMPSNP586-0_B_U_1862783578	ACTTCGTCAGTAACGGACGTTGAAATAAGGAAATTTTGTTGTGGAT	GAGTCGAGGTCATATCGTGTTGAAATAAGGAAATTTTGTTGTGGAA	CTCAGAACACATGAATGATAATCAAACTTTCCCGATGACAAGGTCGAGTCTGCCTATAGTGAGTC	AAACTTTCCCGATGACAAGGTCGA	BOT	11	diploid	Other	AAGTTATCTAGATCTGAAAAATTGTTCTCAAATTGTGGATTATCATTCATGTGTTCTGAGT[A/T]TCCACAACAAAATTTCCTTATTTCAAGAGCATGAACAGAAATCAATTTCCAAACAGGAA	BOT	sub-set 2	SNPs used for scaffolding	#N/A
499	CMPSNP670	11	41.59	CM3.5.1_scaffold00084	803412	20075771	[T/C]	CMPSNP670-0_B_U_1862783646	ACTTCGTCAGTAACGGACGAATTTCTCTCTGCATTGCCCTTCTT	GAGTCGAGGTCATATCGTGAATTTCTCTCTGCATTGCCCTTCTC	TCTCATTTTCCCTCCTAATCGAAGTTTCGCAGGTTCACAAACATCGTCTGCCTATAGTGAGTC	AAGTTTCGCAGGTTCACAAACATC	BOT	11	diploid	Other	GCCATGGGCCGCCGGAGTAAACACCGGGGATTCTGGCATCGATTAGGAGGGAAAATGAGAG[G/A]AGAAGGGCAATGCAGAGAGAAATTGGAGTCGCCTTATTTTCCCTTTGTTAATGGAAAAA	BOT	sub-set 2	SNPs used for scaffolding	#N/A
500	CMPSNP3758	11	42.676	CM3.5.1_scaffold00084	514930	20364253	[T/C]	CMPSNP3758-0_B_U_2095850164	ACTTCGTCAGTAACGGACGCAGCCTTTCATCCATATTTCTCTGT	GAGTCGAGGTCATATCGTGCAGCCTTTCATCCATATTTCTCTGC	AAGAGAACATTAAATTGGGTCTGAGCGTCTTCTCACCCAGCGAGTGTCTGCCTATAGTGAGTC	AGCGTCTTCTCACCCAGCGAGT	BOT	11	diploid	Other	GAGAACTGGAGAAGGCGACATATACTTTGTCAAGAGTTACCTCCCCCCAAGGCTACTAAAGTGAGCTTTCAGAATCAGACCCAATTTAATGTTCTCTTT[A/G]CAGAGAAATATGGATGAAAGGCTGCCATTTTGCATTGCATTTCCATGCTACAACCCTAATTCCTTCTTCAACTTCAAAAGTGTGGCTTCTATCTCGTCGA	TOP	sub-set 1	SNPs used for scaffolding	0.964
501	CMPSNP2247	11	43.037	CM3.5.1_scaffold00084	490267	20388916	[T/C]	CMPSNP2247-0_B_U_2095850157	ACTTCGTCAGTAACGGACGGCAGCATATCCTAGAGCATTTTTCAAAT	GAGTCGAGGTCATATCGTGGCAGCATATCCTAGAGCATTTTTCAAAC	TACCATGCCATCAAATATATATCATCGTCTTTCGGAGGCAAGCATGGTCTGCCTATAGTGAGTC	TCGTCTTTCGGAGGCAAGCATG	BOT	11	diploid	Other	AATATGCATAATTCCATCTTTTAGTGTACATTTCCACCTACTCTTGGTACGAGTAACCTAATACATGAAAAGTTATGATATATATTTGATGGCATGGTAG[G/A]TTTGAAAAATGCTCTAGGATATGCTGCACAACTGGACCTAAAAAACAGGAGGTAAAGTACCTTGTCAAACTGAGCTAAAACTAAATGCTGTGTGCTCAA	BOT	sub-set 1	SNPs used for scaffolding	0.911
502	CMPSNP2246	11	44.496	CM3.5.1_scaffold00084	418183	20461000	[T/C]	CMPSNP2246-0_B_U_2120977746	ACTTCGTCAGTAACGGACGATTTTCTGGCCCCATTGACATT	GAGTCGAGGTCATATCGTGATTTTCTGGCCCCATTGACATC	ATAAAGAAACTATTGAAGAGTTGATGATTCCAGGGGAGCTACGAGCGTGTCTGCCTATAGTGAGTC	ATTCCAGGGGAGCTACGAGCGT	BOT	11	diploid	Other	GTATCAAATGGCCCTGAAAAATCTATCTACATTTCAATTAAGCTCAAAGTAGAATAAAAAATCAACTTCTACGCATCAACTCTTCAATAGTTTCTTTATC[G/A]ATGTCAATGGGGCCAGAAAATCTGTACAGGTTTGAACAACCATGTTTTTGTTTAATTGCTTCTTCTGACTTTATTTTGTTAGGTAGACAGTAATATATA	BOT	sub-set 1	SNPs used for scaffolding	0.919
503	CMPSNP2444	11	48.591	CM3.5.1_scaffold00113	113333	20993515	[A/G]	CMPSNP2444-0_T_U_2120977874	ACTTCGTCAGTAACGGACTCTCTTTACTCTATTAACATCTTGTTGCCA	GAGTCGAGGTCATATCGTTCTCTTTACTCTATTAACATCTTGTTGCCG	TCAGTACCCAAATTATATTGTTTGGTCAACTACACACTACGCGGCTGTCTGCCTATAGTGAGTC	GTCAACTACACACTACGCGGCT	TOP	11	diploid	Other	TCATCTACTAAAGTTAAACTACATCTAATAAACTCTATCATGACAAAATTTCATGATCCAACTTCTTCTATCTCTTTACTCTATTAACATCTTGTTGCC[A/G]ATCAGTACCCAAATTATATTGTTTGATTCGTCTAACTTTAACTGTCCTTACAATCTAATACATATAGAATCTATATCCTGTCATCAAGCAGACAAATCCT	TOP	sub-set 1	SNPs used for scaffolding	0.744
504	CMPSNP2445	11	48.591	CM3.5.1_scaffold00113	200811	21080993	[G/C]	CMPSNP2445-0_B_U_2095851447	ACTTCGTCAGTAACGGACTCGCCAATGCAAATCAAAGTAAGAG	GAGTCGAGGTCATATCGTTCGCCAATGCAAATCAAAGTAAGAC	TCATAGGACAAGGAAATAGGTTTTACTTCGGGCGAACATGACAGCGTCTGCCTATAGTGAGTC	TACTTCGGGCGAACATGACAGC	BOT	11	diploid	Other	GGGGCTAATCTTGTTAGAGACGTCAGTGTAAAAAATAAATTGGAGAGAAATTCTGTGCTGGAGGTAATGATGAATGAAACCTATTTCCTTGTCCTATGAA[C/G]TCTTACTTTGATTTGCATTGGCGATCAACAGGTCAACATTGCTCTTGATGTGCTTTTACTTTTTGTTTCATGGTCAGCTGTATTTTCAAATTGAGCCGG	BOT	sub-set 1	SNPs used for scaffolding	0.988
505	CMPSNP2446	11	48.591	CM3.5.1_scaffold00113	231151	21111333	[T/A]	CMPSNP2446-0_B_U_2120977876	ACTTCGTCAGTAACGGACGAATTATGGCGTAAAATCAGCTTGGT	GAGTCGAGGTCATATCGTGAATTATGGCGTAAAATCAGCTTGGA	TCTCATTTCAGAATCTAGCTTAGGTCGCCGAACATACGGGTTCTAGGTCTGCCTATAGTGAGTC	TCGCCGAACATACGGGTTCTAG	BOT	11	diploid	Other	CTGCTAGATTGTCGCCATTTGTTATGCTTTTGAGTTCTTATTTTCAATAATTTTCAGCATTCCCGTTTTGCTTCACCTAAGCTAGATTCTGAAATGAGAT[A/T]CCAAGCTGATTTTACGCCATAATTCTAGCTGATTCAACTTCAATCCCTGCTCCACATTTTGGTTTTCAAATTTTCATTTTCTTTGTATACCGATTTCTG	BOT	sub-set 1	SNPs used for scaffolding	0.958
506	CMPSNP555	11	48.591	CM3.5.1_scaffold00039	157659	21276992	[T/C]	CMPSNP555-0_B_U_1862783542	ACTTCGTCAGTAACGGACATGCCAAGCTCGGGGGCTAT	GAGTCGAGGTCATATCGTATGCCAAGCTCGGGGGCTAC	ATATTCCAGCCGAGAGCAAGCCGATGTATTACGCCGAGAAGCGTCTGCCTATAGTGAGTC	CCGATGTATTACGCCGAGAAGC	BOT	11	diploid	Other	TGGCTGGGTTGTTGGCTAGCCACCAGGCATTCACTAGGATCTTGCTCTCGGCTGGAATATC[G/A]TAGCCCCCGAGCTTGGCATCGTGGAGGTTCATGTGAGGCACGAGTAATGGGATGGCCAT	BOT	sub-set 2	SNPs used for scaffolding	#N/A
507	CMPSNP228	11	48.591	CM3.5.1_scaffold00039	262050	21381383	[T/G]	CMPSNP228-0_B_U_1862783226	ACTTCGTCAGTAACGGACCACACAGATTGCAGTTACAGCAACTT	GAGTCGAGGTCATATCGTCACACAGATTGCAGTTACAGCAACTG	TAGATCGAAGTTTATTTGTGCTTAGTAGCCCAGGTAGCGGAGCTTGTCTGCCTATAGTGAGTC	AGTAGCCCAGGTAGCGGAGCTT	BOT	11	diploid	Other	TGATACAAGGAAAATTACCGACCCACAGCTCTATTCGAAGCACAAATAAACTTCGATCTAG[C/A]AGTTGCTGTAACTGCAATCTGTGTGTGAGGGGAAGGAATCTATAATTACGATTGTATCG	BOT	sub-set 2	SNPs used for scaffolding	#N/A
508	CMPSNP429	11	48.591	CM3.5.1_scaffold00039	277183	21396516	[T/G]	CMPSNP429-0_B_F_1862783421	ACTTCGTCAGTAACGGACAAAGAGAGGAAGGAACATCACCAGAT	GAGTCGAGGTCATATCGTAAAGAGAGGAAGGAACATCACCAGAG	GGTTATTATGTTGGAGATAAAGATCGCTTCGATGGCACCCTTACGAGTCTGCCTATAGTGAGTC	CGCTTCGATGGCACCCTTACGA	BOT	11	diploid	Other	CCGTCCGATATTACCTCACTTCCTTCTCTCCAATATCTTTATCTCCAACATAATAACCT[A/C]TCTGGTGATGTTCCTTCCTCTCTTTCGCCAACTCTTATTGTATTGAATCTGTCATTCAATT	TOP	sub-set 2	SNPs used for scaffolding	#N/A
509	AI_22-A08	11	48.952	CM3.5.1_scaffold00039	359357	21478690	[A/G]	AI_22-A08-0_T_F_1862784084	ACTTCGTCAGTAACGGACGAATCGGAGTTAACGGCGGCA	GAGTCGAGGTCATATCGTGAATCGGAGTTAACGGCGGCG	GTGTTGAAGGGAGAAGAAAGAGTGCACCTGAAGCGAACTGTCTGGTCTGCCTATAGTGAGTC	TGCACCTGAAGCGAACTGTCTG	TOP	11	diploid	Other	ATGTGGAAGAAATTGGGAAGTTAAAGAATACCTTATCGGCGGAATCGGAGTTAACGGCGGC[G/A]ATTGCGGTGTTGAAGGGAGAAGAAAGAGAAGAAAGTGGCGAAGACAAGAAGCATGAGCT	BOT	sub-set 2	SNPs used for scaffolding	#N/A
510	CMPSNP1016	11	50.043	CM3.5.1_scaffold00082	657964	25433295	[T/G]	CMPSNP1016-0_B_U_1862783932	ACTTCGTCAGTAACGGACGTCTCACTTTGACTGAGCTTCTTTTCTT	GAGTCGAGGTCATATCGTGTCTCACTTTGACTGAGCTTCTTTTCTG	TTTACTATTCTGTTACTCCGGTCACGGTTGACGACTGCGACCCATGTCTGCCTATAGTGAGTC	ACGGTTGACGACTGCGACCCAT	BOT	11	diploid	Other	ATTCAGATTTCTGTAGGAAACACCACCGTTCGCCGGTGACCGGAGTAACAGAATAGTAAAA[C/A]AGAAAAGAAGCTCAGTCAAAGTGAGAATCGAGCGGGAAAAGCTCGAGAGACGGTAGCAT	BOT	sub-set 2	SNPs used for scaffolding	#N/A
511	CMPSNP2240	11	51.503	CM3.5.1_scaffold00082	1055107	25830438	[A/G]	CMPSNP2240-0_T_U_2095850136	ACTTCGTCAGTAACGGACGAAAACGGAAAACATAAAAGTAGTGACA	GAGTCGAGGTCATATCGTGAAAACGGAAAACATAAAAGTAGTGACG	ATTTTAAGTTATATTTGGGAACGAGCTACAAGTTGAAACTGTCGGAGTGTCTGCCTATAGTGAGTC	GCTACAAGTTGAAACTGTCGGAGT	TOP	11	diploid	Other	AGTGGAGTATCAGCAGGTGCTGCATTTGATATTCCTTGGTGGTGCTGCCAAAGAGAAATGAATACAAAATTTAGAAAACGGAAAACATAAAAGTAGTGAC[G/A]TATTTTAAGTTATATTTGGGAACGAGTTACTCCAAAAAAGAAATTTATGCCTGAATGACTAAAGCAGTTAGTGGCAATGGTGGCGAATTTGCAACAGAT	BOT	sub-set 1	SNPs used for scaffolding	0.78
512	CMPSNP2241	11	52.593	CM3.5.1_scaffold00082	1208875	25984206	[T/G]	CMPSNP2241-0_B_U_2120977743	ACTTCGTCAGTAACGGACGGCATGTGCACATTCTCAAGTTTCCT	GAGTCGAGGTCATATCGTGGCATGTGCACATTCTCAAGTTTCCG	TTTCTTCTACAACTAATTTTGTATTTCACAGGAATAGTCGTCGTCGCATCGTCTGCCTATAGTGAGTC	ACAGGAATAGTCGTCGTCGCATC	BOT	11	diploid	Other	GGAAAGAGAACGCATGATAAACTTAGCAAAATCAAATGCTTGTTGAGGATAGGTTTAATGCTAGAAGCCTAGAAATACAAAATTAGTTGTAGAAGAAAC[A/C]GGAAACTTGAGAATGTGCACATGCATACCACAGAAACCGAGGCAACGAGATCATAAAGCATAATTCCAGCATCAGCAAGAGCAAGACTGGCACATGATAT	TOP	sub-set 1	SNPs used for scaffolding	0.844
513	CMPSNP2463	11	53.684	CM3.5.1_scaffold00118	20332	26053008	[A/G]	CMPSNP2463-0_T_U_2095851547	ACTTCGTCAGTAACGGACCGGGAGACATGGGAATTGTTATAATTATA	GAGTCGAGGTCATATCGTCGGGAGACATGGGAATTGTTATAATTATG	TAAACTCAAGATCTTGTTTAAGCTTGCATCCGTCCACAAGTTAGGTGGTCTGCCTATAGTGAGTC	GCATCCGTCCACAAGTTAGGTG	TOP	11	diploid	Other	TAATTTAAATAAATAAATAAATGATTGTGTTTGATTTGAAATTAGGGTTCCATGTGAATATTAATTGGGTACGGGAGACATGGGAATTGTTATAATTAT[A/G]GTAAACTCAAGATCTTGTTTAAGCTTAATCAAATCTTGATTATTTTATTATGAATTTAATTTCATAATATGTCTTAGTGAATTGAATGTAATGGGAAATT	TOP	sub-set 1	SNPs used for scaffolding	0.848
514	CMPSNP2464	11	53.684	CM3.5.1_scaffold00118	27869	26060545	[A/G]	CMPSNP2464-0_T_U_2120977901	ACTTCGTCAGTAACGGACATATCGGCCCTTGAGAAGCCAA	GAGTCGAGGTCATATCGTATATCGGCCCTTGAGAAGCCAG	AGAAGTTGAATACAGTATAAGCTACTTAACCCTAGAGGTGCGAGTCGTGGTCTGCCTATAGTGAGTC	AACCCTAGAGGTGCGAGTCGTG	TOP	11	diploid	Other	TAATTATCTGGTGTTTATTGGCAAAGTTGTTAAAGAGGAAAATCAATTTAATCTTTCTCTTCTTTATCCAATTGGTTTGATATCGGCCCTTGAGAAGCCA[G/A]TAGAAGTTGAATACAGTATAAGCTACTTGGAGCTTTGATCGGTGCTTCGATGACCTTGGTTGGCTGTTTTTGAGATCGTTTGGGTCTTGTTCGTATTAT	BOT	sub-set 1	SNPs used for scaffolding	0.814
515	CMPSNP2465	11	54.045	CM3.5.1_scaffold00118	50017	26082693	[T/C]	CMPSNP2465-0_B_U_2095851552	ACTTCGTCAGTAACGGACCCCATTTCTGCATTCATTATGCTTTTT	GAGTCGAGGTCATATCGTCCCATTTCTGCATTCATTATGCTTTTC	AAACATTTCATATTTTATTAGAGCAGTTGTCCATACAAGCCGGAGACGTCTGCCTATAGTGAGTC	GTTGTCCATACAAGCCGGAGAC	BOT	11	diploid	Other	CAATCCAAGATAAATGATCTTACAGATGGTTTCTTTATCCTGAAATACGCAGTAAATTCAAATCTTAATGGAATGCTCTAATAAAATATGAAATGTTTT[A/G]AAAAGCATAATGAATGCAGAAATGGGTGGTTGGAGAATCAAGATCAAAGTATTGCAACATATCCGACTTTCTGTAACTGGTTTCAACATAAAAAAGCAAA	TOP	sub-set 1	SNPs used for scaffolding	0.885
516	CMPSNP2466	11	54.045	CM3.5.1_scaffold00118	52547	26085223	[T/C]	CMPSNP2466-0_B_U_2120977902	ACTTCGTCAGTAACGGACCCACCATTATCCTGACCCAGCTTT	GAGTCGAGGTCATATCGTCCACCATTATCCTGACCCAGCTTC	TTTCTCCCAAATCGACAACATCGACGACAATGTTTGGTCCGAGGTCTGCCTATAGTGAGTC	CGACGACAATGTTTGGTCCGAG	BOT	11	diploid	Other	TTGAGTCAACGCCGCCTGTTGAATCGCAGTGCGGCAGTTCAATTCCAAATTTGGACGATCATGGAGGTACTCATTTGGATGTTGTCGATTTGGGAGAAAC[G/A]AAGCTGGGTCAGGATAATGGTGGCGGTGTTGGAGCCAAGATTGGGCCGTTTGGGAACAAGACTTGTGCGTCTAGTGTTCAAGAAAGAACAGCGAAATTG	BOT	sub-set 1	SNPs used for scaffolding	0.848
517	CMPSNP2467	11	55.136	CM3.5.1_scaffold00118	140860	26173536	[A/G]	CMPSNP2467-0_T_U_2095851555	ACTTCGTCAGTAACGGACCATCAACCAAAAAAATAAATTGTCAACAA	GAGTCGAGGTCATATCGTCATCAACCAAAAAAATAAATTGTCAACAG	ACAAAAATTAGAAAACTAATTAAGGCTACGCTCATACTACTCAAAGGGCCGTCTGCCTATAGTGAGTC	TACGCTCATACTACTCAAAGGGCC	TOP	11	diploid	Other	TTCCTTGATTAGCATAGAAAGCACCACTTTGCTGAAAGAAAACGAGGGGTTTGGTTCCTTAACTTGTAATGCATCAACCAAAAAAATAAATTGTCAACA[A/G]AACAAAAATTAGAAAACTAATTAAGGCAAAAATAGGGAATGCTACTTTTTAATTTTTTTATTTTTGGAAAATGAATGATATAGTTCTTACTATAGAAGCT	TOP	sub-set 1	SNPs used for scaffolding	0.801
518	CMPSNP862	11	59.325	CM3.5.1_scaffold00047	2553867	26414445	[T/C]	CMPSNP862-0_B_F_1862783805	ACTTCGTCAGTAACGGACGTCGGCATCCTTGGAAAACAGACT	GAGTCGAGGTCATATCGTGTCGGCATCCTTGGAAAACAGACC	AACGGAGTGATTCTGAGTAGTAGTTCTGACTGGATCGACTTCATCGGGTCTGCCTATAGTGAGTC	TCTGACTGGATCGACTTCATCGG	BOT	11	diploid	Other	TTGAAGGCATCGCCTTCCTCATGTGCTAGCCGTGACTACTACTCAGAATCACTCCGTTC[A/G]GTCTGTTTTCCAAGGATGCCGAGCTCGAAGGGAAGCTTGAAGGCCGTTGTACCATTCCAAT	TOP	sub-set 2	SNPs used for scaffolding	#N/A
519	PSI_41-B07	11	61.935	CM3.5.1_scaffold00047	2291318	26676994	[T/C]	PSI_41-B07-0_B_F_1862784308	ACTTCGTCAGTAACGGACGTCTCTTCCTGTTGCTGCTGTCTATTTT	GAGTCGAGGTCATATCGTGTCTCTTCCTGTTGCTGCTGTCTATTTC	CTACTGCTGCCAGAAGAAGATACGCAGTATCAATCGGTTCCTACGGTCTGCCTATAGTGAGTC	CGCAGTATCAATCGGTTCCTACG	BOT	11	diploid	Other	ATATGTGTGCGTGTGTGTGTATGTTATCTTCTTCTGGCAGCAGTAGGTCTTTGARCAAT[A/G]AAATAGACAGCAGCAACAGGAAGAGAAAGATGATTATCAAGAGCAAATTTTCTTGAATTAA	TOP	sub-set 2	SNPs used for scaffolding	#N/A
520	CMPSNP728	11	70.512	CM3.5.1_scaffold00047	1509825	27458487	[T/C]	CMPSNP728-0_B_F_1862783689	ACTTCGTCAGTAACGGACGATGAGTTTCGGGGGTAGCATTT	GAGTCGAGGTCATATCGTGATGAGTTTCGGGGGTAGCATTC	CATCCTCTTTCCACATTTTAATCGATCCCAATACGGCTTTGCAGTCGTCTGCCTATAGTGAGTC	GATCCCAATACGGCTTTGCAGTC	BOT	11	diploid	Other	GGTTCAAGGCTCGTAACTTGTGAAGCTGACAAAACGATTAAAATGTGGAAAGAGGATGA[A/G]AATGCTACCCCCGAAACTCATCCTCTCAACTTCAAGCCACCCAAAGATATCCGAAGATTTT	TOP	sub-set 2	SNPs used for scaffolding	#N/A
521	CMPSNP389	11	86.245	CM3.5.1_scaffold00047	366823	28601489	[T/G]	CMPSNP389-0_B_U_1862783384	ACTTCGTCAGTAACGGACGCGAGATGCCATCCAAGTACGAGTTT	GAGTCGAGGTCATATCGTGCGAGATGCCATCCAAGTACGAGTTG	AGATCAATGACAAAGGCACACGTTTGCACTATCAACCGTCCGCGTCTGCCTATAGTGAGTC	GTTTGCACTATCAACCGTCCGC	BOT	11	diploid	Other	TTGAAGAGGTAAAAGCTTGGAAATGGAGACGTACCATATGTGTGCCTTTGTCATTGATCTG[C/A]AACTCGTACTTGGATGGCATCTCGAAAACGCGAGCTGAATTGTAAATTGGGGGCAAACC	BOT	sub-set 2	SNPs used for scaffolding	#N/A
522	PSI_35-H10B	11	89.249	CM3.5.1_scaffold00047	105560	28862752	[C/G]	PSI_35-H10B-0_T_U_1862784325	ACTTCGTCAGTAACGGACAGAAAGCGAAAAATTGGGAGAAAAC	GAGTCGAGGTCATATCGTAGAAAGCGAAAAATTGGGAGAAAAG	TAGAGAAAAGATTGGAAATGGGGCTAAGTGTTAGGTTGGACGCCGTCTGCCTATAGTGAGTC	GCTAAGTGTTAGGTTGGACGCC	TOP	11	diploid	Other	ATCAGGAGTGAACTTTCCGGCGAGGAAACCAAAAAAGAAAGCGAAAAATTGGGAGAAAA[C/G]TTAGAGAAAAGATTGGAAATGGGATTTGTAAAAGTATTGAAATTGTCAAAAGATTGTGTGT	TOP	sub-set 2	SNPs used for scaffolding	#N/A
523	CMPSNP315	11	91.859	CM3.5.1_scaffold00052	669338	29638649	[A/T]	CMPSNP315-0_T_U_1862783316	ACTTCGTCAGTAACGGACCCCAACAACAAAATCTTCACTTTCTTA	GAGTCGAGGTCATATCGTCCCAACAACAAAATCTTCACTTTCTTT	CTTTCCTGGAGAAACTATCTTTAAGGTGCATACAGAACCGCGTCTCGTCTGCCTATAGTGAGTC	GGTGCATACAGAACCGCGTCTC	TOP	11	diploid	Other	CACAAACACCTGTCTACAAAACAAAAGAAAAAACCCAACAACAAAATCTTCACTTTCTT[A/T]CCTTTCCTGGAGAAACTATCTTTAATTAGCTGCTTGTGAATATTTTGAGTGTGAGACGGCA	TOP	sub-set 2	SNPs used for scaffolding	#N/A
524	CMPSNP934	11	94.492	CM3.5.1_scaffold00052	849390	29818701	[A/G]	CMPSNP934-0_T_F_1862783877	ACTTCGTCAGTAACGGACGGGGCTTTCTTTCCGACATCAAAA	GAGTCGAGGTCATATCGTGGGGCTTTCTTTCCGACATCAAAG	ATTTTAAAAAAATTCCACGACGTCTACTCAAGCGAATTTGGATGGTGTCTGCCTATAGTGAGTC	TCTACTCAAGCGAATTTGGATGGT	TOP	11	diploid	Other	GGAGGCTGGCAGCTTTGGCTCCCAAGAGAGACCAATTATGGGCTTTCTTTCCGACATCAAA[G/A]TATTTTAAAAAAATTCCACGACGTCGACAATGAACACACGGCAGACCCACGAAACCTAG	BOT	sub-set 2	SNPs used for scaffolding	#N/A
525	CMPSNP474	11	98.283	CM3.5.1_scaffold00052	1308384	30277695	[C/G]	CMPSNP474-0_T_F_1862783471	ACTTCGTCAGTAACGGACGCATCCCATGGAAAAAGAATTGAAAC	GAGTCGAGGTCATATCGTGCATCCCATGGAAAAAGAATTGAAAG	AACTCAATACGCTGCTTTAACTAAACAGCGGTTCAGTTTGTCGTAGGTCTGCCTATAGTGAGTC	AAACAGCGGTTCAGTTTGTCGTAG	TOP	11	diploid	Other	TGATCCAACAAAAAATAACAATCACAAGGAAACAAGTCATCCCATGGAAAAAGAATTGAAA[C/G]TAACTCAATACGCTGCTTTAACTGCTTTCTCTGCAGCATCATCCAGATCTTCTGCTGTT	BOT	sub-set 2	SNPs used for scaffolding	#N/A
526	CMPSNP419	11	107.314	CM3.5.1_scaffold00052	2232365	31201676	[A/G]	CMPSNP419-0_T_U_1862783408	ACTTCGTCAGTAACGGACGTCGCGGGATCGTAGTAGTCCAA	GAGTCGAGGTCATATCGTGTCGCGGGATCGTAGTAGTCCAG	ACGATGTGGAGACTGAGGATATACGTAGCCTGTCCGTGACGAGAGTCTGCCTATAGTGAGTC	ACGTAGCCTGTCCGTGACGAGA	TOP	11	diploid	Other	AGTGGAGAGAGTGGTCCCGTTGGAGATCTTGTGGAGTTTCGCGGGATCGTAGTAGTCCA[A/G]GACGATGTGGAGACTGAGGATATTTTTGATAACGGAGAGAGGATGTTTGTCGAGGATGGGA	TOP	sub-set 2	SNPs used for scaffolding	#N/A
527	A_18-A08	12	0	CM3.5.1_scaffold00044	145823	145823	[T/C]	A_18-A08-0_B_F_1862784184	ACTTCGTCAGTAACGGACGGTGGCAAGGTATGCAAATGTGCT	GAGTCGAGGTCATATCGTGGTGGCAAGGTATGCAAATGTGCC	GTAATGACCTTCAGTTTAAATGCCGGCATGGTAACCGATACGGCTGTCTGCCTATAGTGAGTC	CGGCATGGTAACCGATACGGCT	BOT	12	diploid	Other	GTACTTGCACACACATAAATTGAGACTGAGAGAAGGCATTTAAACTGAAGGTCATTACC[A/G]GCACATTTGCATACCTTGCCACAAAAACTGCAATCCCTCCAACCAGCTTCCTCCGAGTGAT	TOP	sub-set 2	SNPs used for scaffolding	#N/A
528	CMPSNP385	12	0	CM3.5.1_scaffold00044	347706	347706	[A/C]	CMPSNP385-0_T_F_1862783381	ACTTCGTCAGTAACGGACGCAAAATACAAAGTTTTCCTCCTCCGA	GAGTCGAGGTCATATCGTGCAAAATACAAAGTTTTCCTCCTCCGC	CCAAGAGGTTGTAATCTATCTCCAGTCACGCATCACCTATTCCGAGGTCTGCCTATAGTGAGTC	AGTCACGCATCACCTATTCCGAG	TOP	12	diploid	Other	GCCAAAATTCACTTCCTATTATTATCGCGMAAAAATCAAAATACAAAGTTTTCCTCCTCCG[C/A]ACCAAGAGGTTGTAATCTATCTCCCATCTCTCGAATAGCAGCTGCAGTAGAGTCATCTA	BOT	sub-set 2	SNPs used for scaffolding	#N/A
529	CMPSNP923	12	13	CM3.5.1_scaffold00044	2093562	2093562	[T/C]	CMPSNP923-0_B_F_1862783871	ACTTCGTCAGTAACGGACCACTTGCCTGCGTCACTTTCCTT	GAGTCGAGGTCATATCGTCACTTGCCTGCGTCACTTTCCTC	TAACATTTCCTGTGACTTCCTCTACGCTCATACTACTCAAAGGGCCGTCTGCCTATAGTGAGTC	TACGCTCATACTACTCAAAGGGCC	BOT	12	diploid	Other	GAGAGAAGATTTCAAGAAAAAGGTAAGTCGCTGCGTGAGGAAGTCACAGGAAATGTTAT[A/G]AGGAAAGTGACGCAGGCAAGTGCAGCTTTTGGTTTGTCCTCTTCTTCTGCTTTTTGTGGCA	TOP	sub-set 2	SNPs used for scaffolding	#N/A
530	PSI_12-D12	12	16	CM3.5.1_scaffold00044	2798308	2798308	[A/T]	PSI_12-D12-0_T_F_1862784160	ACTTCGTCAGTAACGGACGTGCCATGGAATTGATCATCACAGA	GAGTCGAGGTCATATCGTGTGCCATGGAATTGATCATCACAGT	TGGCTTCACAACATTAGTACTTTTGCGTAGGGACTATCAGGGAACGTCTGCCTATAGTGAGTC	TGCGTAGGGACTATCAGGGAAC	TOP	12	diploid	Other	CCACAGTGGTGATACCACCGGACCGCAGCTGACGAAGTTGCCATGGAATTGATCATCACAG[A/T]GTGGCTTCACAACATTAGTACTTTGATCTTCAATGTCTCTCCAAATATCATCCATGGTA	BOT	sub-set 2	SNPs used for scaffolding	#N/A
531	CMPSNP2417	12	17	CM3.5.1_scaffold00110	81451	3319139	[T/C]	CMPSNP2417-0_B_U_2120978784	ACTTCGTCAGTAACGGACGACATTTCATATGCAACACCCGAT	GAGTCGAGGTCATATCGTGACATTTCATATGCAACACCCGAC	GAAATTCAACATTACAGTCGAAAAGCTGTCGATGATCCGGTCTCAGTCTGCCTATAGTGAGTC	AGCTGTCGATGATCCGGTCTCA	BOT	12	diploid	Other	cgacgaactagccgaatcgatgttcACTGATTTGCAGTTGCGTAACGCTTAGATAACACAATTTTACATTACAAGTTTTCGACTGTAATGTTGAATTTCT[G/A]TCGGGTGTTGCATATGAAATGTACGCGTGCCATGAATTTCTATCATGCCTTTTGTTTTTAACTGTTAAATTGTGAAATTACTAACGTACTCCATGTATT	BOT	sub-set 1	SNPs used for scaffolding	0.967
532	CMPSNP2420	12	17	CM3.5.1_scaffold00110	250130	3487818	[A/G]	CMPSNP2420-0_T_U_2120977862	ACTTCGTCAGTAACGGACATTCACCCTCATGCCTTGCAGTA	GAGTCGAGGTCATATCGTATTCACCCTCATGCCTTGCAGTG	ACGTGCTATGGCAAACCAAATCCGACAAGCCGTATGTGCTGGAGTCTGCCTATAGTGAGTC	CCGACAAGCCGTATGTGCTGGA	TOP	12	diploid	Other	TTGTGAAGAAACCCTCCTAATCCTAAGAAGAATTGAAATTTTATCTGATAGTTAAAACTTGAAAGTGATAATGCAGGATTCACCCTCATGCCTTGCAGT[A/G]TACGTGCTATGGCAAACCAAATCCACTCGTATTTCACAATGCAGAATCTGTACTTAAACTAGTGTCATCAATTCATCAAAACAAGGTGGATGCGAATGCT	TOP	sub-set 1	SNPs used for scaffolding	0.717
533	CMPSNP2421	12	17	CM3.5.1_scaffold00110	256259	3493947	[A/T]	CMPSNP2421-0_T_U_2095851229	ACTTCGTCAGTAACGGACGCCATGAGCAAATTTCACTTTATACTTCAA	GAGTCGAGGTCATATCGTGCCATGAGCAAATTTCACTTTATACTTCAT	CTTCAAACCATACAAGCTTTACACACGAACCGACGCCATTTGACTGTCTGCCTATAGTGAGTC	CACGAACCGACGCCATTTGACT	TOP	12	diploid	Other	TGTAACTAGTAAATGACATAAAGAGTGGGTATCACAGGGTTATGTAGTAGAGTTCCTTGGATAAACAAAATCCATGAGCAAATTTCACTTTATACTTCA[A/T]ACTTCAAACCATACAAGCTTTACAAGTGAATCAAATGCTATCCCTAGCAATTTGAGCATTCCGTTTTTAGTTTTTACAACTCAAAATGAGCATATCACTC	TOP	sub-set 1	SNPs used for scaffolding	0.851
534	CMPSNP523	12	18	CM3.5.1_scaffold00004	8939179	3851099	[T/C]	CMPSNP523-0_B_F_1862783515	ACTTCGTCAGTAACGGACAGCTAGAACCGACGAGGGCTTCT	GAGTCGAGGTCATATCGTAGCTAGAACCGACGAGGGCTTCC	AGTTGCTCGACTGTGTTTCAGGTGCCGTAAGATACAGCCTTCCGTCTGCCTATAGTGAGTC	GTGCCGTAAGATACAGCCTTCC	BOT	12	diploid	Other	CGAGAAGGACATGTGAAGATTTGGATGAGACCGTCCTCTGAAACACAGTCGAGCAACTC[A/G]GAAGCCCTCGTCGGTTCTAGCTCGTTGGCAGGTTCCAGAGTTGGCTCATCTACTTTGAAAT	TOP	sub-set 2	SNPs used for scaffolding	#N/A
535	CMPSNP310	12	20	CM3.5.1_scaffold00004	7646165	5144113	[A/C]	CMPSNP310-0_T_F_1862783315	ACTTCGTCAGTAACGGACGAAAAGGGAAGATGGAAGGAACTCTTA	GAGTCGAGGTCATATCGTGAAAAGGGAAGATGGAAGGAACTCTTC	AATTGGTTGTAGTAATAGGTACCTTAGCCATCTGATTGCGGGCTCAAGTCTGCCTATAGTGAGTC	AGCCATCTGATTGCGGGCTCAA	TOP	12	diploid	Other	GTGAGGTAAGACCCCTTCCCTATTTATATTTTAACTAAAAGGGAAGATGGAAGGAACTCTT[C/A]AAATTGGTTGTAGTAATAGGTACCTTTTTTTATTCGCCAGGGGGCTCTCCCTGTAGTGT	BOT	sub-set 2	SNPs used for scaffolding	#N/A
536	CMPSNP348	12	23	CM3.5.1_scaffold00004	6350908	6439370	[G/C]	CMPSNP348-0_B_U_1862783338	ACTTCGTCAGTAACGGACGAGACTTTCAAGCAGCGACTCCTTG	GAGTCGAGGTCATATCGTGAGACTTTCAAGCAGCGACTCCTTC	AGACAAATTATGAACACAACGAATAGGTGTTCGGGTTGCCCAGAAGTCTGCCTATAGTGAGTC	TAGGTGTTCGGGTTGCCCAGAA	BOT	12	diploid	Other	CTCCCCTATTCCCTTCATTAAAGGGATTGATTTTAGATTCGTTGTGTTCATAATTTGTCTT[C/G]AAGGAGTCGCTGCTTGAAAGTCTCTTCCTCTTCATAGGCCTGTCGTCTGACATATTCTC	BOT	sub-set 2	SNPs used for scaffolding	#N/A
537	CMPSNP2235	12	26	CM3.5.1_scaffold00080	35056	12826333	[T/G]	CMPSNP2235-0_B_U_2120977736	ACTTCGTCAGTAACGGACGCACATGAAGATCAGAGGACCTAATAAT	GAGTCGAGGTCATATCGTGCACATGAAGATCAGAGGACCTAATAAG	CTACAAAACAGTTGATGAAGGATGTCATTCGTCCGGGTAGCAGAAGTCTGCCTATAGTGAGTC	GTCATTCGTCCGGGTAGCAGAA	BOT	12	diploid	Other	CTCGATCAGCTATTTCGTTGGAGCTTCTACCTGTTGACGTGCACAAACAGCGAGTTAGTTTCTCGATTACATTCTCATCCTTCATCAACTGTTTTGTAGT[C/A]TTATTAGGTCCTCTGATCTTCATGTGCTTCAAGATTGAATTTCTGATGCTTTGCATGTTTGCAGGAGCTGAAATGAACAAATTTTATCATCAGTTTCAG	BOT	sub-set 1	SNPs used for scaffolding	0.894
538	CMPSNP193	12	26	CM3.5.1_scaffold00080	676380	13467657	[A/G]	CMPSNP193-0_T_F_1862783191	ACTTCGTCAGTAACGGACGATTGGGAGACGGACTGAGGGAA	GAGTCGAGGTCATATCGTGATTGGGAGACGGACTGAGGGAG	AAATTGATCTGCAAATTGTAGAATGCGAGACTAAACTCATCAGCGTAGTCTGCCTATAGTGAGTC	TGCGAGACTAAACTCATCAGCGTA	TOP	12	diploid	Other	GAAACCCACGATTGCAATCTCTCCTGGCGTTGAAAAGAACATTGGGAGACGGACTGAGGGA[G/A]GAAATTGATCTGCAAATTGTAGAAAATAGGAAGTGGGTGTTCGTCGAGAAGGCAATGGA	BOT	sub-set 2	SNPs used for scaffolding	#N/A
539	AI_35-A08	12	26	CM3.5.1_scaffold00080	1152177	13943454	[A/G]	AI_35-A08-0_T_F_1862784076	ACTTCGTCAGTAACGGACGGGTCACGCGCCACGTCA	GAGTCGAGGTCATATCGTGGGTCACGCGCCACGTCG	AGTCCTTAAAGTTGAACTCCCACCAGATTTGTCGGTCAAGTCACCGTCTGCCTATAGTGAGTC	CCAGATTTGTCGGTCAAGTCACC	TOP	12	diploid	Other	CGATGCCCTGACGGCGGAGAAGCTCGATGGAGTCCGGAGCGTGGGGGTCACGCGCCACGTC[G/A]AAGTCCTTAAAGTTGAACTCCCAGATAAATCGGGTGTCGCCGGTTCCCAGATCCGGCAA	BOT	sub-set 2	SNPs used for scaffolding	#N/A
540	CMPSNP211	12	26	CM3.5.1_scaffold00080	1317099	14108376	[G/C]	CMPSNP211-0_B_F_1862783213	ACTTCGTCAGTAACGGACCAAAAATTCGGGTGTCAATGATGG	GAGTCGAGGTCATATCGTCAAAAATTCGGGTGTCAATGATGC	AATCCAAGCATCAAAATCTACTCATCCACAGCCGGGACTTTCGGTGTCTGCCTATAGTGAGTC	ATCCACAGCCGGGACTTTCGGT	BOT	12	diploid	Other	CTCCTTCCCGAAAAGTAAAAACAGCTTGATGAGTTGAGTAGATTTTGATGCTTGGATTT[C/G]CATCATTGACACCCGAATTTTTGCAATCTAGATTAGACAGGCCTAACGATGGGGTCCAAGG	TOP	sub-set 2	SNPs used for scaffolding	#N/A
541	CMPSNP2265	12	26	CM3.5.1_scaffold00087	987287	14201411	[T/A]	CMPSNP2265-0_B_U_2095850201	ACTTCGTCAGTAACGGACGAATCGGCTTTCCAGGATCACGT	GAGTCGAGGTCATATCGTGAATCGGCTTTCCAGGATCACGA	GAATTCCTACTAACACACTGACTCACGTCAATCTAGTGAGCGTCAGGGTCTGCCTATAGTGAGTC	ACGTCAATCTAGTGAGCGTCAGG	BOT	12	diploid	Other	CATTCAGGGTTAGAAAGTTGAAGAATACTCCTATATATGTAAAGCCTCAGTTTACATCAGATGCAGGGACATGTCGAGTCAGTGTGTTAGTAGGAATTCG[A/T]CGTGATCCTGGAAAGCCGATTGACTCAATAGATGTGCAATTTCAATTGCCCTCATGTGTTTTATCAGCTGACCTTACATCCAATTATGGAACAGTGAAC	BOT	sub-set 1	SNPs used for scaffolding	0.959
542	CMPSNP2264	12	26	CM3.5.1_scaffold00087	969106	14219592	[A/G]	CMPSNP2264-0_T_U_2120977760	ACTTCGTCAGTAACGGACATCGGAAATGATGGTGGCGATA	GAGTCGAGGTCATATCGTATCGGAAATGATGGTGGCGATG	TATGCCTGCAGTGAGAGTCTTTGTGTACTAATCGGGACAGGTCAAGTCTGCCTATAGTGAGTC	TGTGTACTAATCGGGACAGGTCAA	TOP	12	diploid	Other	AGCGTCACCGAAAAGAAGCCCAAGGCATCTCATAAACAGCACAAGAAGCCACAGAGAAAAAAAGATCGATCGTGGCGGATCGGAAATGATGGTGGCGAT[A/G]GTATGCCTGCAGTGAGAGTCTTGCAAAAGCCAATAAACTCAGGCACCCTGAAAGCAGTTCTATGACGTTAGTTGATGTATCTACATGAACTTTCAAGGCC	TOP	sub-set 1	SNPs used for scaffolding	0.915
543	CMPSNP2261	12	26	CM3.5.1_scaffold00087	390653	14798045	[T/C]	CMPSNP2261-0_B_U_2095850193	ACTTCGTCAGTAACGGACCAAGCAACAAGTATGTGGGTCAGCT	GAGTCGAGGTCATATCGTCAAGCAACAAGTATGTGGGTCAGCC	ACAAAACAAAACCCTAACATAAGGTGGTTGGAAACGCAGCTACCTGTCTGCCTATAGTGAGTC	GTGGTTGGAAACGCAGCTACCT	BOT	12	diploid	Other	CAAAGTTAAAAAGAAAAAATAATTGAAATAAGCTCAAGCCCAGCTGAACTCTTTCTTTTGAAAAAGAAAAGAAAAGCTTATGTTAGGGTTTTGTTTTGTC[G/A]GCTGACCCACATACTTGTTGCTTGCTACTGCTGAAGAGTTTCGCATGCACAATTTTTCCTCCTTCCTCAAACACAATGATTTGAAGACCCACTCACCTG	BOT	sub-set 1	SNPs used for scaffolding	0.973
544	CMPSNP2260	12	29	CM3.5.1_scaffold00087	85355	15103343	[T/G]	CMPSNP2260-0_B_U_2120977758	ACTTCGTCAGTAACGGACGTCTACATACTCTCCACCTCGATCCT	GAGTCGAGGTCATATCGTGTCTACATACTCTCCACCTCGATCCG	TTGAAATGTCTTTATAGTTTTACCTTGGTCCAAGTGTAGCAACGATGAGGTCTGCCTATAGTGAGTC	TGGTCCAAGTGTAGCAACGATGAG	BOT	12	diploid	Other	ttacctattttgcatcaaaagtttgattctcttgaaaagttcagagaatttaagactaaagttaagaatcaattaggtaaaactataaagacatttcaat[C/A]ggatcgaggtggagagtatgtagacttatgattctaagactatttgatagaacatgaaatccagtcacaactctttgcatctaatatgcctaagcagaa	BOT	sub-set 1	SNPs used for scaffolding	0.704
545	CMPSNP2083	12	30	CM3.5.1_scaffold00049	508495	15698192	[A/G]	CMPSNP2083-0_T_U_2095848842	ACTTCGTCAGTAACGGACTGTGTGGCTTCGACACAATATCGA	GAGTCGAGGTCATATCGTTGTGTGGCTTCGACACAATATCGG	GGTTGGTCTTGAAGCAGTTTTAATGCCATTCTGCTTAGCGCCAAATGTCTGCCTATAGTGAGTC	ATGCCATTCTGCTTAGCGCCAAAT	TOP	12	diploid	Other	GAAGAGTTACATTGGATCATTTTTATCTTTTGTGATTCTTTTGTAACAAAAATGGGGTCATACTACTTTGAAGTGTATGTGTGGCTTCGACACAATATCG[G/A]TGGTTGGTCTTGAAGCAGTTTTACACACAAAGTAAAAGGACTCAAACATGCCATAAAATATTGGAATTCCTAAACCTTTGAAAATAATTCCTCTCAAGA	BOT	sub-set 1	SNPs used for scaffolding	0.925
546	AI_09-G07	12	31	CM3.5.1_scaffold00049	1604191	16793888	[G/C]	AI_09-G07-0_B_F_1862784152	ACTTCGTCAGTAACGGACGTCCCATCCGGATTTATCCTCATAG	GAGTCGAGGTCATATCGTGTCCCATCCGGATTTATCCTCATAC	AAATTACCAATAATGCGCACAAGATCGGTTGTTTTCCCGGTAACGTCTGCCTATAGTGAGTC	AAGATCGGTTGTTTTCCCGGTAAC	BOT	12	diploid	Other	TTTAGTTCACGATTGCTGACACAAAATACTGTATACGTGTGCGCATTATTGGTAATTTT[C/G]TATGAGGATAAATCCGGATGGGAGACTCCTGTGAACGTTTCACTCACCACACCAGATGGAA	TOP	sub-set 2	SNPs used for scaffolding	#N/A
547	CMPSNP557	12	32	CM3.5.1_scaffold00049	1809395	16999092	[T/C]	CMPSNP557-0_B_U_1862783546	ACTTCGTCAGTAACGGACGAGCAGCGAAGAGGAAGATGATTTT	GAGTCGAGGTCATATCGTGAGCAGCGAAGAGGAAGATGATTTC	CGTCTATCGAGAGCATCATTCGGTCCGTTAAAGCAGCCATACCGTCTGCCTATAGTGAGTC	GGTCCGTTAAAGCAGCCATACC	BOT	12	diploid	Other	CAGTGTGGGATTGGTAGAGAGAATCAACCTTAGACTGCGGAATGATGCTCTCGATAGACGG[G/A]AAATCATCTTCCTCTTCGCTGCTCTCCATTCTGGGTACCCAAACTATTCTTCAAAACCC	BOT	sub-set 2	SNPs used for scaffolding	#N/A
548	CMPSNP2084	12	32	CM3.5.1_scaffold00049	2627157	17816854	[T/C]	CMPSNP2084-0_B_U_2120978743	ACTTCGTCAGTAACGGACGCAACGTGTAGTTAGGATTAAATGATCGAT	GAGTCGAGGTCATATCGTGCAACGTGTAGTTAGGATTAAATGATCGAC	AAATCTAGTGATGATACTTGAGTGCTTGGTCCAGTAGCAGCTCCGCAGTCTGCCTATAGTGAGTC	TTGGTCCAGTAGCAGCTCCGCA	BOT	12	diploid	Other	GCTGGGCAAGCTTGCTTGAGACTGCCATTTTACCAAAACAATGCACAAATTTGTCAATTCATGTTGATGTTATTGCACTCAAGTATCATCACTAGATTTC[G/A]TCGATCATTTAATCCTAACTACACGTTGGTTCATGTACTATACATCTATCATAAAGGTCATGCATTCAGATCTCCCACCCAAAAAGAAAAATCAAACCT	BOT	sub-set 1	SNPs used for scaffolding	0.828
549	CMPSNP759	12	33	CM3.5.1_scaffold00001	7073450	19326944	[G/C]	CMPSNP759-0_B_U_1862783718	ACTTCGTCAGTAACGGACCAATCTGCTTGTCCAGGCTCCTAG	GAGTCGAGGTCATATCGTCAATCTGCTTGTCCAGGCTCCTAC	AAGAATATATGGGTCCCTACAGATATACCGGCCTAAGCACTCGCAGTCTGCCTATAGTGAGTC	TATACCGGCCTAAGCACTCGCA	BOT	12	diploid	Other	AAAAATGGCATATCTGGTAACTTACTCGTCAACGTAATCTGTAGGGACCCATATATTCTTT[C/G]TAGGAGCCTGGACAAGCAGATTGTTCCATGTATTGATTTTCTCAGAAATTTCTTTGGGT	BOT	sub-set 2	SNPs used for scaffolding	#N/A
550	CMPSNP284	12	38	CM3.5.1_scaffold00001	5687174	20713220	[A/C]	CMPSNP284-0_T_U_1862783284	ACTTCGTCAGTAACGGACGCATCCCATTTCCCCTTCTTTCCA	GAGTCGAGGTCATATCGTGCATCCCATTTCCCCTTCTTTCCC	TATTCTCTCTCTCACAGAGTTTCTCACCTATTTGGCGGAGGACCACTGTCTGCCTATAGTGAGTC	ACCTATTTGGCGGAGGACCACT	TOP	12	diploid	Other	TCTCGAATCTCCCATTGATTTTCCCCTTCCATTCTTCCATCCCATTTCCCCTTCTTTCC[A/C]GTATTCTCTCTCTCACAGAGTTTCTCGCTACAATTTACACAGTCAAGCGGAGAAAATCCTT	TOP	sub-set 2	SNPs used for scaffolding	#N/A
551	CMPSNP1056	12	55	CM3.5.1_scaffold00001	3718793	22681601	[T/A]	CMPSNP1056-0_B_U_1862783960	ACTTCGTCAGTAACGGACGTCTATTTCTTTTGCCTCACCTCTCACT	GAGTCGAGGTCATATCGTGTCTATTTCTTTTGCCTCACCTCTCACA	CGAACGAGACCCTAAACTTCTTTGCCCTACAGAGAGCGTCCTGGTCTGCCTATAGTGAGTC	TTGCCCTACAGAGAGCGTCCTG	BOT	12	diploid	Other	AGAGAGTAACATCTCCAAAATCTTCTACAAATGACAAGCAGAAGTTTAGGGTCTCGTTCGA[A/T]GTGAGAGGTGAGGCAAAAGAAATAGAACTTGTCATCTACATATATCCACCTTGTTGCTG	BOT	sub-set 2	SNPs used for scaffolding	#N/A
552	CI_57-E03	12	59	CM3.5.1_scaffold00001	2830313	23570081	[T/C]	CI_57-E03-0_B_U_1862784319	ACTTCGTCAGTAACGGACGTCCATGGTTTGTTCTTGTTCGTTCT	GAGTCGAGGTCATATCGTGTCCATGGTTTGTTCTTGTTCGTTCC	AGTACTAGAGAGACTCAGCGATGTTACCGAAGGGTGGACAGCGTTGTCTGCCTATAGTGAGTC	TTACCGAAGGGTGGACAGCGTT	BOT	12	diploid	Other	GGCTTGAAAACTCTGTTTTATTCAACATATTCTCGCTCATCGCTGAGTCTCTCTAGTACTG[G/A]GAACGAACAAGAACAAACCATGGAACCTTAAGAAGACCCTTCACTTCATCAAGCAATCT	BOT	sub-set 2	SNPs used for scaffolding	#N/A
553	CMPSNP5	12	70	CM3.5.1_scaffold00001	1908741	24491653	[T/A]	CMPSNP5-0_B_F_1862782981	ACTTCGTCAGTAACGGACGCCTGAACCTGCTCGGCAGCT	GAGTCGAGGTCATATCGTGCCTGAACCTGCTCGGCAGCA	AATGACTAGAGACCTTCCTAAAATTGCTGTAGGGATCAACACGAGTCGTCTGCCTATAGTGAGTC	GCTGTAGGGATCAACACGAGTC	BOT	12	diploid	Other	CAACCATCTAGTGAATTTGAGAAACCCAAACGGAATTTTAGGAAGGTCTCTAGTCATTC[A/T]GCTGCCGAGCAGGTTCAGGAGAATCCCCAGATGGAGCTCGAAAAGGTCAAGCGTAGTCTGA	TOP	sub-set 2	SNPs used for scaffolding	#N/A
554	FR14F22	12	81	CM3.5.1_scaffold00001	1090747	25309647	[T/C]	FR14F22-0_B_F_1862784118	ACTTCGTCAGTAACGGACGGCGGAGAAGTTTTCCTTGATTTT	GAGTCGAGGTCATATCGTGGCGGAGAAGTTTTCCTTGATTTC	TGAAGATCAAAATAATTTTGGAAAGGAACGACGTGCTCTAATGCGGTCTGCCTATAGTGAGTC	AGGAACGACGTGCTCTAATGCG	BOT	12	diploid	Other	ACTAAAGATCTGTATGCATTAGAGAAGGTCTCAACTTCCAAAATTATTTTGATCTTCAG[A/G]AAATCAAGGAAAACTTCTCCGCCTTATCGAGTGTTGCTACATAATGACAATTTCAACAAGC	TOP	sub-set 2	SNPs used for scaffolding	#N/A
555	CMPSNP779	12	91	CM3.5.1_scaffold00001	298414	26101980	[A/G]	CMPSNP779-0_T_F_1862783745	ACTTCGTCAGTAACGGACCACAAACAGGCCAGTTATCTGCTTTA	GAGTCGAGGTCATATCGTCACAAACAGGCCAGTTATCTGCTTTG	GTAGTTCACAGTACTCTGGAACTTGACCCGATGGATAGGTCGGTGAAGTCTGCCTATAGTGAGTC	ACCCGATGGATAGGTCGGTGAA	TOP	12	diploid	Other	AAGGGTTTGTTGGACGACAATCTTGGGAAAGAAACGCACAAACAGGCCAGTTATCTGCTTT[G/A]AGTAGTTCACAGTACTCTGGAACTTGAGGATCAGTGGCTGCAAAGAGAGTGCTTCTAGA	BOT	sub-set 2	SNPs used for scaffolding	#N/A
556	CMPSNP2406	0	NULL	CM3.5.1_scaffold00109	16239	NULL	[T/G]	CMPSNP2406-0_B_U_2120978782	ACTTCGTCAGTAACGGACTACCAGACCAGCTGTCAACCGAT	GAGTCGAGGTCATATCGTTACCAGACCAGCTGTCAACCGAG	CTAAACATTTGAGGGACTTTAGGATCCGGCATTTGAATAGCACGTAGGTCTGCCTATAGTGAGTC	ATCCGGCATTTGAATAGCACGTAG	BOT	0	diploid	Other	tctctatggatgtcaaccacatctgggccttggtagggttgtccatggacccatcaaaagttttaggattatacttcctaaagtccctcaaatgtttaGA[C/A]TCGGttgacagctggtctggtatgacctgaggtaccactggggtctgggaaggggcggcctgggtctgctggGtgtcaagggcatacttgtccaaggta	BOT	FAILED	Failed	0.997
557	CMPSNP2407	0	NULL	CM3.5.1_scaffold00109	38778	NULL	[T/C]	CMPSNP2407-0_B_U_2095851201	ACTTCGTCAGTAACGGACGACGCAATCGCTCAGCTTTCAACT	GAGTCGAGGTCATATCGTGACGCAATCGCTCAGCTTTCAACC	GATATAACTTCAATCATTCTATAAACACTGACATATTGCGCTTGGATGCGGTCTGCCTATAGTGAGTC	CTGACATATTGCGCTTGGATGCG	BOT	0	diploid	Other	tttaactacttattagatgcatctattctacctcaatgtttaaatacctcacgtttagctttgttttggtattgtttatagaatgattgaagttatatct[G/A]gttgaaagctgagcgattgcgtagatagccaggcgatcgttgaaggttgaagaggttgaagattgaagattgagggaagacgtttagaatttttcttat	BOT	FAILED	Failed	0.788
558	CMPSNP2411	0	NULL	CM3.5.1_scaffold00109	175053	NULL	[A/G]	CMPSNP2411-0_T_U_2120978783	ACTTCGTCAGTAACGGACCAAGGGGTCATTCAAAGAGCAAA	GAGTCGAGGTCATATCGTCAAGGGGTCATTCAAAGAGCAAG	AAACAAATTTACAGAATTAGTGTATTGGGTGTCGTCGTGTAGAATGCCAGTCTGCCTATAGTGAGTC	GGTGTCGTCGTGTAGAATGCCA	TOP	0	diploid	Other	ATAATAATTATTATTTTTGTTTAAATGTGGCATGAGAAGTTGTGTCATCTCCTTTATTGGGGAAAAGAAAGAAAAGAGCAAGGGGTCATTCAAAGAGCAA[G/A]CAAACAAATTTACAGAATTAGTGTATTGTAAATAATTACAGATAGTGACAAAGAAGGCAAAACAAATTTGTGGTTTGAAATGTTACATTCAAACGTGAT	BOT	FAILED	UnresolvedParentalGtype	0.857
559	CMPSNP2416	0	NULL	CM3.5.1_scaffold00109	374841	NULL	[A/G]	CMPSNP2416-0_T_U_2095851219	ACTTCGTCAGTAACGGACGACGACCCATCCATAAAGGACAACA	GAGTCGAGGTCATATCGTGACGACCCATCCATAAAGGACAACG	TTCATGTTCAGTAGTTGCATTAATAAGCCTGCGTGTACTGGGAACGTCTGCCTATAGTGAGTC	TAAGCCTGCGTGTACTGGGAAC	TOP	0	diploid	Other	caatatattccctttggagttctaaaagctgtcatttcttcatctgaaagagccattcgtatttggttatatccagacgacccatccataaaggacaac[A/G]tttcatgttcagtagttgcattaaccatgaattctgtgatgagcaaaggaaaatcatctttagggcatgcattattcaggtcacgaaagtctacacaaac	TOP	sub-set 1	removed after hand inspection of LGs	0.987
560	CMPSNP2424	0	NULL	CM3.5.1_scaffold00111	13912	NULL	[T/C]	CMPSNP2424-0_B_U_2120977864	ACTTCGTCAGTAACGGACGCGATCGTTTAGAAAATACGAGTGATT	GAGTCGAGGTCATATCGTGCGATCGTTTAGAAAATACGAGTGATC	TTTACAACATTTTTTTCCTTCCTCGATATTTGCGAGGCACTGTATGGTCTGCCTATAGTGAGTC	TCGATATTTGCGAGGCACTGTATG	BOT	0	diploid	Other	atataaaaatacatgatcgagtacaacataccttatctaaaccaaacgatcgtttatatatattacacgatcgctttggaaggaaaaaaatgttgtaaac[G/A]atcactcgtattttctaaacgatcgcttctattcactaaacgatcgtttatatatattaaatgatcgcttagtaagtaaacgatcacttggattttcta	BOT	FAILED	Null Allele	0.911
561	CMPSNP2425	0	NULL	CM3.5.1_scaffold00111	31136	NULL	[T/C]	CMPSNP2425-0_B_U_2095851244	ACTTCGTCAGTAACGGACACCATCAGGTACAGTAAGAACTGGTGT	GAGTCGAGGTCATATCGTACCATCAGGTACAGTAAGAACTGGTGC	GTAACTAGCTTCTGTTTAAGGTTTTATTGAATGCCGTCAGCGTCTCCGTCTGCCTATAGTGAGTC	ATTGAATGCCGTCAGCGTCTCC	BOT	0	diploid	Other	agctacactcttactcagttgaccaggaagggagctgctttcatttggagcaaggcctgtgaggatagttttcaaaaccttaaacagaagctagttact[A/G]caccagttcttactgtacctgatggttccgggagttttgtgatttacagtgatgcttctaagaaaggtttgggatgtgttttgatgcagcaaggtaaggt	TOP	FAILED	False SNP	0.851
562	CMPSNP2432	0	NULL	CM3.5.1_scaffold00111	249016	NULL	[T/G]	CMPSNP2432-0_B_U_2120977866	ACTTCGTCAGTAACGGACGTGTGAGCTTGTCTTTGCAATCAAGT	GAGTCGAGGTCATATCGTGTGTGAGCTTGTCTTTGCAATCAAGG	TTAGAGCTCTCCATCGGTTTATACAGTTGCGCTCTCACCTAGTGGTCTGCCTATAGTGAGTC	ACAGTTGCGCTCTCACCTAGTG	BOT	0	diploid	Other	atagcactaggcgtgtcatcaacataatggagttgacaaacaccaaacaacgaaagggagagctagtcatcgactacataaaccgatggagagctctaag[C/A]cttgattgcaaagacaagctcacagaactgtctgccgtggagatatgcatccaaggtatgcactggaaactctatattttacagggaataaaacctcgc	BOT	FAILED	Failed	0.954
563	CMPSNP2433	0	NULL	CM3.5.1_scaffold00111	255295	NULL	[A/G]	CMPSNP2433-0_T_U_2095851259	ACTTCGTCAGTAACGGACGGGCTTTTGACTGTCACGTAAATCGAA	GAGTCGAGGTCATATCGTGGGCTTTTGACTGTCACGTAAATCGAG	TTGTATTGTAAGGACTCAACTCCGATACCCGGTCGTCCGTGATGAGTCTGCCTATAGTGAGTC	GATACCCGGTCGTCCGTGATGA	TOP	0	diploid	Other	aatcgatcttagagaagacagtttggctccttgcagctggtcaaacaagtcgtcaatcctgggtaaaggataacggcttttgactgtcacgtaaatcga[A/G]cttgtattgtaaggactcaactccttatactaagtcgcagccattactaattaagaagggtaaataaatttgtaaagttttttttctaaaaaatagaata	TOP	FAILED	Failed	0.968
564	CMPSNP2452	0	NULL	CM3.5.1_scaffold00115	72043	NULL	[G/C]	CMPSNP2452-0_B_U_2120978786	ACTTCGTCAGTAACGGACGACTTGGATTCAGTCCTTAAGGGAAG	GAGTCGAGGTCATATCGTGACTTGGATTCAGTCCTTAAGGGAAC	ACCTATCTACTATCCCAGAAGTGGGACCTGTACTCTCGCGCAATTCGTCTGCCTATAGTGAGTC	GACCTGTACTCTCGCGCAATTC	BOT	0	diploid	Other	ataagcctcccattttaagggtaagactaagtagatatctagggacatatggtgcaagatggaattcgctcatacccacttctgggatagtagataggtt[C/G]ttcccttaaggactgaatccaagtcttgaacaaggggcccaaccttctcattggcccgagaaggattctggtttataggttagaccttaaccaattgtt	BOT	FAILED	False SNP	0.934
565	CMPSNP2502	0	NULL	CM3.5.1_scaffold00124	2826	NULL	[A/G]	CMPSNP2502-0_T_U_2095851652	ACTTCGTCAGTAACGGACTCTACACGATGCATCCTAGAAGTATTAAA	GAGTCGAGGTCATATCGTTCTACACGATGCATCCTAGAAGTATTAAG	TGTATAGAACCTTCAAAGTCTCCTTTGCCCTACAGAGAGCGTCCTGGTCTGCCTATAGTGAGTC	TTGCCCTACAGAGAGCGTCCTG	TOP	0	diploid	Other	AAAGAAGGAGACTATGCGTTCCAAATAATAAGGCATTGAAAGAAAGTATTTTAGAAGAAGCGCACAGTTCAGTCTACACGATGCATCCTAGAAGTATTAA[G/A]ATGTATAGAACCTTCAAAGTCTCCTATTTATGGCCAAGTATGCGATGAGAGATAAATAAAGTTGTAGCTAAGTGTTTGTTATGTCAACAAGTCAAACTG	BOT	FAILED	Null Allele	0.788
566	CMPSNP2503	0	NULL	CM3.5.1_scaffold00124	107064	NULL	[T/C]	CMPSNP2503-0_B_U_2120978796	ACTTCGTCAGTAACGGACTGATTTGAACATCAAGAATATGAATCCAT	GAGTCGAGGTCATATCGTTGATTTGAACATCAAGAATATGAATCCAC	TTCATAGTAAAAAATTAAACCTTGAGAGATAGGCAATCATACGCGCTACGTCTGCCTATAGTGAGTC	GAGATAGGCAATCATACGCGCTAC	BOT	0	diploid	Other	ACTTTGACCATTTCGAAATGGTCAAAGTCGTAAAAAGTCAAGGTNNNNNNNNNNNNNNNNNNNNCGTAAAAAGTCAAGGTTTAATTTTTTACTATGAAT[A/G]TGGATTCATATTCTTGATGTTCAAATCACACTTAAACATAAATGTCTATTTCTTAACAAATAATTGATAGTTATACCATATATACTTGTCTCTTTTTGTC	TOP	FAILED	Failed	0.814
567	CMPSNP2504	0	NULL	CM3.5.1_scaffold00124	134240	NULL	[A/G]	CMPSNP2504-0_T_U_2095851656	ACTTCGTCAGTAACGGACGTGCTTGGATTATCCTGAAAAAAGAGA	GAGTCGAGGTCATATCGTGTGCTTGGATTATCCTGAAAAAAGAGG	TTTGTCTTTCTTAGCTTAGGAAATCACGGTATTGTGGGCACAGGATGTCTGCCTATAGTGAGTC	CACGGTATTGTGGGCACAGGAT	TOP	0	diploid	Other	CTGGCAAAGGCCAACCGAGAGGGGAGAAGGAATGGCTTAGGAATCGATTGGTTCCAAGCGGACTCATGGAGCTGCTGCTTGGATTATCCTGAAAAAAGAG[G/A]ATTTGTCTTTCTTAGCTTAGGAAATGACTGAACTTTCAAGACCGTCGCTGGGAGGCAATGTCTGGTCTTGCGGTACACTCACTCCCGTTACGAGAATGA	BOT	FAILED	Failed	0.915
568	CMPSNP2520	0	NULL	CM3.5.1_scaffold00127	29895	NULL	[C/G]	CMPSNP2520-0_T_U_2095851715	ACTTCGTCAGTAACGGACTTTTCCTGGGATGAACACCAAAAC	GAGTCGAGGTCATATCGTTTTTCCTGGGATGAACACCAAAAG	TCTTGAGCTTAGTCTGTTTCCTTACGGTCCACTACTCGATGCGCTGTCTGCCTATAGTGAGTC	ACGGTCCACTACTCGATGCGCT	TOP	0	diploid	Other	CAAAACAAAGAAACCATCGCAGGATCGTTTTTTACCCCGCGATAGAAAAATGGAGTCAGGGGCATTCTCTTTCGCATTTTCCTGGGATGAACACCAAAA[C/G]TTCTTGAGCTTAGTCTGTTTCCTTCCCTGAAAGGTATTTTTAGTGGTCTCTAACACCGGACGAGCGTTCGCCACTCGTTGGTGGAGCTTGGCCATCTTGT	TOP	FAILED	UnresolvedParentalGtype	0.991
569	CMPSNP2521	0	NULL	CM3.5.1_scaffold00127	30735	NULL	[A/C]	CMPSNP2521-0_T_U_2120978802	ACTTCGTCAGTAACGGACTAAGCCTCCCATTTCAGGGGTAA	GAGTCGAGGTCATATCGTTAAGCCTCCCATTTCAGGGGTAC	ATCGGGTGTTAGTTGGGAACACCCGATGGATAGGTCGGTGAAGTCTGCCTATAGTGAGTC	ACCCGATGGATAGGTCGGTGAA	TOP	0	diploid	Other	ctaactatgaactcatgttcacacgagattatccttaaatctgcataggtgagggaacctcattagcgttggcccaataagcctcccatttcaggggta[A/C]gatcgggtgttagttgggaacatagggtgcaagacggaattcactcctatccgctttagggttagcagataggttgcacccttaaggactaaatccaagt	TOP	FAILED	Failed	0.835
570	CMPSNP2525	0	NULL	CM3.5.1_scaffold00127	57528	NULL	[T/C]	CMPSNP2525-0_B_U_2095851725	ACTTCGTCAGTAACGGACGCCAAAATACCTTGCTCAGAAAAAGGT	GAGTCGAGGTCATATCGTGCCAAAATACCTTGCTCAGAAAAAGGC	GAGAAAGAAGCACAAGTTAAATATGGTGTAGGCCAGCTAAACGTCGTGTCTGCCTATAGTGAGTC	GTGTAGGCCAGCTAAACGTCGT	BOT	0	diploid	Other	tttccaaggacaagtaaatcatatccaggtggaatttttattttccactaaacatgtttcaaggacaagtaaatcatatttaacttgtgcttctttctct[G/A]cctttttctgagcaaggtattttgggtagtttctcagccagtgcccattttcaccacagtggaaacatttacctttttctgtagtcttcttacccttgt	BOT	FAILED	Failed	0.93
571	CMPSNP2526	0	NULL	CM3.5.1_scaffold00127	61770	NULL	[A/C]	CMPSNP2526-0_T_U_2120978803	ACTTCGTCAGTAACGGACGGTCGAGCCATGACGAACCTAGAA	GAGTCGAGGTCATATCGTGGTCGAGCCATGACGAACCTAGAC	TCTTTAGAAAAGGAAAGAATGCTGTCCAGGACGGTAGATGGCTCAGTCTGCCTATAGTGAGTC	GTCCAGGACGGTAGATGGCTCA	TOP	0	diploid	Other	tgaggttaatttttaaacttttcatctctttgactcatgaattagtataaatataatataaaatatactataccctttgtcgagccatgacgaacctaga[C/A]gtctttagaaaaggaaagaatgcttaaattcgcttgttgtaacctcgaaagaacggtcaatcatagaacctaatggattaaatccaaaattagagttag	BOT	FAILED	Failed	0.852
572	CMPSNP2527	0	NULL	CM3.5.1_scaffold00127	65004	NULL	[A/G]	CMPSNP2527-0_T_U_2095851729	ACTTCGTCAGTAACGGACCCTAATTCGAACAATTCAAATTATTCCA	GAGTCGAGGTCATATCGTCCTAATTCGAACAATTCAAATTATTCCG	CATATTGTTCTAAGTTAATTCCGTCTCAATCTTTGCGAGACACGTCGGTCTGCCTATAGTGAGTC	CTCAATCTTTGCGAGACACGTCG	TOP	0	diploid	Other	agatcatatttaaacataaagccctataaccaacgactatatcacatatattcatcggtttctctctccctacctaattcgaacaattcaaattattcc[A/G]acatattgttctaagttaattccgtataagctagtaggggaacctaatggacctatagatcatgggctccaacgatctgagattaactggataaaccttt	TOP	FAILED	ClusterHetHomoFused	0.811
573	CMPSNP2531	0	NULL	CM3.5.1_scaffold00129	2591	NULL	[T/C]	CMPSNP2531-0_B_U_2120977955	ACTTCGTCAGTAACGGACAGGGGTTCCACAGCCCGACTT	GAGTCGAGGTCATATCGTAGGGGTTCCACAGCCCGACTC	AGTGGTCCAACCGATCCTTTACTAATGTGCCAGGACGACAGCTGTCTGCCTATAGTGAGTC	CTAATGTGCCAGGACGACAGCT	BOT	0	diploid	Other	TGGTATGCCCAACCAAGATTAATCTTTTGACCTAAATGATTTAATTTTAGATTAAATTAAATTAAATTATTTTATCTTAAAGGATCGGTTGGACCACTG[A/G]AGTCGGGCTGTGGAACCCCTTTTGATTAAAGGAAATTATTGCAACcttaatcttgggtaagttgcttcaaatgagtttttggaccaaatttctttgaggg	TOP	FAILED	Failed	0.735
574	CMPSNP2532	0	NULL	CM3.5.1_scaffold00129	28294	NULL	[A/G]	CMPSNP2532-0_T_U_2095851739	ACTTCGTCAGTAACGGACGAAACTATTATACATGCAACAAAACATAGCA	GAGTCGAGGTCATATCGTGAAACTATTATACATGCAACAAAACATAGCG	ATCCTAGACTAGTCAAACACATATATGGTACGAGATTGGCCCTGTGTCAGTCTGCCTATAGTGAGTC	GTACGAGATTGGCCCTGTGTCA	TOP	0	diploid	Other	gcttttctgtacctgtatctgtcgattctacttaaaactttcatgtgatgaacttgccaatctagtatataaactattatacatgcaacaaaacatagc[A/G]gatcctagactagtcaaacacatatatgaagtgtacctcaaaatttaccgatttcatgagtaaacctaaagacaccttaatcaaaatataaccaacaaaa	TOP	FAILED	Failed	0.596
575	CMPSNP2533	0	NULL	CM3.5.1_scaffold00129	39707	NULL	[A/G]	CMPSNP2533-0_T_U_2120977956	ACTTCGTCAGTAACGGACGGAAAGATGGCGTGAAGCCGACA	GAGTCGAGGTCATATCGTGGAAAGATGGCGTGAAGCCGACG	ACAACGATTTTCTGTATCTGTATCAACTTAGCTGACCTGCGCCTCTGTCTGCCTATAGTGAGTC	AACTTAGCTGACCTGCGCCTCT	TOP	0	diploid	Other	CATATTCCTTGGCCATTGTATGTAAAATTATATGCATTATTgtcacaccccctcccggactacctgttaccttagaccgaaagatggcgtgaagccgac[A/G]aacaacgattttctgtatctgtatctgtcgactctgcttaaaactttcatgtgatgaacttgccaatctagtatataaactattatacatgcaacaaaac	TOP	FAILED	Failed	0.96
576	CMPSNP2534	0	NULL	CM3.5.1_scaffold00129	66021	NULL	[T/G]	CMPSNP2534-0_B_U_2095851743	ACTTCGTCAGTAACGGACGTCGAGCTTTGTGTAAAATTTATAAGCAT	GAGTCGAGGTCATATCGTGTCGAGCTTTGTGTAAAATTTATAAGCAG	CATTTTTTAATATTTTTAGATGATTTTAGACGTGCGAGGGTCTGATCTGTCTGCCTATAGTGAGTC	TAGACGTGCGAGGGTCTGATCT	BOT	0	diploid	Other	ctaaccaatgtgcacacgataatctttagccttaggctcaagatctcagtcatgtagttaatgaaaatttcataaatcatctaaaaatattaaaaaatgt[C/A]tgcttataaattttacacaaagctcgaactttactcagctctttcgtggaaaactatagttcttaaaacaaaacttcttactaattcatgctttgctta	BOT	FAILED	ClusterHetHomoFused	0.697
577	CMPSNP2543	0	NULL	CM3.5.1_scaffold00131	1073	NULL	[A/C]	CMPSNP2543-0_T_U_2120978806	ACTTCGTCAGTAACGGACGCAAGTAGTTCAAATTCGATTACATCAAGGA	GAGTCGAGGTCATATCGTGCAAGTAGTTCAAATTCGATTACATCAAGGC	TCATATGAATTTTGTTTTCTCTAACCTGGACCGTGAGATGGCTAACAGTCTGCCTATAGTGAGTC	CTGGACCGTGAGATGGCTAACA	TOP	0	diploid	Other	ATTTTGTTTTTATTTCTTTTCGTCCTCCACCTTTACAAGTAACATGGAAATCGCTACTTTGGTCTATTTGTCAAGTAGTTCAAATTCGATTACATCAAGG[C/A]ATCATATGAATTTTGTTTTCTCTAACGACTTGGTTAGCATGTTGAAGCATTGCCCGAGGTATGGATCTTGACAAAAAAACTTCGATTTCTCTTATCTCA	BOT	FAILED	ClusterHetHomoFused	0.771
578	CMPSNP2544	3	28.05	CM3.5.1_scaffold00131	1384	NULL	[A/G]	CMPSNP2544-0_T_U_2095851763	ACTTCGTCAGTAACGGACGTTTCCCAAACCTGAACTTTTCTTATTA	GAGTCGAGGTCATATCGTGTTTCCCAAACCTGAACTTTTCTTATTG	CATTTGGAATAATTTATTAACAATCCCGGTGATCTTGAGCGATATACTTGTCTGCCTATAGTGAGTC	CCGGTGATCTTGAGCGATATACTT	TOP	0	diploid	Other	CATCACAGATTGAAAAGCAACAAAGAAGATTTAAATCCTAGCTAGACCAACTAACCTCTATAGTTCTTTCTTCTTTCCCAAACCTGAACTTTTCTTATT[A/G]GCATTTGGAATAATTTATTAACAATCTAATATTTGGAAGTAACCTAAACCCCAAATATTATTTGATCAACAAAGCATTTGATCATAGATTATCATTTGGA	TOP	sub-set 1	SNP not used for scaffolding	0.815
579	CMPSNP2545	0	NULL	CM3.5.1_scaffold00131	6313	NULL	[A/G]	CMPSNP2545-0_T_U_2120978807	ACTTCGTCAGTAACGGACGGTCAAACAGAGGATTGACTCCTCGA	GAGTCGAGGTCATATCGTGGTCAAACAGAGGATTGACTCCTCGG	TTTAGTACCTCTTATCACTTTCTTTGCAACGGTGTTTCCTACGGCGAGGTCTGCCTATAGTGAGTC	CAACGGTGTTTCCTACGGCGAG	TOP	0	diploid	Other	GCACTCTACATATCATAAGTCTTTGAAACCTAGCAGCTCGGTTGAAGGCCTTCTCACAAGCTGGGCTCGAAGCCTTGTCAAACAGAGGATTGACTCCTCG[G/A]ATTTAGTACCTCTTATCACTTTCTTTGCTAATCGCATCCTGGTTATTAGAGTAGAAGAAGGATCACTAACAGCGGATCTTTGGACATGATGCCTACCAT	BOT	FAILED	UnresolvedParentalGtype	0.906
580	CMPSNP2563	0	NULL	CM3.5.1_scaffold00135	5446	NULL	[A/C]	CMPSNP2563-0_T_U_2120977978	ACTTCGTCAGTAACGGACGCTCCACTTCGGGTCACGGTGA	GAGTCGAGGTCATATCGTGCTCCACTTCGGGTCACGGTGC	TCTTCGGTAAGGATTATTTTGATGCGATTCATAGACCCGTTTCCGGTCTGCCTATAGTGAGTC	GCGATTCATAGACCCGTTTCCG	TOP	0	diploid	Other	gcgagctaagccgagccgagccgaacacctccaagccgagtcgagctccctgttcaccgagcaacctaagccttccttcctccacttcgggtcacggtg[A/C]gtcttcggtaaggattattttgatgaatttgctaatgttgctacatccgattcaaatttgaatattggaataagatttggtctgacctttcatcccttga	TOP	FAILED	False SNP	0.969
581	CMPSNP2564	0	NULL	CM3.5.1_scaffold00135	6137	NULL	[A/G]	CMPSNP2564-0_T_U_2095851843	ACTTCGTCAGTAACGGACGTGAGCCCGATTTTGATTGATTAGTTA	GAGTCGAGGTCATATCGTGTGAGCCCGATTTTGATTGATTAGTTG	TTGGGTCTAGGGGTTACCATACTAGAACGTCAGACCGGCTTGCGTCTGCCTATAGTGAGTC	CTAGAACGTCAGACCGGCTTGC	TOP	0	diploid	Other	ttgaagtttacggttaggtacgtggtagtcattggtctggacattgatcatggagtttggtcggggaaggacgttgagcccgattttgattgattagtt[A/G]attgggtctaggggttaccataatggtgtgcgaattggaaacgcgtatagcaactgagggtgtagttgtttaaacctatactatctgactggcaaagccg	TOP	FAILED	ClusterHetHomoFused	0.873
582	CMPSNP2565	0	NULL	CM3.5.1_scaffold00135	6240	NULL	[A/G]	CMPSNP2565-0_T_U_2120977980	ACTTCGTCAGTAACGGACGACTATCTGACTGGCAAAGCCGATA	GAGTCGAGGTCATATCGTGACTATCTGACTGGCAAAGCCGATG	TGGAACTGTAATATGAATGTTGTTTGAGCATTGTCAACGCCGTTTCCGTCTGCCTATAGTGAGTC	TGAGCATTGTCAACGCCGTTTCC	TOP	0	diploid	Other	gggtctaggggttaccataatggtgtgcgaattggaaacgcgtatagcaactgagggtgtagttgtttaaacctatactatctgactggcaaagccgat[A/G]gtggaactgtaatatgaatgttgttggggtatgactgttgtagacggtttagtatggatggaggggtaacggttagcttcatctatggggtagtgtacct	TOP	FAILED	Failed	0.981
583	CMPSNP2566	0	NULL	CM3.5.1_scaffold00135	47927	NULL	[T/C]	CMPSNP2566-0_B_U_2095851848	ACTTCGTCAGTAACGGACAACCGAATTAAAAACCAGTGATGTGT	GAGTCGAGGTCATATCGTAACCGAATTAAAAACCAGTGATGTGC	GAATGAACTAAAATTCAGCCATTCAGCACTTGTCAGCCTAGCGTTGTCTGCCTATAGTGAGTC	CAGCACTTGTCAGCCTAGCGTT	BOT	0	diploid	Other	gtttggaagaagaagaggatttttactagaattttgaggttgaagaagaggaggagaactcaagcaaggtgtatcaatggctgaattttagttcattct[A/G]cacatcactggtttttaattcggtttgaactcttcaaaaggaattaagaggtgaggtttacatttactgaacgttaactcattttcaaacaaactttatg	TOP	FAILED	False SNP	0.93
584	CMPSNP2590	0	NULL	CM3.5.1_scaffold00139	13945	NULL	[A/G]	CMPSNP2590-0_T_U_2120978809	ACTTCGTCAGTAACGGACACTCAAGAGGCCGTCGCTTCTTA	GAGTCGAGGTCATATCGTACTCAAGAGGCCGTCGCTTCTTG	CCGCCCACTTCTTCATCACGACACGGTGGAATAGTCTACGGTCTGCCTATAGTGAGTC	ACGACACGGTGGAATAGTCTACG	TOP	0	diploid	Other	gaggcgctggtctttgcgtcctcgaaacctgacttgctctggtcatagtttgatgagtacctagtctcctgtccgaaactcaagaggccgtcgcttctt[A/G]tccgcccacttcttcatccgcttcgacgctttttctaagtacgctcgggcgatgtcatttgtctgtttccactccttcgtgaaattgagagcttgaaggt	TOP	FAILED	Failed	0.644
585	CMPSNP2591	0	NULL	CM3.5.1_scaffold00139	14440	NULL	[T/C]	CMPSNP2591-0_B_U_2095851898	ACTTCGTCAGTAACGGACTGATGTCACCTTCATCCTCACCACT	GAGTCGAGGTCATATCGTTGATGTCACCTTCATCCTCACCACC	GGCAGTGTTCAGCAGAAATCGGCGGAAGGTAGATCGTCCTCGTCTGCCTATAGTGAGTC	CGGCGGAAGGTAGATCGTCCTC	BOT	0	diploid	Other	tctaccatccctgtcactcactatacttgtcgggactccccataacttaacaacatgcttaaagaacaattaagctgtcatttctgctgaacactgcct[A/G]gtggtgaggatgaaggtgacatcatctctcatattcggccaaaagtagtccttcttcagcaaggtgtacgtccgctgccatccgggatggccagcccata	TOP	FAILED	UnresolvedParentalGtype	0.833
586	CMPSNP2592	0	NULL	CM3.5.1_scaffold00139	14798	NULL	[T/G]	CMPSNP2592-0_B_U_2120978810	ACTTCGTCAGTAACGGACACCAGGCTGCTGATGCCCTAAT	GAGTCGAGGTCATATCGTACCAGGCTGCTGATGCCCTAAG	CAAAAACAAGAACATGCAGCTCGTCGAAGCCTAAGACTGCACGTCTGCCTATAGTGAGTC	TCGTCGAAGCCTAAGACTGCAC	BOT	0	diploid	Other	ttttgtaggaactctctcaaggtgtctctaaccgacccaccaatctcgctcccccagaggttagctaacaggcatatggctgcatgttcttgtttttga[A/C]ttagggcatcagcagcctggttgctcgaccccttcttgtgttcaaattcgaagtcgaactcagccagaaattcctgtcatcttgcttgcttcgaagtcaa	TOP	FAILED	Failed	0.883
587	CMPSNP2593	0	NULL	CM3.5.1_scaffold00139	15281	NULL	[T/A]	CMPSNP2593-0_B_U_2095851902	ACTTCGTCAGTAACGGACGTTCCTCAGGCTGGCGAATTACTT	GAGTCGAGGTCATATCGTGTTCCTCAGGCTGGCGAATTACTA	TGTTGATTTGTCGAGGGATTAGTACCAAGTCTTACGTCAGCGGGTCTGCCTATAGTGAGTC	AGTACCAAGTCTTACGTCAGCGG	BOT	0	diploid	Other	tggcttgttttaggctgtcgaaggcggcttggcactcggggttccaactctagtgaacgtctttttgctcgtttggagaatccctcgacaaatcaacaa[A/T]agtaattcgccagcctgaggaaggagcgtaactccgagactgattttggcactgcccagtcgcgtatcgcagcaatcttcccttcttccattccaattcg	TOP	FAILED	Failed	0.866
588	CMPSNP2594	0	NULL	CM3.5.1_scaffold00139	65192	NULL	[T/G]	CMPSNP2594-0_B_U_2120978811	ACTTCGTCAGTAACGGACGCGTTGAAACAGAATTGCGCTACT	GAGTCGAGGTCATATCGTGCGTTGAAACAGAATTGCGCTACG	CCAATAGCTTGACCCAGTTCTGTGAATAGGCTTGCTCGTGAGCGTCTGCCTATAGTGAGTC	GTGAATAGGCTTGCTCGTGAGC	BOT	0	diploid	Other	cccaaactgacggccagactgagcgattcaactgcatgctcgaggaatacttgcaccattttgtaaacgcaaggcaaaagaactgggtcaagctattgga[C/A]gtagcgcaattctgtttcaacgctcagacaagttcatttacagggagaagcccgtttgagattgtttctaggagtcaaccagtactgccacaccttgtc	BOT	FAILED	UnresolvedParentalGtype	0.9
589	CMPSNP2595	0	NULL	CM3.5.1_scaffold00142	29814	NULL	[A/G]	CMPSNP2595-0_T_U_2095851905	ACTTCGTCAGTAACGGACACAAGTCATCAATCCTGGGCAAGA	GAGTCGAGGTCATATCGTACAAGTCATCAATCCTGGGCAAGG	GTAGCGGTTCTTAACTGTCACCGAGCCGCTGTCATATCTGCACGGTCTGCCTATAGTGAGTC	GAGCCGCTGTCATATCTGCACG	TOP	0	diploid	Other	tccctgatcctcaactggtggtaaccggatcgcaggtcgatcttggaaaagacagtggctccatgcaactgatcgaacaagtcatcaatcctgggcaag[A/G]ggtagcggttcttaactgtcaccttgttcagctctctgtagtcgatgcaaaggcgcatcgaccTGTCGCGACGTGGAGCGGCCGACATTCCCCATCATTT	TOP	FAILED	False SNP	0.944
590	CMPSNP2596	0	NULL	CM3.5.1_scaffold00144	24211	NULL	[T/C]	CMPSNP2596-0_B_U_2120978812	ACTTCGTCAGTAACGGACAGGTTTCCTAACCAATCTTTTCTAATAAT	GAGTCGAGGTCATATCGTAGGTTTCCTAACCAATCTTTTCTAATAAC	TATATTGTTTTCCTTAAACAAAATAATACATCGGAGTCAGAATTGTGACGGTCTGCCTATAGTGAGTC	TACATCGGAGTCAGAATTGTGACG	BOT	0	diploid	Other	ccaaagatgtgatccctcacacctcaagagttcaagaaaattgaacttccaaaatttctagattccgtcgtgttattttgtttaaggaaaacaatataa[A/G]ttattagaaaagattggttaggaaaccttataaaattatagattaTAAAATATTTTATGTTTTTGAGACGTTAAAAATTTAACCTATAACCTTATAAAGT	TOP	FAILED	Failed	0.637
591	CMPSNP2599	0	NULL	CM3.5.1_scaffold00145	12930	NULL	[T/C]	CMPSNP2599-0_B_U_2095851914	ACTTCGTCAGTAACGGACGAGACATTCTAATCTGGTAAAAAAGAAAAT	GAGTCGAGGTCATATCGTGAGACATTCTAATCTGGTAAAAAAGAAAAC	TAATTAAGTATTTAATGGTGAAAAGAGCAGTCGCGGTTAATCGCATGTGTCTGCCTATAGTGAGTC	GCAGTCGCGGTTAATCGCATGT	BOT	0	diploid	Other	TTGCATTATGTTTATTTTTATTGTTTAGTACATTTTATTATcttattatgtgatagatgtctatctaattcttcttttcaccattaaatacttaattat[A/G]ttttcttttttaccagattagaatgtctattcctattgttgttttttatctaggtcaatggaatggttgtaatgtttatgagaattacgcagtgtctgaa	TOP	FAILED	Null Allele	0.597
592	CMPSNP2600	0	NULL	CM3.5.1_scaffold00145	13648	NULL	[T/C]	CMPSNP2600-0_B_U_2120978813	ACTTCGTCAGTAACGGACTGCAAGCTTCTTCAACAGTAATTGGT	GAGTCGAGGTCATATCGTTGCAAGCTTCTTCAACAGTAATTGGC	ATTGTTTGATAGATGATTTTAGATTCAAACCACCGCAGTGTTGTCCACGTCTGCCTATAGTGAGTC	AAACCACCGCAGTGTTGTCCAC	BOT	0	diploid	Other	aacttatattaactccaagattcatatgagccttatgcacaatctctttaggaatggaacgatcaatagatgtgaatctaaaatcatctatcaaacaatt[G/A]ccaattactgttgaagaagcttgcatgtgagaactttgggcagtactcaatgaacaatcatggtcagaagtgtattttcatagcatccacaaatcactt	BOT	FAILED	ClusterHetHomoFused	0.881
593	CMPSNP4182	0	NULL	CM3.5.1_scaffold00111	92475	NULL	[A/G]	CMPSNP4182-0_T_U_2095851385	ACTTCGTCAGTAACGGACGAATTTGGAACGCTAATGTTAGGGTTA	GAGTCGAGGTCATATCGTGAATTTGGAACGCTAATGTTAGGGTTG	TACAAAGTCGTAATTTTTGAAGTTAAGATCGGTTGTTTTCCCGGTAACGTCTGCCTATAGTGAGTC	AAGATCGGTTGTTTTCCCGGTAAC	TOP	0	diploid	Other	AAAAGTTAGTTTATTGAATATACTTAAAAACAATGTGGTTGCAACATATTTATAGTTGGTGTGATTTCATAATTAATTTGGAACGCTAATGTTAGGGTT[A/G]ATACAAAGTCGTAATTTTTGAAGTTTTTCATAAGAAAGGTAATCCATGAAAATACTTATTTGTCAGAAGAATTTTAGTTCATGAAATCTTGTATTTGAGA	TOP	FAILED	UnresolvedParentalGtype	0.909
594	CMPSNP5000	0	NULL	CM3.5.1_scaffold00115	67308	NULL	[T/C]	CMPSNP5000-0_B_U_2120977885	ACTTCGTCAGTAACGGACTGGTCAAAGGATTAATCTCTCACCTAT	GAGTCGAGGTCATATCGTTGGTCAAAGGATTAATCTCTCACCTAC	TTTATTGTTCTAAAATATACATGGGTAGAGTCCCGATCCTAGTGGCTGTCTGCCTATAGTGAGTC	TAGAGTCCCGATCCTAGTGGCT	BOT	0	diploid	Other	AATCAGTACAATAATGGTCATTCCCCATGTATATTTTAGAACAATAAAC[A/G]TAGGTGAGAGATTAATCCTTTGACCATTAGCAAAGAAGACCATACTAATA	TOP	FAILED	Null Allele	0.829
595	CMPSNP5001	0	NULL	CM3.5.1_scaffold00115	101835	NULL	[T/C]	CMPSNP5001-0_B_U_2120977887	ACTTCGTCAGTAACGGACGGGTCCGTATAACAAAGCCTATAAAGTTATT	GAGTCGAGGTCATATCGTGGGTCCGTATAACAAAGCCTATAAAGTTATC	ATTTTTTAAATATTCCAGATTTGTCCGGTCTTACCTGGCACGCAATTGTCTGCCTATAGTGAGTC	CGGTCTTACCTGGCACGCAATT	BOT	0	diploid	Other	GAGGAAGAAAAGAAAGATGGAAAGACAAATCTGGAATATTTAAAAAATG[A/G]ATAACTTTATAGGCTTTGTTATACGGACCGTAAATAGTTTGGTATTTTGT	TOP	FAILED	Failed	0.706
596	CMPSNP5002	0	NULL	CM3.5.1_scaffold00115	111259	NULL	[T/C]	CMPSNP5002-0_B_U_2120977888	ACTTCGTCAGTAACGGACGTCACATATCACCTGGCCAGTTAAACT	GAGTCGAGGTCATATCGTGTCACATATCACCTGGCCAGTTAAACC	AAAAACGAAACAAGTCATTATTATTCGAGCGTTTATGGTATGATGCCACGTCTGCCTATAGTGAGTC	CGAGCGTTTATGGTATGATGCCAC	BOT	0	diploid	Other	AGATGCAATTTGGAAAAATCAAAGAATAATAATGACTTGTTTCGTTTTTT[G/A]GTTTAACTGGCCAGGTGATATGTGAATTGTTGAGGTTTGTTTTTTCTAT	BOT	FAILED	ClusterHetHomoFused	0.923
597	CMPSNP5005	0	NULL	CM3.5.1_scaffold00131	87813	NULL	[A/C]	CMPSNP5005-0_T_U_2120977967	ACTTCGTCAGTAACGGACCAAGGTGATGTACCATGACCAAGTA	GAGTCGAGGTCATATCGTCAAGGTGATGTACCATGACCAAGTC	ATTTTTAAAAGGTTGTCATTTTTTCCAAGCGGGTAGCAATGGTTGTGTCTGCCTATAGTGAGTC	CCAAGCGGGTAGCAATGGTTGT	TOP	0	diploid	Other	CCTTCTCAATAATTATGGGTTAAGGACAAGGTGATGTACCATGACCAAGT[C/A]GATTTTTAAAAGGTTGTCATTTTTTACTACAGGGATGGATTTTCTCTCA	BOT	FAILED	Failed	0.938
598	CMPSNP919	0	NULL	CM3.5.1_contig38084	144	NULL	[T/C]	CMPSNP919-0_B_U_1862783866	ACTTCGTCAGTAACGGACGGACTTGTCCGATGAACGCTTACCTT	GAGTCGAGGTCATATCGTGGACTTGTCCGATGAACGCTTACCTC	AGCAGGAGCTCGATAAGCCTGAGGTGAACCGTGTCATGCTGTCTGCCTATAGTGAGTC	CTGAGGTGAACCGTGTCATGCT	BOT	0	diploid	Other	GTGTCCTCTGAGGAAATTGCCAGAACTTGTAAAGATTGAAGCGCTTATCGAGCTCCTGCTC[G/A]AGGTAAGCGTTCATCGGACAAGTCATCAGTACACCGATGGATTCCATGGGCTGAAAATT	BOT	FAILED	UnresolvedParentalGtype	#N/A
599	AI_17-E07	1	NULL	CM3.5.1_scaffold00017	1701605	19121684	[A/G]	AI_17-E07-0_T_U_1862784165	ACTTCGTCAGTAACGGACAGGTAACGATGCTGACCTTGTCAA	GAGTCGAGGTCATATCGTAGGTAACGATGCTGACCTTGTCAG	TAATTTGTTTGTTGGATATAGCTTGCGCGGTGATTAAGCATGAGCTGTCTGCCTATAGTGAGTC	GCGCGGTGATTAAGCATGAGCT	TOP	1	diploid	Other	TACCCTCACCGGCCCCAAAAGTGAAGTGCAAGACCAAGGTAACGATGCTGACCTTGTCA[A/G]CTAATTTGTTTGTTGGATATAGCTTAACACATTTGGCTTGCAGGTGTATCATCCTAATATT	TOP	sub-set 2	removed after hand inspection of LGs	#N/A
600	AI_37-E06	1	NULL	CM3.5.1_scaffold00026	3402964	30471735	[A/G]	AI_37-E06-0_T_F_1862784102	ACTTCGTCAGTAACGGACGGATTTCGAGGGAAGAATCGATTTA	GAGTCGAGGTCATATCGTGGATTTCGAGGGAAGAATCGATTTG	CGAACAAGTTATCGAGAAAAGAAAGTAGAGGGCCGACTGCTTTCGTCTGCCTATAGTGAGTC	AAAGTAGAGGGCCGACTGCTTTC	TOP	1	diploid	Other	ACACACATAGAACCAACCAAGCCGCACTCAGACCAGAGGATTTCGAGGGAAGAATCGATTT[G/A]CCGAACAAGTTATCGAGAAAAGCAGATATAGAAATAAAGGAAATGAGAACTAATAGAAG	BOT	sub-set 2	removed after hand inspection of LGs	#N/A
601	CMPSNP2037	1	NULL	CM3.5.1_scaffold00034	448465	448465	[T/C]	CMPSNP2037-0_B_U_2120978729	ACTTCGTCAGTAACGGACGCGACTCCATAACTTTGGCGAGGAT	GAGTCGAGGTCATATCGTGCGACTCCATAACTTTGGCGAGGAC	CTGAAGAGAAGCAAATTGATGTCCAATTCACCATGTATGCGCGATAGTCTGCCTATAGTGAGTC	CCAATTCACCATGTATGCGCGATA	BOT	1	diploid	Other	GCCGCAATCCTTCACCAGCCACTGCTGCATGGCCGGTGCCCAACAAATGTGCATTTTGTGTCTCCAATGGAGTCCCCACATCAATTTGCTTCTCTTCAGA[G/A]TCCTCGCCAAAGTTATGGAGTCGACGACCAATGAGATATCGATCATCACGAATGGAATTGTGAAGGTTGGTGAACCAAACATGAAATCTCTTGGCACAG	BOT	FAILED	Failed	0.969
602	CMPSNP2079	1	NULL	CM3.5.1_scaffold00046	57264	23863456	[T/C]	CMPSNP2079-0_B_U_2095848819	ACTTCGTCAGTAACGGACGAGTACATGGATTTGAGATTCCAGGAT	GAGTCGAGGTCATATCGTGAGTACATGGATTTGAGATTCCAGGAC	ATATGATAGAACATGGAATCCAAAACCCATTTAGTCAGGCGTGTTATGTCTGCCTATAGTGAGTC	AACCCATTTAGTCAGGCGTGTTAT	BOT	1	diploid	Other	ccatgtctaataaggttctatttctcttttatgatacaccattttgttgaggtataccagaagctgagagttgaggttggattccatgttctatcatata[G/A]tcctggaatctcaaatccatgtactctctacctcgatcagatcgaagtattttaatctttttacttagtaggttttcaacttcagccttatactctttg	BOT	FAILED	False SNP	0.938
603	CMPSNP2161	1	NULL	CM3.5.1_scaffold00066	1158663	4531801	[T/G]	CMPSNP2161-0_B_U_2095849629	ACTTCGTCAGTAACGGACTTGAGGATTTTGGCTTTGAGACCT	GAGTCGAGGTCATATCGTTTGAGGATTTTGGCTTTGAGACCG	TGGTTCTTGGGAGTTCATAACACACGCCCATCTGAGTATTCGCGTCTGCCTATAGTGAGTC	ACACGCCCATCTGAGTATTCGC	BOT	1	diploid	Other	CTCTGAACAACACAATTTCAACCTTGAAACAATCAAAATCAAGAAATGAATCAAAGCAACGAAATCAAATACCATTTTGTTATGAACTCCCAAGAACCAG[C/A]GGTCTCAAAGCCAAAATCCTCAACAAAAAAAATTCGATCTCTCTGATCACAGTAAAGCTTCTTCTCCTCCGTCGTTCTGCCGCAAATTATATTTTGTTC	BOT	FAILED	Null Allele	0.94
604	CMPSNP2181	1	NULL	CM3.5.1_scaffold00072	52807	9857008	[T/C]	CMPSNP2181-0_B_U_2120978752	ACTTCGTCAGTAACGGACTGCAACAATCTCAAATCATATGCATT	GAGTCGAGGTCATATCGTTGCAACAATCTCAAATCATATGCATC	ATACCTTTAGTACCTCAACAGCTGATGCCGTACCAGTATGTTCCGGGTCTGCCTATAGTGAGTC	ATGCCGTACCAGTATGTTCCGG	BOT	1	diploid	Other	ATTAAGTTTGCTACTAATCCTTCTTCAGATGGTCTTCTTCCAACATGAAGAGCATTCCACGAGCATCATCAGCTACAGCTGTTGAGGTACTAAAGGTATC[G/A]ATGCATATGATTTGAGATTGTTGCATGCTTTGTTCTTAATTTTTGTTGGACCTCTCTCTCTCTTGGGAGTGGTTGCACAACAGGATGGAAGTAATGGTG	BOT	FAILED	UnresolvedParentalGtype	0.939
605	CMPSNP2542	1	NULL	CM3.5.1_scaffold00130	73888	17418702	[A/G]	CMPSNP2542-0_T_U_2095851760	ACTTCGTCAGTAACGGACGAAAATTATCTTAATTTTGGGGGCA	GAGTCGAGGTCATATCGTGAAAATTATCTTAATTTTGGGGGCG	TACAATCTTCTCTCTTTTAAGAAATTAGTTGCAGGGCTTTCGAGATGCGTCTGCCTATAGTGAGTC	AGTTGCAGGGCTTTCGAGATGC	TOP	1	diploid	Other	ataatttttattaaatgaattcaaaataactcctaataaattaaatttaattaaacaaaactaagataattaacttcaaaattatcttaattttgggggc[G/A]ttacaatctTCTCTCTTTTAAGAAATTTTCATCAtcgaaagttttaatcttcaaacaactcgggaatttgggctctgatgtcttaattaataacaattt	BOT	sub-set 1	removed after hand inspection of LGs	0.665
606	CMPSNP2550	1	NULL	CM3.5.1_scaffold00132	17734	23768053	[A/G]	CMPSNP2550-0_T_U_2095851776	ACTTCGTCAGTAACGGACCCCATAGCTTTAACAGACGGCATA	GAGTCGAGGTCATATCGTCCCATAGCTTTAACAGACGGCATG	ACGAAAGTTGCTGATGCTACTAGCTTCGTAGCAAGTGAGGACCGTCTGCCTATAGTGAGTC	AGCTTCGTAGCAAGTGAGGACC	TOP	1	diploid	Other	TGCATCCAACTTTTGTGGTAATTACACGCTAACCCTTGGTAGAAGGATGACAAGGCATCTTAGAAATAGAAGAAGAACCCATAGCTTTAACAGACGGCAT[G/A]GACGAAAGTTGCTGATGCTACTCAGTTTGAGTAGAAGGACCATCAGTGGAGGAGACGGAGCAGTAATAGAAGCAAGACACGACACTTCAGAGGGATTTG	BOT	FAILED	Failed	0.936
607	CMPSNP2554	1	NULL	CM3.5.1_scaffold00132	50648	23800967	[T/C]	CMPSNP2554-0_B_U_2095851784	ACTTCGTCAGTAACGGACGAAACAACCAAGAAGTTCCCAAGATAAT	GAGTCGAGGTCATATCGTGAAACAACCAAGAAGTTCCCAAGATAAC	AGTAAAGAACTGGATTTGAAGCTATCAGTCGTGCGATGTTCCAAGCGTCTGCCTATAGTGAGTC	ATCAGTCGTGCGATGTTCCAAGC	BOT	1	diploid	Other	GAGGGATGGTACTTCTCTTCCAACAACTTTCTATCTTTCAGCAATATTAATTACTATGTTGACGTTCCCATGGTGAGCTTCAAATCCAGTTCTTTACTC[A/G]TTATCTTGGGAACTTCTTGGTTGTTTATCATCAGATTTAAAGTATTACTTCAGGAGCTAAAGCAACAAGGGATAACTTACAATTGTTGGTTAATGTCAGT	TOP	FAILED	Null Allele	0.913
608	CMPSNP2556	1	NULL	CM3.5.1_scaffold00132	53177	23803496	[T/C]	CMPSNP2556-0_B_U_2120977973	ACTTCGTCAGTAACGGACTGCATTTTCCGTAATGAATGTTGGT	GAGTCGAGGTCATATCGTTGCATTTTCCGTAATGAATGTTGGC	AAGGTTCATTTTCTTCAAATTTGGGATCTCTCATGGACGCAGTTGGTCTGCCTATAGTGAGTC	GGATCTCTCATGGACGCAGTTG	BOT	1	diploid	Other	GACCTAATCTAATCAAACTGACACATAAATGAGAACTTGATTGATACCATAGTTCATGGATTCTTCAACTACCTGCAAATTTGAAGAAAATGAACCTTA[A/G]CCAACATTCATTACGGAAAATGCATAAGCATAAACATTAAGTACATGCCAAACAAAAATCACTTTCTTAATAAGCAGACCAATAAAATTTTCAAAATAAG	TOP	FAILED	ClusterHetHomoFused	0.983
609	CMPSNP2575	1	NULL	CM3.5.1_scaffold00138	2777	7820192	[A/G]	CMPSNP2575-0_T_U_2120977988	ACTTCGTCAGTAACGGACGGTCACACCCCCTCCCGGACTA	GAGTCGAGGTCATATCGTGGTCACACCCCCTCCCGGACTG	CTGCTACCTTAGACCGAAAGATCTCGTGCTTATCTTGGACACATGAGTCTGCCTATAGTGAGTC	CTCGTGCTTATCTTGGACACATGA	TOP	1	diploid	Other	AACGTGTGGAATGTATTTGTGCTTGTTGTAATGTTTGTTGTAGTTTGATGCAAAGAGAATTATGTTTCTACGATATAATgtcacaccccctcccggact[A/G]cctgctaccttagaccgaaagatggcgtgaaaccgacgaacaacgcttttctgtacctgtatctgtcgactctacttaaaactttcatgtgatgaacttg	TOP	FAILED	False SNP	0.913
610	CMPSNP2576	1	NULL	CM3.5.1_scaffold00138	4280	7821695	[T/C]	CMPSNP2576-0_B_U_2095851868	ACTTCGTCAGTAACGGACCCACATTTTTGTTGCAAAAAAAGGT	GAGTCGAGGTCATATCGTCCACATTTTTGTTGCAAAAAAAGGC	GAAGGATGGTGGAAATCTATATTTACGCAAAGAGGCGGTCTGATGGTCTGCCTATAGTGAGTC	TACGCAAAGAGGCGGTCTGATG	BOT	1	diploid	Other	ttgggataatacttatcttcgaatatgcctaaaaaagtctgccaggctaaagaacgtgcatcactgcgccttgctaatatagatttccaccatccttca[A/G]cctttttttgcaacaaaaatgtggccaatctaacctttcgctcctcaggacaattcatcacatcaaaacacttttcaagcatattcaaccagttctctgc	TOP	FAILED	ClusterHetHomoFused	0.978
611	CMPSNP2585	1	NULL	CM3.5.1_scaffold00138	17015	7834430	[A/G]	CMPSNP2585-0_T_U_2095851885	ACTTCGTCAGTAACGGACGATGTTTGGTGCGTAGCGCGA	GAGTCGAGGTCATATCGTGATGTTTGGTGCGTAGCGCGG	GAAATAGAAGGGTGATACGTGTAATATCACGGGCAACCTCGTCACGTCTGCCTATAGTGAGTC	ATATCACGGGCAACCTCGTCAC	TOP	1	diploid	Other	TTTAATTTTCCAAAGAGGTAAGGTTGGTGTCTTAAGAAAAGTGTCTATTCGTAACTTATGTTGGACTTACGTTTCAAGCCATGTTTGGTGCGTAGCGCG[A/G]TGAAATAGAAGGGTGATACGTGTAAAGCGCAGAAATGACCCATGGATGTGAAAGGTCACTATAAATAAGACTAAAGGGCCATAATAAAGAGGGCATGAGT	TOP	FAILED	UnresolvedParentalGtype	0.958
612	CMPSNP293	1	NULL	CM3.5.1_scaffold00067	1324557	34964725	[T/C]	CMPSNP293-0_B_U_1862783296	ACTTCGTCAGTAACGGACCTCAATTGCCTGTGCTGCTGCT	GAGTCGAGGTCATATCGTCTCAATTGCCTGTGCTGCTGCC	ACAGCTTGTACATGTATTATGCGACATGCCTATTGACGTGAGGCGGTCTGCCTATAGTGAGTC	ACATGCCTATTGACGTGAGGCG	BOT	1	diploid	Other	ACCAAGCAAAATGCGTTCTCTTGCTAAACCACGTTTACGCATAATACATGTACAAGCTGTT[G/A]GCAGCAGCACAGGCAATTGAGTTCTCAGTTGGGTGCCAAGCTAAATGCAGTAACTTCGT	BOT	sub-set 2	removed after hand inspection of LGs	#N/A
613	CMPSNP3435	1	NULL	CM3.5.1_scaffold00061	1567854	6248562	[A/C]	CMPSNP3435-0_T_U_2095849289	ACTTCGTCAGTAACGGACGTCTGTTTCTTCCACCAGTCACCATA	GAGTCGAGGTCATATCGTGTCTGTTTCTTCCACCAGTCACCATC	CAACATTTCCTACATCAAACTTAAAGCTAGTCCGGGTACTGGGCAAGTCTGCCTATAGTGAGTC	AGCTAGTCCGGGTACTGGGCAA	TOP	1	diploid	Other	AGTTGCATCCTGAATGTGGATTGTTTCAAAGCTTCCCTTATGCTTCTCCCTGTTCTTTATAACTCCAACCCTGCCTCTGTTTCTTCCACCAGTCACCAT[A/C]ACAACATTTCCTACATCAAACTTAATGAAATCAGCAATCTTGTTAGACTCAAGGTCTAGCTTGATAGTGTCGTTCGCCTTAATCAGAGGGTCAGGATAAC	TOP	FAILED	UnresolvedParentalGtype	0.98
614	CMPSNP3578	1	NULL	CM3.5.1_scaffold00065	1218890	9080989	[A/G]	CMPSNP3578-0_T_U_2120978751	ACTTCGTCAGTAACGGACTCCAATAAACTAACTTCCTAAGCTGTTTA	GAGTCGAGGTCATATCGTTCCAATAAACTAACTTCCTAAGCTGTTTG	TGAGTCTTGAACAGTATGTAAATTCACTGAGTCATTAGCGCGATTTCTAGTCTGCCTATAGTGAGTC	ACTGAGTCATTAGCGCGATTTCTA	TOP	1	diploid	Other	taataaagtgttattattataatttcaatgtgttattgattttattattagttttgtcttaataacctaaatccaataaactaacttcctaagctgttt[A/G]atgagtcttgaacagtatgtaaattcatataaggatcaatgttcgagaccagcttaaaggatctatagtataAGGACAAGGCTAGGATAAGACATATAAg	TOP	FAILED	Failed	0.743
615	CMPSNP3586	1	NULL	CM3.5.1_scaffold00072	822065	10626266	[A/G]	CMPSNP3586-0_T_U_2095849689	ACTTCGTCAGTAACGGACCCTACATGTTTGGGGTTGTCAAGCA	GAGTCGAGGTCATATCGTCCTACATGTTTGGGGTTGTCAAGCG	AAGTAAGAATTTATAATCCACATGAACGACGGATTGCGTGTTAATCGGGTCTGCCTATAGTGAGTC	CGACGGATTGCGTGTTAATCGG	TOP	1	diploid	Other	aaacagtattcctagaaagtcagttctaaagacatcttttgaactgtggacaggaaagaaacctagtttaagatacctacatgtttggggttgtcaagc[A/G]gaagtaagaatttataatccacatgaaaaaaaattggattcaagaacaaccagtggtttcttcattggttatccagaaaaatcaaaaggatatagatttt	TOP	FAILED	Failed	0.911
616	CMPSNP43	1	NULL	CM3.5.1_scaffold00017	3703288	21123367	[T/C]	CMPSNP43-0_B_F_1862783029	ACTTCGTCAGTAACGGACAGACCACAGCTCCAGGCATTGTT	GAGTCGAGGTCATATCGTAGACCACAGCTCCAGGCATTGTC	ACCGGATTGTGCTCATCACGTGAATAGGCTTGCTCGTGAGCGTCTGCCTATAGTGAGTC	GTGAATAGGCTTGCTCGTGAGC	BOT	1	diploid	Other	AAATGGAGAAGTCTGGAACGGGAACGCGAGAGGAATGATGTGATGAGCACAATCCGGTC[A/G]ACAATGCCTGGAGCTGTGGTCTTTGGGGATTATGTGATAGAAGGAAATAATTTTGGATTTG	TOP	sub-set 2	removed after hand inspection of LGs	#N/A
617	PSI_07-A04	1	NULL	CM3.5.1_scaffold00019	1412173	12801254	[T/A]	PSI_07-A04-0_B_U_1862784208	ACTTCGTCAGTAACGGACCGAGTCTTGTATGTTTTTTTCTTTCGT	GAGTCGAGGTCATATCGTCGAGTCTTGTATGTTTTTTTCTTTCGA	ATCTTTTTCTTTTTCAATGGATTACTAGCCCTCGCATAGCTTGCGGTCTGCCTATAGTGAGTC	ACTAGCCCTCGCATAGCTTGCG	BOT	1	diploid	Other	ATTGATAGTAAGTTCCCATCATCACACACCAACATATAATCCATTGAAAAAGAAAAAGATA[A/T]CGAAAGAAAAAAACATACAAGACTCGTTCAATACTTCCAATTCAACAGCATAAGATAAA	BOT	sub-set 2	removed after hand inspection of LGs	#N/A
618	AI_04-E05	2	NULL	CM3.5.1_scaffold00030	1600599	23670459	[T/C]	AI_04-E05-0_B_U_1862784079	ACTTCGTCAGTAACGGACGGACGATTCCAACGACGACTCT	GAGTCGAGGTCATATCGTGGACGATTCCAACGACGACTCC	TTTTCAATTCCATCGGATCATCGTTGTATGTCACGAAAGGCGAGTCTGCCTATAGTGAGTC	ATCGTTGTATGTCACGAAAGGCGA	BOT	2	diploid	Other	TGGAGTCGGCGGGATTTTCAAGTCGGAGGAACTTGGAGCTGGATCCGATGGAATTGAAAAG[G/A]GAGTCGTCGTTGGAATCGTCCCGTAGTCGCTTCCTGGTGTCAACGCAGGGTTCCATTAG	BOT	FAILED	Null Allele	#N/A
619	CMPSNP1162	2	NULL	CM3.5.1_scaffold00099	330031	17321549	[T/C]	CMPSNP1162-0_B_F_1862784049	ACTTCGTCAGTAACGGACGGATTCTCACAAGATGAAGGGTGCAT	GAGTCGAGGTCATATCGTGGATTCTCACAAGATGAAGGGTGCAC	GAAAGTTCAATCTCCTCACTTTGATGCCGGTCTCCTTGTAGAACCGTCTGCCTATAGTGAGTC	ATGCCGGTCTCCTTGTAGAACC	BOT	2	diploid	Other	AATCTGAGCCCGTGGTTGATGATACACCAGAGGTTCAAAGTGAGGAGATTGAACTTTCT[A/G]TGCACCCTTCATCTTGTGAGAATCAGATGCCTCCAAAGCTGGTATGCCCTTTATGCCGAGG	TOP	sub-set 2	removed after hand inspection of LGs	#N/A
620	CMPSNP124	2	NULL	CM3.5.1_scaffold00069	1425765	20564877	[T/G]	CMPSNP124-0_B_F_1862783113	ACTTCGTCAGTAACGGACGTGGCTTTGCTCACTTTCTTTTTCCT	GAGTCGAGGTCATATCGTGTGGCTTTGCTCACTTTCTTTTTCCG	AACAACACTGTCTTCAATAGCCGGAGGGTCAGTCCGCACTACGTGTCTGCCTATAGTGAGTC	GGAGGGTCAGTCCGCACTACGT	BOT	2	diploid	Other	AGTGACTTCAGAAAGTTCAGTTAGTGAAGAGCTTGTGGCTATTGAAGACAGTGTTGTTG[A/C]GGAAAAAGAAAGTGAGCAAAGCCAAAAGGATTTGGAAAATGAGATTGTTTCTGCTTCTTCA	TOP	sub-set 2	SNP not used for scaffolding	#N/A
621	CMPSNP2026	2	NULL	CM3.5.1_scaffold00024	557013	9800157	[T/C]	CMPSNP2026-0_B_U_2095848284	ACTTCGTCAGTAACGGACCCTTGTTGCATACAAAATTGAAAAAGAT	GAGTCGAGGTCATATCGTCCTTGTTGCATACAAAATTGAAAAAGAC	CACAACCTAGTTATAGCATAACGAAATATGTCCTAGCGCGATGACCAGGTCTGCCTATAGTGAGTC	AATATGTCCTAGCGCGATGACCAG	BOT	2	diploid	Other	aaatctcatgattgtcatgtgctcatacaacagttgtttcccattgcgataagatcggtgctaccgaaacatgttcgttatgctataactaggttgtgc[A/G]tctttttcaattttgtatgcaacaaggtgttagatgcgcaacaatttgacaagttggaagaagatattgtggtaacattgtgtttatttgaaaagtattt	TOP	FAILED	False SNP	0.899
622	CMPSNP2340	2	NULL	CM3.5.1_scaffold00099	173986	17477594	[A/G]	CMPSNP2340-0_T_U_2120978767	ACTTCGTCAGTAACGGACGCAAGCTCCGGCGTTTTATTATTTCA	GAGTCGAGGTCATATCGTGCAAGCTCCGGCGTTTTATTATTTCG	CTTATGACCGTCGATACAGGTTATCCGTGGGCCTGCAAGAGCTGTCTGCCTATAGTGAGTC	TATCCGTGGGCCTGCAAGAGCT	TOP	2	diploid	Other	TCTCCAGAGACGGTAGTCAGTATAGTCTTACCACTGGAATACTTCCTTCTCTTGGCGCTAGAAGCAATCGCAGAGTCAAGCTCCGGCGTTTTATTATTTC[G/A]CCTTATGACCGTCGATACAGGTGAGTTTTCGTTTTTCTCTTATTGGGTTTTTTAAGAGGCTTTTGAAAATGGCTTTTATCGGTTGCTTTGAATTCCTTC	BOT	FAILED	Failed	0.933
623	CMPSNP2490	2	NULL	CM3.5.1_scaffold00122	112430	20980351	[A/G]	CMPSNP2490-0_T_U_2120978792	ACTTCGTCAGTAACGGACTCTAGTTTCCCGGTTTGTAGACTCGA	GAGTCGAGGTCATATCGTTCTAGTTTCCCGGTTTGTAGACTCGG	CTATTTCCTCTTGGTCTGTCAAGGGTAGGCTCCATGTAAACGCTGTCTGCCTATAGTGAGTC	GGGTAGGCTCCATGTAAACGCT	TOP	2	diploid	Other	aaaacatgtaaaacatgtagttatgaataattgtttaataacattttagaaattgttttgtcactcacagtcttatctagtttcccggtttgtagactcg[G/A]tctatttcctcttggtctgtcaacaaccaaaaccgagcattagaatcatagataggtttttcccttccatgctcatgaatttctaaacaattagattaa	BOT	FAILED	UnresolvedParentalGtype	0.951
624	CMPSNP2491	2	NULL	CM3.5.1_scaffold00122	114425	20982346	[T/C]	CMPSNP2491-0_B_U_2095851625	ACTTCGTCAGTAACGGACGTCAAAAGCTGGCAAATGCACAAT	GAGTCGAGGTCATATCGTGTCAAAAGCTGGCAAATGCACAAC	AGAAACCAAGAATTTTGAACTCAAACGTGGATGTCTGCCCCTATCGTCTGCCTATAGTGAGTC	AACGTGGATGTCTGCCCCTATC	BOT	2	diploid	Other	aaattacacaacttttcccatgccatattgactccatgctcttcttgacttgctgaactaacattatacaagaatttgagttcaaaattcttggtttctc[G/A]ttgtgcatttgccagcttttgaacatgcagtgtgaaagcctcttgtatcttctttgccttgcgctttatgattggtccttcaggtacatacaataaatt	BOT	FAILED	Failed	0.979
625	CMPSNP3041	2	NULL	CM3.5.1_scaffold00024	4669396	5687774	[T/C]	CMPSNP3041-0_B_U_2095848288	ACTTCGTCAGTAACGGACGGTTTACTAGCAGACCTAGTTTAGAACAT	GAGTCGAGGTCATATCGTGGTTTACTAGCAGACCTAGTTTAGAACAC	GGAATACTGTAGAAAGAGTAATAAGAATATGGTCGTGAACCCTTAGCCCGTCTGCCTATAGTGAGTC	ATATGGTCGTGAACCCTTAGCCC	BOT	2	diploid	Other	atcgttttaagcttcaagtacagcaagaaacttttgataatgtaatcttaggttttaggttttcttaagatatcttattactctttctacagtattcca[A/G]tgttctaaactaggtctgctagtaaacctacaacataagctatgtctagtctagtgcagtcaacaacatatcttagacttcctataatgctagcatattc	TOP	FAILED	UnresolvedParentalGtype	0.58
626	CMPSNP4247	2	NULL	CM3.5.1_scaffold00122	45826	20913747	[A/G]	CMPSNP4247-0_T_U_2095851630	ACTTCGTCAGTAACGGACTGGTCTGTTTAAATTAAATGTACTCACAA	GAGTCGAGGTCATATCGTTGGTCTGTTTAAATTAAATGTACTCACAG	TGTACCCAAAAGTATTAATAATAATAATTACACGGGGCTAGTCAATCCTGGTCTGCCTATAGTGAGTC	TTACACGGGGCTAGTCAATCCTG	TOP	2	diploid	Other	gttggtatttgtatctgataaatttgtactttccaagaatgagatgtacattggaaaaggttatctgagtgatggtctgtttaaattaaatgtactcaca[G/A]ttgtacccaaaagtattaataataataaactatctacttttgcttatattgttaagtcatttgtttggcatggcagactaggacatgtcaacttcaatt	BOT	FAILED	Null Allele	0.577
627	AI_08-F10	3	NULL	CM3.5.1_scaffold00015	770440	15432677	[T/G]	AI_08-F10-0_B_F_1862784120	ACTTCGTCAGTAACGGACGCCAAATTCCCTTTGATTTTGTTGCT	GAGTCGAGGTCATATCGTGCCAAATTCCCTTTGATTTTGTTGCG	ATTTGAATTTCAGGAAAGCTCTAAGGGCGCTTGCAGGTATGTCATGTCTGCCTATAGTGAGTC	AGGGCGCTTGCAGGTATGTCAT	BOT	3	diploid	Other	GAAATCTCAGAGCAAACATCGATCGCCATTAGCATTAGAGCTTTCCTGAAATTCAAATC[A/C]GCAACAAAATCAAAGGGAATTTGGGGAACAAAAGAATCAGAAGTTGCAGCTTTTTTCCGGC	TOP	sub-set 2	SNP not used for scaffolding	#N/A
628	AI_09-E07	3	NULL	CM3.5.1_scaffold00014	3572288	25815182	[A/C]	AI_09-E07-0_T_U_1862784149	ACTTCGTCAGTAACGGACGCGATTAATCTCACAAAGACAACCCAA	GAGTCGAGGTCATATCGTGCGATTAATCTCACAAAGACAACCCAC	TATGCTACATCATTTGGGATTCGTCTAACAGCGCAGTGAGGATCGTCTGCCTATAGTGAGTC	GTCTAACAGCGCAGTGAGGATC	TOP	3	diploid	Other	TATCTGTGAGTGTCGGAGCAATTTATGCACATATCGATTAATCTCACAAAGACAACCCA[A/C]CTATGCTACATCATTTGGGATTCTTAAATAGACGCGGGATTCTTAAATAGACGGCGACTAT	TOP	FAILED	Failed	#N/A
629	CMPSNP2071	3	NULL	CM3.5.1_scaffold00040	3229539	19400114	[T/C]	CMPSNP2071-0_B_U_2120978737	ACTTCGTCAGTAACGGACCACATATGTTCATTAACTATAATCTCGGAT	GAGTCGAGGTCATATCGTCACATATGTTCATTAACTATAATCTCGGAC	CACTAAAACTAACGTAATTGTGTGACTTCATCACGCCGGGTTAAAGCGTCTGCCTATAGTGAGTC	CTTCATCACGCCGGGTTAAAGC	BOT	3	diploid	Other	TTTGATATATACCCCTTAATATGTTTTACAGGATGACCAAAATTGCAATATATTTCGATGGTTTTTCAATGAATCACACAATTACGTTAGTTTTAGTGT[A/G]TCCGAGATTATAGTTAATGAACATATGTGCTATAAAGATTTATACAGTAGCCTTAGATCCAAGTTAGGTAGTATTATGGATATGAACAATATTGATATAT	TOP	FAILED	Failed	0.701
630	CMPSNP2185	3	NULL	CM3.5.1_scaffold00073	195589	17656438	[A/G]	CMPSNP2185-0_T_U_2120978753	ACTTCGTCAGTAACGGACTCATAAATTTAGAAACACAAAAAACACAAA	GAGTCGAGGTCATATCGTTCATAAATTTAGAAACACAAAAAACACAAG	GTTGACACATGTTTTAATTTCTTTAAGGGTGCGACACTATCTCGACGTCTGCCTATAGTGAGTC	AAGGGTGCGACACTATCTCGAC	TOP	3	diploid	Other	atgatgtactctcaacattcttactttacatacttgtagatagatgatgaagaagataagaacaacgaaatcataaatttagaaacacaaaaaacacaa[A/G]tgttgacacatgttttaatttctttagtatacaactagtttcaccatcatttttttatgttacacgatcttttatttatgttacatgatcagccattttg	TOP	FAILED	UnresolvedParentalGtype	0.722
631	CMPSNP2193	3	NULL	CM3.5.1_scaffold00073	1641725	16210302	[A/G]	CMPSNP2193-0_T_U_2120978755	ACTTCGTCAGTAACGGACGCTCTAATACCAATTGCTTGATGCTAACTA	GAGTCGAGGTCATATCGTGCTCTAATACCAATTGCTTGATGCTAACTG	AAAGAGAATTAGGATCGATAGTTTCTCCACGGACACATTGGCTGACGTCTGCCTATAGTGAGTC	CTCCACGGACACATTGGCTGAC	TOP	3	diploid	Other	ATTATCAAACTCTTTTTCCCTGATAATGAAATTTGAATACGAATTGAAAGGAATTGATCATTTATGGAAGGCTCTAATACCAATTGCTTGATGCTAACT[A/G]CAAAGAGAATTAGGATCGATAGTTTATAAGAAGGAAGTAGTCGAAATATTAGGAGTTTTGTGTTTTAGAGCTCGATAATATTTCACGATGTGCTTTGCAT	TOP	FAILED	UnresolvedParentalGtype	0.802
632	CMPSNP2267	3	NULL	CM3.5.1_scaffold00088	79645	17932671	[A/G]	CMPSNP2267-0_T_U_2120977762	ACTTCGTCAGTAACGGACGTGAAACAGAAGAAGAAAAACCTATATTCAA	GAGTCGAGGTCATATCGTGTGAAACAGAAGAAGAAAAACCTATATTCAG	GACATATCAACATTCTCCATTACAGTTTAATACGGGGCCACAACTTCCGTCTGCCTATAGTGAGTC	GTTTAATACGGGGCCACAACTTCC	TOP	3	diploid	Other	ctttactttcaaataaacttttttccttcaaatcagaataataagagatgtctcttataacttcatcatttgaaacagaagaagaaaaacctatattca[A/G]tgacatatcaacattctccattacactactagataaagaagatgttgccaaacaattaacacttacatgggaaactaatggatgtctactagttgcatct	TOP	FAILED	Failed	0.755
633	CMPSNP2268	3	NULL	CM3.5.1_scaffold00088	103374	17956400	[A/G]	CMPSNP2268-0_T_U_2095850246	ACTTCGTCAGTAACGGACCGTAGTGAGCTTGACATAGGGACAAA	GAGTCGAGGTCATATCGTCGTAGTGAGCTTGACATAGGGACAAG	TAGTTTTGTTTTTCCTGATTTTAAGCGCTAGGTTAATAAGCGGATGCGTCTGCCTATAGTGAGTC	GCGCTAGGTTAATAAGCGGATGC	TOP	3	diploid	Other	agatgtttactagcgtcaaggaagttctcgctggagaaacatcaaaggaatcaaatttctttagtattttctccacgtagtgagcttgacatagggacaa[G/A]ctagttttgtttttcctgattttaacacctaggattacgtctgcttctcctaggtctttcatttcaaagtgtgatgagagaaataacttagtatcagtt	BOT	FAILED	False SNP	0.943
634	CMPSNP2273	3	NULL	CM3.5.1_scaffold00088	897820	18750846	[T/C]	CMPSNP2273-0_B_U_2095850255	ACTTCGTCAGTAACGGACGCATCTCCAAACTCCTTCTTACGCAT	GAGTCGAGGTCATATCGTGCATCTCCAAACTCCTTCTTACGCAC	TTAGCTATGTCCTTACTACTTACTCTCTAGGGTTCGGGTTCAGACACCGGTCTGCCTATAGTGAGTC	TAGGGTTCGGGTTCAGACACCG	BOT	3	diploid	Other	AACTTATAAGATTTATCACGTTGGTTAAGCTCTAGTCCACCGCTTAGCCATCGTTAATTGCCAACTACTCGAGAGAGTAAGTAGTAAGGACATAGCTAAC[G/A]TGCGTAAGAAGGAGTTTGGAGATGATCTCCATCTTGGCGATTAAACCTCTATCATTTGTGTCCCGAAAGGAGAACAAATTTAGTAACTTGGCATATAGA	BOT	FAILED	UnresolvedParentalGtype	0.822
635	CMPSNP2274	3	NULL	CM3.5.1_scaffold00088	917525	18770551	[T/C]	CMPSNP2274-0_B_U_2120977767	ACTTCGTCAGTAACGGACGTCACTCTCACGTGGAAATAAACTTGT	GAGTCGAGGTCATATCGTGTCACTCTCACGTGGAAATAAACTTGC	GAACGATTAAATTTTCAATTTTCATATGTGGCCGGTTCTTTCACAAACGTCTGCCTATAGTGAGTC	TATGTGGCCGGTTCTTTCACAAAC	BOT	3	diploid	Other	GAAATTTCAAACAATTTGAAAATTTTACCTCTCATCATGCTTGTACTTCTGATGTCCAAGGTAAGTAAACAAATTGAAAATTGAAAATTTAATCGTTCA[A/G]CAAGTTTATTTCCACGTGAGAGTGAGTTATGTATATAACCACTTCAGCCTGTTTGTGATGCCTTTAATGAAGGCTTGTATGAAAAGAGCAAACCCAATTG	TOP	FAILED	UnresolvedParentalGtype	0.908
636	CMPSNP2329	3	NULL	CM3.5.1_scaffold00096	505661	23136313	[T/C]	CMPSNP2329-0_B_U_2095850793	ACTTCGTCAGTAACGGACGAACAATTACAAACAAGAAAACGTATTCTT	GAGTCGAGGTCATATCGTGAACAATTACAAACAAGAAAACGTATTCTC	AGACCTTGTTATTTGAAAGTAGAACCCGTGAAAGACGCTAAAGATGTGTGTCTGCCTATAGTGAGTC	CCGTGAAAGACGCTAAAGATGTGT	BOT	3	diploid	Other	TTGTTCTCCAAAAGAAAAGGAAAACTACATGTACTTCTGTTTTAGCTTCCTATTATGTATCACTAGCGAGTGAAGTTCTACTTTCAAATAACAAGGTCTT[G/A]AGAATACGTTTTCTTGTTTGTAATTGTTAATTTTTCTAGTGTAAATTGGGAAAAGAACTTTTTATATTTTTTTAGCACGATGTTTGATCAATGTCATTT	BOT	FAILED	Failed	0.684
637	CMPSNP2507	3	NULL	CM3.5.1_scaffold00125	3327	18902665	[A/G]	CMPSNP2507-0_T_U_2095851661	ACTTCGTCAGTAACGGACGTGGCTTGCAATGTAACGACCCA	GAGTCGAGGTCATATCGTGTGGCTTGCAATGTAACGACCCG	ACTTTTTAAACTAAGTTAAGGTCATTGCTGAATTGGGCGAAGTCATCCGTCTGCCTATAGTGAGTC	GCTGAATTGGGCGAAGTCATCC	TOP	3	diploid	Other	TCAGGCCAATTAATTTCAATGTGCTTCGAATTTGTTAGATTTAGGTCAATTAAATTCATTTATGGATTTTATGGTTTTTGGCTTGCAATGTAACGACCC[A/G]AACTTTTTAAACTAAGTTAAGGTCATTACTCAAAAATTAAACATCAAAAGACACCTTTTTGAAAAGAAGATAACTAAAATCTTTATAAAATCAATATCAA	TOP	FAILED	UnresolvedParentalGtype	0.859
638	CMPSNP2513	3	NULL	CM3.5.1_scaffold00125	100854	19000192	[T/C]	CMPSNP2513-0_B_U_2095851674	ACTTCGTCAGTAACGGACAAGAAAATAGAGGAAAAAGTGGGTGAT	GAGTCGAGGTCATATCGTAAGAAAATAGAGGAAAAAGTGGGTGAC	TGATTATTCTGCGAAATGTATGGTGCCGCAACTGATAAGCGTTGGTCTGCCTATAGTGAGTC	GTGCCGCAACTGATAAGCGTTG	BOT	3	diploid	Other	CTTCACTTTAGTTTACCTAAAATCCTGCGATAAAAGCACTAAAACATAGTAAAACAGGGATAAAGTTCTTTTGTATCATACATTTCGCAGAATAATCAA[A/G]TCACCCACTTTTTCCTCTATTTTCTTCTATTTTCATGTGATAAGACTTCACTATTTTATTTAAAAGGCTATAATAACTCTATTTCTAAAAATTATCACTC	TOP	FAILED	UnresolvedParentalGtype	0.881
639	CMPSNP2515	3	NULL	CM3.5.1_scaffold00125	102767	19002105	[T/A]	CMPSNP2515-0_B_U_2120978799	ACTTCGTCAGTAACGGACCTCATGCCTTTTCAACTGTCTCGT	GAGTCGAGGTCATATCGTCTCATGCCTTTTCAACTGTCTCGA	GCATAAGCTATTACCTTTCCTTCCCCACTTACGTCGCATGGGACTGTCTGCCTATAGTGAGTC	CCCACTTACGTCGCATGGGACT	BOT	3	diploid	Other	CTTCTGGTTACAAGAAAGGAGTATAAGGTTTTATTATGATGCCTTAAGACAAGGTCtaggatgtgtgctcatgcaagaaggaaaggtaatagcttatgct[A/T]cgagacagttgaaaaggcatgagtgtgattaccttactcatggccttcaaccttactcatggcctttagttagcagtggtagagttagctttaaaaata	BOT	FAILED	Failed	0.986
640	CMPSNP2615	3	NULL	CM3.5.1_scaffold01598	1678786	7833323	[A/C]	CMPSNP2615-0_T_U_2095851944	ACTTCGTCAGTAACGGACTGCAAATTTGCATGTAAATTATTTCA	GAGTCGAGGTCATATCGTTGCAAATTTGCATGTAAATTATTTCC	ATCTTATCAACACCTAATCAATTCAATGGAAGAGCGCCTCTAGCTGAGTCTGCCTATAGTGAGTC	ATGGAAGAGCGCCTCTAGCTGA	TOP	3	diploid	Other	atcgtttaggtgtttttctagagaaaacctttccttttctcattcggtaatgagaagttttatatgaaatttacatgcaaatttgcatgtaaattatttc[C/A]tatcttatcaacacctaatcaattcattaactctttaatgaaattagtggctttaaattcataataatttgccacattttccattaaccgttaattaat	BOT	FAILED	Failed	0.789
641	CMPSNP3028	3	NULL	CM3.5.1_scaffold00015	96648	16106469	[A/C]	CMPSNP3028-0_T_U_2095848245	ACTTCGTCAGTAACGGACCAAAACCATTAGTTGGCCTTCGCA	GAGTCGAGGTCATATCGTCAAAACCATTAGTTGGCCTTCGCC	GTATTTAGAAGGGAAGAAATCCAGCGGTGCGTCATAGCTCAATTCGTCTGCCTATAGTGAGTC	GCGGTGCGTCATAGCTCAATTC	TOP	3	diploid	Other	GCATATGCTATCAGATTCTCATTCACTATTGACCTTATTTTGGTATTTAAATTTTCCTTTCAGGTCACAAGTAGCACAAAACCATTAGTTGGCCTTCGC[A/C]TGTATTTAGAAGGGAAGAAATCCAATTGGTTGGCTTTACATGTACAACATCTAACCAGCCTTCCCAAAGTCATGGCTAGATTGATGGGCACATCTGATGT	TOP	sub-set 1	SNP not used for scaffolding	0.995
642	HS_10-A02	3	NULL	CM3.5.1_scaffold00008	372194	372194	[A/C]	HS_10-A02-0_T_U_1862784153	ACTTCGTCAGTAACGGACTGAAGTGGGATTGAACCTCCGAA	GAGTCGAGGTCATATCGTTGAAGTGGGATTGAACCTCCGAC	CCTAGAGACGAAGGCAATGTACTATGAGGTACGCCATCGCATCGTCTGCCTATAGTGAGTC	ACTATGAGGTACGCCATCGCATC	TOP	3	diploid	Other	GTCAAAAACTAATTGTTTTATATATATAAAAACTGCATGAAGTGGGATTGAACCTCCGA[A/C]CCCTAGAGACGAAGGCAATGTCAAGATCTTTGAGCACAACTCACTTAGACAGTCTGAAACC	TOP	FAILED	Failed	#N/A
643	A_31-E10B_IV	4	NULL	CM3.5.1_scaffold01596	644882	644882	[T/G]	A_31-E10B_IV-0_B_F_1862784502	ACTTCGTCAGTAACGGACGTGCAACATCATAAACGATGACAGCT	GAGTCGAGGTCATATCGTGTGCAACATCATAAACGATGACAGCG	CAGATGAGTCCCTGATATAGCTTGGATCTTGAAATTGTCGCACAGCAGTCTGCCTATAGTGAGTC	GGATCTTGAAATTGTCGCACAGCA	BOT	4	diploid	Other	CACTGCTGGACAGGAAAGATTCAGAAGTTTAATACCAAGCTATATCAGGGACTCATCTGT[A/C]GCTGTCATCGTTTATGATGTTGCAAGCCGGCAAACTTTCCTAAACACTTCAAAGTGGATT	TOP	FAILED	Failed	#N/A
644	CMPSNP185CE218	4	NULL	CM3.5.1_scaffold00011	288308	32834924	[A/G]	CMPSNP185CE218-0_T_F_1862783177	ACTTCGTCAGTAACGGACGCTGATCTGACGGACGGAAGAGA	GAGTCGAGGTCATATCGTGCTGATCTGACGGACGGAAGAGG	AGAGAAATAGCCACGAGGATAATGCGTTGCGACTACCGATACGTGTCTGCCTATAGTGAGTC	TGCGTTGCGACTACCGATACGT	TOP	4	diploid	Other	TTTCGCTATCCTTGAATGTGCGACCAAATAGAACAAGGGGCTGATCTGACGGACGGAAGAG[G/A]TAGAGAAATAGCCACGAGGATAAAAGACCGGCCAGAAGGATGAGAGAAAACGGATGAGA	BOT	FAILED	Null Allele	#N/A
645	CMPSNP2020	4	NULL	CM3.5.1_scaffold00018	200514	11757870	[A/G]	CMPSNP2020-0_T_U_2120978722	ACTTCGTCAGTAACGGACGGGAGGACATTTTGGTCCTAAACGTACTA	GAGTCGAGGTCATATCGTGGGAGGACATTTTGGTCCTAAACGTACTG	TAGGAAGATTTTAGACTCTAGATTCTGTCGGTAGATCACGTTCAGCACGTCTGCCTATAGTGAGTC	GTCGGTAGATCACGTTCAGCAC	TOP	4	diploid	Other	CCAAGTAGTTAGAAGATGTGTTGCTAAAAATGAGCATGATTCTATTTTTTCTTTTTGCCATAAAAGAGCATGTGGAGGACATTTTGGTCCTAAACGTACT[G/A]CTAGGAAGATTTTAGACTCTAGATTCTACTAGAAAACATTGTTTGCTGATTCTTGTGCATATGGTAAAGCATGTGAAAAATGTCAAAATTTTGGCTCTA	BOT	FAILED	UnresolvedParentalGtype	0.793
646	CMPSNP2156	4	NULL	CM3.5.1_scaffold00064	1718188	23046830	[T/C]	CMPSNP2156-0_B_U_2120977681	ACTTCGTCAGTAACGGACTGGTCATTTGACCATTTTAGTCAAAGTT	GAGTCGAGGTCATATCGTTGGTCATTTGACCATTTTAGTCAAAGTC	AACTTTGACTTTTCAAGTCAAAAGGCACCGATTGGACTGATTTCCCGTCTGCCTATAGTGAGTC	GCACCGATTGGACTGATTTCCC	BOT	4	diploid	Other	aatgaatgcgaattcatactcaggaggtcgaaattagtcaaaatggacaaaacggtaaaaagtaaaaatgttgacttttgacttgaaaagtcaaagttt[A/G]actttgactaaaatggtcaaatgaccattttgcccttgactaaaattaatgggaatatacaaaaatctcattaaatggaatggtgagtaattccactaaa	TOP	FAILED	Failed	0.707
647	CMPSNP2245	4	NULL	CM3.5.1_scaffold00083	927120	17934441	[T/C]	CMPSNP2245-0_B_U_2095850154	ACTTCGTCAGTAACGGACTCTCGCAGTCATAGTTCTTCACCAAT	GAGTCGAGGTCATATCGTTCTCGCAGTCATAGTTCTTCACCAAC	CTAGCCATCTTCTCTGTCTCATCGAGGATTACGTGTGCTCCCAGGTCTGCCTATAGTGAGTC	CGAGGATTACGTGTGCTCCCAG	BOT	4	diploid	Other	cctgtacggtgagaagatacagattttcactgactataaaagcctaaagtacttcttcacctagaaggagttgaacatgagacagagaagatggctaga[A/G]ttggtgaagaactatgactgcgagattctatatcacccaggtaaggaaaatgtagtagCTGATGCGCTGAGTAGGAAGGTTGCACATTCAGCAGcgctta	TOP	FAILED	UnresolvedParentalGtype	0.957
648	CMPSNP2316	4	NULL	CM3.5.1_scaffold00095	11653	6576147	[T/C]	CMPSNP2316-0_B_U_2095850682	ACTTCGTCAGTAACGGACGGGGAATGCATTTCCTCACCAAGTAT	GAGTCGAGGTCATATCGTGGGGAATGCATTTCCTCACCAAGTAC	ATGTGGTATTAGACTGCTCCAATACGCCTCAGGATCGTCAGTTGCGTCTGCCTATAGTGAGTC	ACGCCTCAGGATCGTCAGTTGC	BOT	4	diploid	Other	AATATGATTTATGTCGATTTAACTTTCTTATCGCCTACAAAGTTAATTTCAAAATTTTCAGGATCTCACCTCCTTATTGGAGCAGTCTAATACCACATG[A/G]TACTTGGTGAGGAAATGCATTCCCGATATCACATCTAATTCATCAAGCACAAATAGAATCAAGTCGACCTTCATCGTGACATTCTCAATACTTACCTTGC	TOP	FAILED	Failed	0.977
649	CMPSNP2323	4	NULL	CM3.5.1_scaffold00095	707771	7272265	[G/C]	CMPSNP2323-0_B_U_2095850696	ACTTCGTCAGTAACGGACGTCGGTGCTTTAAAAAAAAGGCCTTG	GAGTCGAGGTCATATCGTGTCGGTGCTTTAAAAAAAAGGCCTTC	AAAAGGCATACTGAGTTTTTAGGCTATGGACTTATTCGGTAGCTGCAGTCTGCCTATAGTGAGTC	CTATGGACTTATTCGGTAGCTGCA	BOT	4	diploid	Other	CAAGTGAAATTGAAAGAAGGAACATCACTCACAGTTTGAAACCATTATTGATTTCTTTTGAAAGATTATAGGTAACCTAAAAACTCAGTATGCCTTTTT[C/G]AAGGCCTTTTTTTTAAAGCACCGAATGAAGCTACATCTAACATGGAATTGAGCTCATAACAATCTAATGACAATCAACAGGTAATTTTTACAACTGAAGT	TOP	sub-set 1	SNP not used for scaffolding	0.988
650	CMPSNP2338	4	NULL	CM3.5.1_scaffold00098	419631	25793278	[A/G]	CMPSNP2338-0_T_U_2095850823	ACTTCGTCAGTAACGGACCAAGAACCTAAGACATGGTTGATTAACAA	GAGTCGAGGTCATATCGTCAAGAACCTAAGACATGGTTGATTAACAG	AAGTTGAAAGAATAAATGGATCGCGGTGATGACCCAATACGCATAGGTCTGCCTATAGTGAGTC	CGGTGATGACCCAATACGCATAG	TOP	4	diploid	Other	GAGTAGGTGACATCATATTGAAACCCTATTTTGATGCGTATTCACAGGGCACGTTCCAAGATCTCCCGAAACAAGAACCTAAGACATGGTTGATTAACA[A/G]TAAGTTGAAAGAATAAATGGATCGATCATAAGTTGGTTGAAAATTGATTGAGTGTAGCTTAGGCAATGTCTTCTGTTTACGCTCTACTAAGCCTGCACAC	TOP	FAILED	UnresolvedParentalGtype	0.849
651	CMPSNP2346	4	NULL	CM3.5.1_scaffold00100	412663	22294265	[A/G]	CMPSNP2346-0_T_U_2120978769	ACTTCGTCAGTAACGGACGAAACCACTCCCACAAGTCCTCAA	GAGTCGAGGTCATATCGTGAAACCACTCCCACAAGTCCTCAG	GCAAATAACTGAAAACAACTTGAGTTTGCACTATCAACCGTCCGCGTCTGCCTATAGTGAGTC	GTTTGCACTATCAACCGTCCGC	TOP	4	diploid	Other	CAATACAAAATTACTCGAATAATTGCATAAGCTTCTCAATATTTATGTATTTGTATAAGTAAGATCTTTCAACAAATAAACCACTCCCACAAGTCCTCA[A/G]AGCAAATAACTGAAAACAACTTGAAATCAACAAAAAGAGAATGACATGTCATAACAAATTATCATTTATGTTGGTCCAGTGTTTTTCTTTCTTTACAATT	TOP	sub-set 1	removed after hand inspection of LGs	0.981
652	CMPSNP2348	4	NULL	CM3.5.1_scaffold00100	525243	22406845	[A/G]	CMPSNP2348-0_T_U_2095850848	ACTTCGTCAGTAACGGACGGAGTGGGGGCATCCTATGTAAATA	GAGTCGAGGTCATATCGTGGAGTGGGGGCATCCTATGTAAATG	TTTGCATAAGACTAGAACCCCAAACAGCGGTTCAGTTTGTCGTAGGTCTGCCTATAGTGAGTC	AAACAGCGGTTCAGTTTGTCGTAG	TOP	4	diploid	Other	gaaaaacactatggatgcggcccgctccgtagttagtacaaacgatataatcttgaatcattcatgtagagacatgggagtgggggcatcctatgtaaat[G/A]gtttgcataagactagaaccccgaaatagtcacggtagaggttattttgaacctttaaaatatcgttgcaaaacataataaagggtatattattaaaag	BOT	FAILED	Failed	0.947
653	CMPSNP2363	4	NULL	CM3.5.1_scaffold00102	483865	21396738	[A/C]	CMPSNP2363-0_T_U_2095850903	ACTTCGTCAGTAACGGACGAACACTTGCCAGCACATCGTCA	GAGTCGAGGTCATATCGTGAACACTTGCCAGCACATCGTCC	GTGCAAGGTATTGCTCCTTCCCTCGGACTGAAGGATACGGTCGTCTGCCTATAGTGAGTC	CCTCGGACTGAAGGATACGGTC	TOP	4	diploid	Other	TTGCTCCTTCATCTGGGATCTGCTCGATGAGATCAAAAAGAGTTTCCTGATCCTTTGTGATGACGTTGATGTGGCCAGAACACTTGCCAGCACATCGTC[A/C]TGTGCAAGGTATTGCTCCTTCGTCATCGCTTGAGTTGCTTTGAGAGTAGAATTCTTCTTCAAAAGAGGATTCTTCTTCTTGTAGAATGTTGATGCAGTCT	TOP	sub-set 1	removed after hand inspection of LGs	0.886
654	CMPSNP2374	4	NULL	CM3.5.1_scaffold00104	30951	24836293	[A/C]	CMPSNP2374-0_T_U_2120977830	ACTTCGTCAGTAACGGACGGGGATCTTTTCTTGTTGGTGTAAGGA	GAGTCGAGGTCATATCGTGGGGATCTTTTCTTGTTGGTGTAAGGC	AATACTCGTTCCCATTATCAATCACTCAAGTCTGCCCGAGTAACCGTCTGCCTATAGTGAGTC	ACTCAAGTCTGCCCGAGTAACC	TOP	4	diploid	Other	CTCGAAAACCAAAAGAGAAAGCTAACCAACTCTTCTTTTCCAATTGCTACAAAGTTCCCTAATGCACTCGATGTGGGATCTTTTCTTGTTGGTGTAAGG[A/C]TAATACTCGTTCCCATTATCAATCCTGTAAAAGCAAAGTTACAGCATAAGCATGGAAGGAAATAAAGAGACGGCCCTCGTGATATAGAAAACAATTATCG	TOP	FAILED	Failed	0.953
655	CMPSNP2378	4	NULL	CM3.5.1_scaffold00104	444907	25250249	[A/C]	CMPSNP2378-0_T_U_2120977835	ACTTCGTCAGTAACGGACGAACACTCACTCACTTTCGCTCAAA	GAGTCGAGGTCATATCGTGAACACTCACTCACTTTCGCTCAAC	TTTCTTACTAACTCTCTTTCTCTCTTGCTAATGGCGAGCGGTTCAATCGTCTGCCTATAGTGAGTC	GCTAATGGCGAGCGGTTCAATC	TOP	4	diploid	Other	ctaaataaagaaacactcatttggaagaaagaaagttttattaagacaatttacaaatgatggacatctttagagagaacactcactcactttcgctcaa[C/A]gtttcttactaactctctttctctcttccttactttgattttgcttggtccacaaatgaggatcacacctctatttataggcatgaattccttggagcc	BOT	FAILED	ClusterHetHomoFused	0.85
656	CMPSNP2474	4	NULL	CM3.5.1_scaffold00120	43406	25327063	[A/G]	CMPSNP2474-0_T_U_2095851590	ACTTCGTCAGTAACGGACGTCATTCAATGTGCTTTCCTCGTTTATA	GAGTCGAGGTCATATCGTGTCATTCAATGTGCTTTCCTCGTTTATG	CTTCTAGATTCTCGTGAATTTGCAGTCTTATCACTTCACGGGATCAAGTCTGCCTATAGTGAGTC	AGTCTTATCACTTCACGGGATCAA	TOP	4	diploid	Other	atgttttgctcggaggagatttttgttactataacatctcctcaatgtacgatttctctgatcagatggtactttcattcaatgtgctttcctcgtttat[G/A]acttctagattctcgtgaatttgcaactgcaccactattatcacaatataaggtgattggcagatgcatatttggaacaacttccaaatctgttaagaa	BOT	FAILED	ClusterHetHomoFused	0.921
657	CMPSNP2478	4	NULL	CM3.5.1_scaffold00121	49140	22569931	[A/G]	CMPSNP2478-0_T_U_2120977914	ACTTCGTCAGTAACGGACGCTCGATTTAATTCTTCTCGGCCTA	GAGTCGAGGTCATATCGTGCTCGATTTAATTCTTCTCGGCCTG	CAACAATCCAACCGAGTATTAAATCTTCACCCGGCTCCGATGAAGTCTGCCTATAGTGAGTC	ATCTTCACCCGGCTCCGATGAA	TOP	4	diploid	Other	ataataacaattatggattatatttcaaagttggttttgtcactcatcgtcttgggctagatccttggtctataagctcgatttaattcttctcggcct[A/G]tcaacaatccaaccgagtattaaaactctaaacattctggtttcctaaagatatacataacatgtcgcaccaaagatgacgctcacaaaaacaaagctta	TOP	FAILED	ClusterHetHomoFused	0.967
658	CMPSNP2479	4	NULL	CM3.5.1_scaffold00121	51829	22572620	[A/G]	CMPSNP2479-0_T_U_2095851601	ACTTCGTCAGTAACGGACGTTTAGTTCAACAAACTCTAAATGCATATCA	GAGTCGAGGTCATATCGTGTTTAGTTCAACAAACTCTAAATGCATATCG	TAATGTAATTTTGAAGTTAATCCTCAACCAAGGGGCTCGACTTAGTCCGTCTGCCTATAGTGAGTC	ACCAAGGGGCTCGACTTAGTCC	TOP	4	diploid	Other	aaccaataaactaatgggtagaccttatcgtttttcataatgaccatttcattgcaagatcacctttgcttttagttcaacaaactctaaatgcatatc[A/G]ataatgtaattttgaagttaatcctcaagcatagagagcttaatatctgaaaagtctcttagataaaactaagcaagttgactaagtttttgtcaacaaa	TOP	FAILED	Failed	0.655
659	CMPSNP2480	4	NULL	CM3.5.1_scaffold00121	54943	22575734	[T/C]	CMPSNP2480-0_B_U_2120977916	ACTTCGTCAGTAACGGACGCAAAATTGGTTTTGTCACTCACAGTCTT	GAGTCGAGGTCATATCGTGCAAAATTGGTTTTGTCACTCACAGTCTC	AACTAGATCATTGGTCTGTATGCCCAGGGCTGAATGGTTCTCGATGTCTGCCTATAGTGAGTC	CCAGGGCTGAATGGTTCTCGAT	BOT	4	diploid	Other	CATCTTTAGAAAACCAGAATGTCTAGGATTCTAATACTTAGTTTGATTGTTGACAGGACGAGAAGAATTAAACCGAGCATACAGACCAATGATCTAGTTC[G/A]AGACTGTGAGTGACAAAACCAATTTTGAAAATATTTTCTCATAACTGTTATTTATGATTAAAAGCTTTATATGTTTATTTATGAAACTATGAAATTATT	BOT	FAILED	UnresolvedParentalGtype	0.907
660	CMPSNP2481	4	NULL	CM3.5.1_scaffold00121	62894	22583685	[T/G]	CMPSNP2481-0_B_U_2095851605	ACTTCGTCAGTAACGGACAACATCAAAATACACTTTTTTGAAAAGAT	GAGTCGAGGTCATATCGTAACATCAAAATACACTTTTTTGAAAAGAG	AAAATTAATATCAAAACGTTCACGGAACCTATCTTCACGAGCGACACGTCTGCCTATAGTGAGTC	GAACCTATCTTCACGAGCGACAC	BOT	4	diploid	Other	TTAGAACCCGGATCACGTTTTCAAATTATTTTTGTTAATTTTGAAAATCTTATGTTTTCGTGAACGTTTTGATATTAATTTTATAAAGATTTTAGTTATC[C/A]TCTTTTCAAAAAAGTGTATTTTGATGTTTATCTTTTTAGTAATGACCTTAACTTAGTTTAAAAGTCCAGGTCGTTACAgccaatgttgcctatgtctgg	BOT	FAILED	Failed	0.477
661	CMPSNP2499	4	NULL	CM3.5.1_scaffold00123	90451	22738274	[T/C]	CMPSNP2499-0_B_U_2095851646	ACTTCGTCAGTAACGGACTGAAAGGGGAAAATGTGGAAATAGT	GAGTCGAGGTCATATCGTTGAAAGGGGAAAATGTGGAAATAGC	AATTTATGGATAGAAAAATGAAAAATACTCCGAGTGTTGGATGGACCGTCTGCCTATAGTGAGTC	TACTCCGAGTGTTGGATGGACC	BOT	4	diploid	Other	CAAGCTAAAAAATGAAAAAAATTATTCTGACAATTAGTTTTGTCATAAATCAAAATAATTTAACAGTTTGCTATTTTTCATTTTTCTATCCATAAATTT[A/G]CTATTTCCACATTTTCCCCTTTCATTAATCTCATCAAAGGGTCATATTTCAAACCTCTAACTCTTTTTTGGCCCTCCATACTCATACTTCTAAAGTACTC	TOP	FAILED	UnresolvedParentalGtype	0.918
662	CMPSNP3962	4	NULL	CM3.5.1_scaffold00095	72108	6636602	[A/G]	CMPSNP3962-0_T_U_2095850726	ACTTCGTCAGTAACGGACCAGCACCTACTTTGGCACTCCCTA	GAGTCGAGGTCATATCGTCAGCACCTACTTTGGCACTCCCTG	AACAGGGAAGGACTATGTGATTCCGGAGATGACTGGTTCCGACGGTCTGCCTATAGTGAGTC	CCGGAGATGACTGGTTCCGACG	TOP	4	diploid	Other	tgacaaggaagaatgctaagtttgagttgtcaaataaatgcgaacaacgttttaggaatagaagaagagattagtcacagcacctactttggcactccct[G/A]taacagggaaggactatgtgatttattatgatggttcgagaaaaggatcaggtcttctctagtagcttagattgtgagaagaaagtcagaggacggtaa	BOT	FAILED	Failed	0.972
663	CMPSNP3985	4	NULL	CM3.5.1_scaffold00095	253734	6818228	[T/G]	CMPSNP3985-0_B_U_2095850771	ACTTCGTCAGTAACGGACGGTCAAAGGATGGAGCAGAATCAAT	GAGTCGAGGTCATATCGTGGTCAAAGGATGGAGCAGAATCAAG	TATTCTTGAGTTGAAATTGTTCTTACCTATTTGGCGGAGGACCACTGTCTGCCTATAGTGAGTC	ACCTATTTGGCGGAGGACCACT	BOT	4	diploid	Other	AAAAAAAAAAAATCAAACCAAAGGTTTCTGACACACTAAGGAGATGACAGAACCTaaaacaataagaaaccaacaaagaacaatttcaactcaagaatat[C/A]ttgattctgctccatcctttgacctatacatttctaaatagttgtagaaataagttatattgtttataaagcttcaagttcgtaaattttaacttttga	BOT	FAILED	UnresolvedParentalGtype	0.96
664	CMPSNP4246	4	NULL	CM3.5.1_scaffold00120	120868	25404525	[A/G]	CMPSNP4246-0_T_U_2120978791	ACTTCGTCAGTAACGGACTTGTCTATAGGCTATAATGATGTTCAACA	GAGTCGAGGTCATATCGTTTGTCTATAGGCTATAATGATGTTCAACG	GTTCTTAAAATTGTAAACATACCATACACTCAGGGACCGATGCTTTCGTCTGCCTATAGTGAGTC	ACACTCAGGGACCGATGCTTTC	TOP	4	diploid	Other	aattcttctgtgaatttgattcgtactgaaattcaggttgagtcatgtattgaacttctagttttaatttgttgtctataggctataatgatgttcaac[A/G]tgttcttaaaattgtaaacataccataataattgtatcaacaatacataaagtgtatcatacttagtgcatcaagtgtatttaattgattgagtgtatca	TOP	FAILED	UnresolvedParentalGtype	0.613
665	CMPSNP480	4	NULL	CM3.5.1_scaffold01596	362722	362722	[A/C]	CMPSNP480-0_T_F_1862783477	ACTTCGTCAGTAACGGACGCAACATACACTTCACTTCACAATCGATA	GAGTCGAGGTCATATCGTGCAACATACACTTCACTTCACAATCGATC	TATCACTCCACCATCATTACTACTTATTCACGCAGGGTAAGGGCACGTCTGCCTATAGTGAGTC	TATTCACGCAGGGTAAGGGCAC	TOP	4	diploid	Other	CAGAAGTTATACACAAACCATAAGATTCTTCACTCAACATACACTTCACTTCACAATCGAT[C/A]ATATCACTCCACCATCATTACTACTTCAGTCCCTCCTCTTCTTCTTCCTCTCCCTCTCG	BOT	FAILED	Failed	#N/A
666	CMPSNP751	4	NULL	CM3.5.1_scaffold00064	509443	24255575	[T/C]	CMPSNP751-0_B_F_1862783713	ACTTCGTCAGTAACGGACCCGACTGCAGAATCCCCGATT	GAGTCGAGGTCATATCGTCCGACTGCAGAATCCCCGATC	AGACAACCTTGAAAACATAATCAGAGTCGAATATACCATCGTAACGCGTCTGCCTATAGTGAGTC	GAGTCGAATATACCATCGTAACGC	BOT	4	diploid	Other	ATGTCTAATTTGCAATCCAATTTCAATCAGAAGATTGATTATGTTTTCAAGGTTGTCTT[A/G]ATCGGGGATTCTGCAGTCGGCAAATCCCAACTCCTTTCTCGTTTTGCTAGGAATGAGTTCA	TOP	sub-set 2	SNP not used for scaffolding	#N/A
667	CMPSNP881	4	NULL	CM3.5.1_scaffold00011	2720413	30402819	[A/G]	CMPSNP881-0_T_F_1862783827	ACTTCGTCAGTAACGGACGTGTTGCCTCCACTCAAATTGTGAA	GAGTCGAGGTCATATCGTGTGTTGCCTCCACTCAAATTGTGAG	AGAAGACGATCAGTAACAGCAGGTTGTCCATACAAGCCGGAGACGTCTGCCTATAGTGAGTC	GTTGTCCATACAAGCCGGAGAC	TOP	4	diploid	Other	GTGAGGCGTTTGGACCTGCTTCAAGCTCGTTCTCATACTGTTGCCTCCACTCAAATTGTGA[G/A]GAGAAGACGATCAGTAACAGCAGACACACAAGAACCCAAGGTCTTGACATTATTACAAC	BOT	FAILED	Failed	#N/A
668	CMPSNP2382	5	NULL	CM3.5.1_scaffold00105	166328	5060867	[T/C]	CMPSNP2382-0_B_U_2095851067	ACTTCGTCAGTAACGGACCAGCAAGCAAAGGGAATCTCATACT	GAGTCGAGGTCATATCGTCAGCAAGCAAAGGGAATCTCATACC	AATCACACAGTGAATATGATGCGTGCTGTGAGACGATACGGATTCGTCTGCCTATAGTGAGTC	GTGCTGTGAGACGATACGGATTC	BOT	5	diploid	Other	TTGTGTGGGATGCTTTATCCTTGTTGTATGATCTGGGATAAGATGCCCTATTTTTGTTGTGTGATCTTAAATAGGATGCATCATATTCACTGTGTGATTT[G/A]GTATGAGATTCCCTTTGCTTGCTGTGTGATCTAGCATTGGAAAACGTATTATGTGTGATGGAAATGATGATGAACTGTTGTTGCGTTGAGATCACTTCG	BOT	FAILED	Null Allele	0.96
669	CMPSNP3007	5	NULL	CM3.5.1_scaffold00009	499449	11650011	[A/G]	CMPSNP3007-0_T_U_2095847868	ACTTCGTCAGTAACGGACCAAGTTTGTGATGGGCTTTTCATATTTA	GAGTCGAGGTCATATCGTCAAGTTTGTGATGGGCTTTTCATATTTG	CATGAATTACTTTTCACCATAGGCGTGCCGATCTGTGAAGCCTAGGTCTGCCTATAGTGAGTC	CGTGCCGATCTGTGAAGCCTAG	TOP	5	diploid	Other	TTAGAAGATGAACGTGTATTAGAACTACTCTTTAAGGAACTCTAAAGTAATTTGTGAAAGTGATGTTCGGCCACAAGTTTGTGATGGGCTTTTCATATTT[G/A]GCATGAATTACTTTTCACCATAGGACATCCTCTTCATGATAATATTTCCATATCTATTTGGCCAACAAAACCCTGTTTCTCTTTGCTTCTTTCAAACTT	BOT	FAILED	Failed	0.915
670	CMPSNP3431	5	NULL	CM3.5.1_scaffold00057	2137993	7495804	[A/G]	CMPSNP3431-0_T_U_2120978748	ACTTCGTCAGTAACGGACGACCTAAGTGGACTCTAGATCATGCATA	GAGTCGAGGTCATATCGTGACCTAAGTGGACTCTAGATCATGCATG	TTGTATATGCCCACCTAAGTACTTCGCTGGAGAACTATCCGCACCTGTCTGCCTATAGTGAGTC	CGCTGGAGAACTATCCGCACCT	TOP	5	diploid	Other	CCAGTGAATTAATCTTTAATTTTTCATCAAAAGGCCAAGTAGGACTCTAGATCATGTATAATTGTATATGTCTACCTAAGTGGACTCTAGATCATGCAT[A/G]ATTGTATATGCCCACCTAAGTACTTTAAGTCATAGACAAAGGGCATGACCTGGTGGGATATAAGAATTATGCATTAGGATTAAAGTAATTATGAAGCAAC	TOP	FAILED	Failed	0.855
671	CMPSNP460	5	NULL	CM3.5.1_scaffold00009	1816109	12966671	[A/C]	CMPSNP460-0_T_F_1862783451	ACTTCGTCAGTAACGGACGAGAATTGTGAAAGCCCAGCAGCA	GAGTCGAGGTCATATCGTGAGAATTGTGAAAGCCCAGCAGCC	CTATTATCTGCTAATGTACAAAGGACGGTCTTACCTGGCACGCAATTGTCTGCCTATAGTGAGTC	CGGTCTTACCTGGCACGCAATT	TOP	5	diploid	Other	ATAATTATCGTAACCCAACACATTATCTTCCAAATGAATAGAATTGTGAAAGCCCAGCAGC[C/A]ACTATTATCTGCTAATGTACAAAGGACAAGGCTCCCAACCCTAGTTAAAATCAAATCAT	BOT	sub-set 2	SNP not used for scaffolding	#N/A
672	CMPSNP88	5	NULL	CM3.5.1_scaffold00043	2341877	8807686	[T/C]	CMPSNP88-0_B_F_1862783079	ACTTCGTCAGTAACGGACCCGCTCCCGGTTGACTTCTCT	GAGTCGAGGTCATATCGTCCGCTCCCGGTTGACTTCTCC	CCGTATCCAACGCTCCTAATCTCTTGCTGACCGGACCCAAGGTCTGCCTATAGTGAGTC	TCTCTTGCTGACCGGACCCAAG	BOT	5	diploid	Other	CGTGATTTCACGTACATCGATGATATTGTGAAAGGGTGTTTAGGAGCGTTGGATACGGC[A/G]GAGAAGTCAACCGGGAGCGGCGGAAAGAAGAAAGGTCCAGCGCAATTGAGGATTTATAATT	TOP	FAILED	Failed	#N/A
673	CI_56-B01	6	NULL	CM3.5.1_scaffold01597	177476	8633837	[T/C]	CI_56-B01-0_B_F_1862784257	ACTTCGTCAGTAACGGACAGGGGATGGGCGGACGTT	GAGTCGAGGTCATATCGTAGGGGATGGGCGGACGTC	AAGATTGGGGAAGACCGGTTATCACAGGCGCTTTGGCAACGTCTGCCTATAGTGAGTC	GTTATCACAGGCGCTTTGGCAAC	BOT	6	diploid	Other	CTTTCGTCAAAATCAAGCCCTAAACACTCTTCACTCTCCTCCGGTCTTCCCCAATCTTC[A/G]ACGTCCGCCCATCCCCTCCGATCAGACGGCGCCGGCGACTGCAACTCCGATCTGACCAGCC	TOP	FAILED	Null Allele	#N/A
674	CMPSNP119	6	NULL	CM3.5.1_scaffold00006	485312	485312	[A/T]	CMPSNP119-0_T_F_1862783105	ACTTCGTCAGTAACGGACCAAACATAGTCTCACGTCAGTTTGAAGTA	GAGTCGAGGTCATATCGTCAAACATAGTCTCACGTCAGTTTGAAGTT	ATGGTACTTGAATCTGCAGTATTTCCTTGCGTCCGAGAGTAAGGGCGTCTGCCTATAGTGAGTC	CCTTGCGTCCGAGAGTAAGGGC	TOP	6	diploid	Other	GCCAAGTGGTTGATTTGAGTTGGGATGACGATACAAACATAGTCTCACGTCAGTTTGAAGT[A/T]CATGGTACTTGAATCTGCAGTATTTCTCTGTACTAGTGAGACTGCAGACTTTAAAAATG	BOT	FAILED	Null Allele	#N/A
675	CMPSNP2064	6	NULL	CM3.5.1_scaffold00038	1173225	9881459	[T/G]	CMPSNP2064-0_B_U_2095848539	ACTTCGTCAGTAACGGACTGCATCCACTCATGATGCAT	GAGTCGAGGTCATATCGTTGCATCCACTCATGATGCAG	CTAAGAAACACAAACAATAACCATGCATAGAAACGTGGGGATCTCCGTCTGCCTATAGTGAGTC	GCATAGAAACGTGGGGATCTCC	BOT	6	diploid	Other	tccattggaaaataccgaacgcttattttcttctatttgccaacttaccatttatgggggagattgttggaataaatggttattgtttgtgtttcttagg[C/A]tgcatcatgagtggatgcatcacttcatgaaaactagtaactgtttgtgtttcttcatgaaaggatgcatcatgagtagatgcatcattttataaaaac	BOT	sub-set 1	removed after hand inspection of LGs	0.874
676	CMPSNP2230	6	NULL	CM3.5.1_scaffold00078	1293124	30150422	[T/C]	CMPSNP2230-0_B_U_2095850108	ACTTCGTCAGTAACGGACTGTTTGAAATCATAGCAGAAACTTTTTAT	GAGTCGAGGTCATATCGTTGTTTGAAATCATAGCAGAAACTTTTTAC	TAATTCCTTTTAAAAAAATTTGTATTGCTGTAGGGATCAACACGAGTCGTCTGCCTATAGTGAGTC	GCTGTAGGGATCAACACGAGTC	BOT	6	diploid	Other	TCTCGATTATCTCACACCTTTTTTAGTATTTATATGATTTCAAGTTTTCTTTATAAATTCTTTGATGATTTCAATACAAATTTTTTTAAAAGGAATTAT[A/G]TAAAAAGTTTCTGCTATGATTTCAAACATGTTTTATGTAGTTTAATGACTATGAAATGGTGTTCAAACTATTAGTCTATTTTCATATCAatgagctaatt	TOP	FAILED	Failed	0.706
677	CMPSNP2454	6	NULL	CM3.5.1_scaffold00116	7945	8269501	[A/C]	CMPSNP2454-0_T_U_2095851508	ACTTCGTCAGTAACGGACGCGACTTCCCTCCCTCACATTTTACA	GAGTCGAGGTCATATCGTGCGACTTCCCTCCCTCACATTTTACC	GTGCTTTTTATTCTTTCTTTTATAAACTAGTAATTCGACAGTGGCGGTGGTCTGCCTATAGTGAGTC	CTAGTAATTCGACAGTGGCGGTG	TOP	6	diploid	Other	caaccactaaacttcacataaaatttttgataccttttcccacctaaacaactaacttttatactagccaactaaccgacttccctccctcacattttac[C/A]cgtgctttttattctttctttTATAAACAAACTTAATAGGAGGTCTAACAAAATGATACCTATTTTCTTAAATACTAAATAATAAAAATGGAACTTACT	BOT	FAILED	Failed	0.9
678	CMPSNP2457	6	NULL	CM3.5.1_scaffold00116	162537	8424093	[T/C]	CMPSNP2457-0_B_U_2120978789	ACTTCGTCAGTAACGGACGCATGTTACAATTGGTGGCCCTTCT	GAGTCGAGGTCATATCGTGCATGTTACAATTGGTGGCCCTTCC	TTGCAAGTTTTCTTTCAAACCCGACTGTCCGAGGTTGTAATCCGTCTGCCTATAGTGAGTC	CGACTGTCCGAGGTTGTAATCC	BOT	6	diploid	Other	ataccttcaagggtttcccctagctttagtctattgggcttttgagaaaataccaagactttccaatttagatgttgggtttgaaagaaaacttgcaac[A/G]gaagggccaccaattgtaacatgggaatgtttggaaacaagtggctgaaggactctaaacatcgacatttcttaatctgagaatgtaagtaaacttagag	TOP	FAILED	Failed	0.94
679	CMPSNP2459	6	NULL	CM3.5.1_scaffold00117	151675	16331321	[T/C]	CMPSNP2459-0_B_U_2120978790	ACTTCGTCAGTAACGGACCCTTATACTCCTTGAACTTTTCAAGAGCTT	GAGTCGAGGTCATATCGTCCTTATACTCCTTGAACTTTTCAAGAGCTC	AAACTTATGCTCCATTAAGTATAAAGGCAATTACCCTGCTCCGGGATGTCTGCCTATAGTGAGTC	GGCAATTACCCTGCTCCGGGAT	BOT	6	diploid	Other	cgatgaatgtaaaagctagaggaggttttgaatacttcatcatttttatagatgattattcaaggtatggttatttatacttaatggagcataagtttg[A/G]agctcttgaaaagttcaaggagtataaggctgaagttgaaaatctattaaataaaaagattaaaatacttcaatctgatcgaggtggagagtacatggat	TOP	FAILED	Failed	0.733
680	CMPSNP2517	6	NULL	CM3.5.1_scaffold00126	32707	12534123	[A/G]	CMPSNP2517-0_T_U_2120978800	ACTTCGTCAGTAACGGACGTTAACAATCGTGTGTCAAACAATAGTCA	GAGTCGAGGTCATATCGTGTTAACAATCGTGTGTCAAACAATAGTCG	ATCTAAACGATCGTGTACCAAATTCACTCAAGGCCGTTAGCTGTGGTCTGCCTATAGTGAGTC	TCACTCAAGGCCGTTAGCTGTG	TOP	6	diploid	Other	AACCAAATTAAACGATAAAATAGAAAAAAATAAATCGTCTAAATTTGGCTATCAAAATCTAAACGACTAAATCTTAACAATCGTGTGTCAAACAATAGTC[G/A]AATCTAAACGATCGTGTACCAAATATATCAAGCACGTTATTGATGGCGTGGTTGACAGGACATTTTTGTTATTTTTCAGTGTGGGTCTGTGGGCTTTTT	BOT	FAILED	UnresolvedParentalGtype	0.815
681	CMPSNP2518	6	NULL	CM3.5.1_scaffold00126	60599	12562015	[A/G]	CMPSNP2518-0_T_U_2095851712	ACTTCGTCAGTAACGGACAACTCCTTGCAGTCTTCAAGAAGGTA	GAGTCGAGGTCATATCGTAACTCCTTGCAGTCTTCAAGAAGGTG	AAGTAAACTTACCCCTCTTGATGAGGTCTCTCCGCAAAGCCCATTGTCTGCCTATAGTGAGTC	AGGTCTCTCCGCAAAGCCCATT	TOP	6	diploid	Other	ATATTGTTGATAATCCTCTACCTCCATTTTCTTCTAGGTTATCTCAACCAAGGAAGGAATTCAATAGTGACGAAAAACTCCTTGCAGTCTTCAAGAAGGT[G/A]GAAGTAAACTTACCCCTCTTGATGGTAATCAAGAGTATACCAAGGTACGCAAAGTTTCTTAAGGAGTTTTGTACACAGAAGAGGAGTAGGAGCCAAGAA	BOT	FAILED	Failed	0.953
682	CMPSNP2519	6	NULL	CM3.5.1_scaffold00126	61098	12562514	[A/G]	CMPSNP2519-0_T_U_2120978801	ACTTCGTCAGTAACGGACGTGTGATGATGATGAGGAAGGAGAAA	GAGTCGAGGTCATATCGTGTGTGATGATGATGAGGAAGGAGAAG	GTTGGTAGGTTTTGGTTCTTGATTCGCAACCGAACCCAGATTGGGTCTGCCTATAGTGAGTC	ATTCGCAACCGAACCCAGATTGG	TOP	6	diploid	Other	TTTTTCTCAAAATCAAATTTAAAACTATTTGAGTTAAGAGCTAACTTAGAGACAATCTCCTGTAAGTACGTACCTTGTGATGATGATGAGGAAGGAGAA[A/G]TGTTGGTAGGTTTTGGTTCTTGAGAGTCCCACCTAAGATTTGGATCGTCCCTCCATCTAGAGTTGTAGGTGTTACTCTGTGAATCATTTCTTTTGAAACG	TOP	FAILED	Failed	0.93
683	CMPSNP2613	6	NULL	CM3.5.1_scaffold01597	205772	8662133	[A/T]	CMPSNP2613-0_T_U_2095851940	ACTTCGTCAGTAACGGACGATGGAATCGGTTCAATCCCACA	GAGTCGAGGTCATATCGTGATGGAATCGGTTCAATCCCACT	GCACATATAAAAAATCTTACAGAAAGTCACCTCCTGAGCGAAGTACAGTCTGCCTATAGTGAGTC	GTCACCTCCTGAGCGAAGTACA	TOP	6	diploid	Other	ACAAAACTGAAAGGCTGAAAAAAGATTTTCAAGGAAGTGAAAGTAAGAAATTGAACAAAGACCAATCAGATAATGATAGATGGAATCGGTTCAATCCCAC[A/T]GGCACATATAAAAAATCTTACAGAAACAGCACATAAAATCTTACAGAAGAAAGTGAGACAGTCTGAGGGAACATCAAATTTGAAAAACTGAAGTCATCA	BOT	FAILED	Failed	0.947
684	CMPSNP583	6	NULL	CM3.5.1_scaffold00023	4304127	22770679	[T/C]	CMPSNP583-0_B_U_1862783576	ACTTCGTCAGTAACGGACGGTTGGAGGGAGCAGCAGCAGT	GAGTCGAGGTCATATCGTGGTTGGAGGGAGCAGCAGCAGC	GCAACTTGACGGTTGACAACAAGGACTTCGGTTGGGCATCGCGTCTGCCTATAGTGAGTC	AAGGACTTCGGTTGGGCATCGC	BOT	6	diploid	Other	AAATCTGTTTCCAAGTTTATCAATGATCACGTGTTTCTCGGTTGTCAACCGTCAAGTTGCC[G/A]CTGCTGCTGCTCCCTCCAACACGATTTTCGCCACCCCTTGCTGCCAAAGCAACAACTTC	BOT	sub-set 2	removed after hand inspection of LGs	#N/A
685	FR14P22	6	NULL	CM3.5.1_scaffold00028	2825447	26986972	[T/G]	FR14P22-0_B_U_1862784113	ACTTCGTCAGTAACGGACGGGATAAGCCGGTGTTGGCCT	GAGTCGAGGTCATATCGTGGGATAAGCCGGTGTTGGCCG	GGATGGAAGTAATCAGAAAGTTGTACTGTCCCTAGTGTGACGGCAGTCTGCCTATAGTGAGTC	TACTGTCCCTAGTGTGACGGCA	BOT	6	diploid	Other	GGCTTTCCGCCGTAGAATACTAGCGCCTTTTTCACCCCAACTTTCTGATTACTTCCATCCG[C/A]GGCCAACACCGGCTTATCCGTCCCCGTCGCCTTCCAATACCCAGACGTCGCTGCTCGAT	BOT	FAILED	Null Allele	#N/A
686	CMPSNP1007	7	NULL	CM3.5.1_scaffold00027	2053322	20336401	[T/C]	CMPSNP1007-0_B_F_1862783923	ACTTCGTCAGTAACGGACAACCCGAAATCATGTCGTGCAT	GAGTCGAGGTCATATCGTAACCCGAAATCATGTCGTGCAC	ATCAGACGAATACAGATAACCAAGCGCTAGGTTAATAAGCGGATGCGTCTGCCTATAGTGAGTC	GCGCTAGGTTAATAAGCGGATGC	BOT	7	diploid	Other	AGTAGGACTTTGATTCCATTTCTGATTGTGGAATATTGGTTATCTGTATTCGTCTGATT[A/G]TGCACGACATGATTTCGGGTTTCAATTAAGTAATAAATAAATAAAAAATCCCAACTTTTTC	TOP	FAILED	Failed	#N/A
687	CMPSNP2118	7	NULL	CM3.5.1_scaffold01603	10792	12158652	[T/C]	CMPSNP2118-0_B_U_2095848939	ACTTCGTCAGTAACGGACGAGACTATTGAGATAGCCTTTTCATCCTT	GAGTCGAGGTCATATCGTGAGACTATTGAGATAGCCTTTTCATCCTC	GCATCCGAGAATATCCTAATTCCTGACTGTACCGCTAATCGCCGGTCTGCCTATAGTGAGTC	CTGACTGTACCGCTAATCGCCG	BOT	7	diploid	Other	tatggtagagtgggtggagtgaagctagccaatttagaaaacgattgcattgtgtttaacgacctaagtaacaagaagaattaggatattctcggatgct[G/A]aggatgaaaaggctatctcaatagtctaaacatgagatgatgagtccttgcgtaaagaatgaatcgggattcttcgtgaaaggaatgactagactaatg	BOT	FAILED	Failed	0.793
688	CMPSNP2178	7	NULL	CM3.5.1_scaffold00071	252419	17966204	[C/G]	CMPSNP2178-0_T_U_2120977700	ACTTCGTCAGTAACGGACCCTTGCTATTTGAAAAGTCAAACTTTGAC	GAGTCGAGGTCATATCGTCCTTGCTATTTGAAAAGTCAAACTTTGAG	GACTTTATATTCAAATGTGATTTGGGGCCTCTAAGTCGTAGCCCAACGTCTGCCTATAGTGAGTC	GGCCTCTAAGTCGTAGCCCAAC	TOP	7	diploid	Other	gaacatggattcatattcggaaacttggaatggatgagaatggtcaaagttgtaaatagtcaaaatgttgaccttgctatttgaaaagtcaaactttga[C/G]tgactttatattcaaatgtgatttggattccaaaaaaatgaatgcggattcatgctcgggaggtcaaaattagtcaagaTGGACAAAGTGGTAAAAAGTC	TOP	FAILED	Failed	0.848
689	CMPSNP2303	7	NULL	CM3.5.1_scaffold00092	811085	6262435	[T/C]	CMPSNP2303-0_B_U_2120977783	ACTTCGTCAGTAACGGACGCAACACCCAACCAGTACCAATTATCAT	GAGTCGAGGTCATATCGTGCAACACCCAACCAGTACCAATTATCAC	ACTAGGCATGTTATGTGAAATGGACCAACCCGAGTGTTCGCTATGTCTGCCTATAGTGAGTC	GACCAACCCGAGTGTTCGCTAT	BOT	7	diploid	Other	TTTTAATTATAATAATGGGTTTTTGATATTGGAGAAATCTAGTATTGGAAATGGAACTATTGGATACAATGTTCTCCATTTCACATAACATGCCTAGTA[A/G]TGATAATTGGTACTGGTTGGGTGTTGGTGTGATGTTGATTTATGCAATTCTTTTCGATAGTTTGGTGACTTTGGCTTGATCTAAACTCCATCGTAAGTAA	TOP	FAILED	ClusterHetHomoFused	0.925
690	CMPSNP2470	7	NULL	CM3.5.1_scaffold00119	49070	6651785	[A/C]	CMPSNP2470-0_T_U_2120977908	ACTTCGTCAGTAACGGACGTGTGGAGTTCTTAAAATATTTTCCTTTTTA	GAGTCGAGGTCATATCGTGTGTGGAGTTCTTAAAATATTTTCCTTTTTC	TTATTTGAATTGGAATAATATAATACATCGACTGAGAGGCGGGAAACTTGTCTGCCTATAGTGAGTC	TCGACTGAGAGGCGGGAAACTT	TOP	7	diploid	Other	AGAAAGAGAGTGTTTGAGGGGAAAGTTTTGGGAATTTGGTTTATGGGAACACTTGGAATCGGATTCTATTTGTGGAGTTCTTAAAATATTTTCCTTTTT[A/C]TTTATTTGAATTGGAATAATATAATACAATATAATAATGATGCCGAAACGCCTGGCTTTCGTGGTTCTTCAACGGTCATATTTTCATGTTCCTTAATTCT	TOP	sub-set 1	SNP not used for scaffolding	0.615
691	CMPSNP249	7	NULL	CM3.5.1_scaffold00029	2773489	1345253	[T/C]	CMPSNP249-0_B_F_1862783243	ACTTCGTCAGTAACGGACAACAAGAAGGTCGGCGGCAT	GAGTCGAGGTCATATCGTAACAAGAAGGTCGGCGGCAC	GAGAACTAAAAATCGAGTATCGGACCAAGGGGCTCGACTTAGTCCGTCTGCCTATAGTGAGTC	ACCAAGGGGCTCGACTTAGTCC	BOT	7	diploid	Other	CTCTGGTTCTGTTGCAATCGATATCGATATCCTTTCCGATACTCGATTTTTAGTTCTCA[A/G]TGCCGCCGACCTTCTTGTTCATGATGCTTCTGTCTCCTTCGCCAATCAGAAATCCTCCAAG	TOP	FAILED	Null Allele	#N/A
692	CMPSNP2568	7	NULL	CM3.5.1_scaffold00136	30068	18249690	[A/G]	CMPSNP2568-0_T_U_2095851851	ACTTCGTCAGTAACGGACCAGTTCTAGTTTAATACAGGCAAGGTCATA	GAGTCGAGGTCATATCGTCAGTTCTAGTTTAATACAGGCAAGGTCATG	GCATATTCATAATCATGTATCATAAAAAGTTTCGCAGGTTCACAAACATCGTCTGCCTATAGTGAGTC	AAGTTTCGCAGGTTCACAAACATC	TOP	7	diploid	Other	agcacctaataagtggcgacatttttccttaaacttcaccatcaaaaccatcaccatcataacattcatgcagttctagtttaatacaggcaaggtcat[A/G]tgcatattcataatcatgtatcataaaatacatacctgccgagtgatgaaggaccgtaatagccatagggacaaaatcaaagactcacatcgtaagctag	TOP	FAILED	False SNP	0.733
693	CMPSNP2571	7	NULL	CM3.5.1_scaffold00136	59361	18278983	[T/C]	CMPSNP2571-0_B_U_2120977986	ACTTCGTCAGTAACGGACGGGTTATACTCGGATGTTTCACTTAGACT	GAGTCGAGGTCATATCGTGGGTTATACTCGGATGTTTCACTTAGACC	AGGATTTGTTTAAGTTAGCCTAAAGTCGCTCTAATTGTCTGAGACTCGGTCTGCCTATAGTGAGTC	GTCGCTCTAATTGTCTGAGACTCG	BOT	7	diploid	Other	aaaagtacactacttttctctagctgaagtgttctacgacgattttaaagggtactcagaaaaaatatgatcatatttaggctaacttaaacaaatccta[G/A]gtctaagtgaaacatccgagtataacccttatactggattttaacctacaatgtctaggtgataaaccagttttattacctcgcatctcttacgtaggc	BOT	FAILED	ClusterHetHomoFused	0.839
694	CMPSNP2602	7	NULL	CM3.5.1_scaffold00146	579	5409719	[T/C]	CMPSNP2602-0_B_U_2095851920	ACTTCGTCAGTAACGGACGGAAAAAGATTACCATGGAAGCCAAAT	GAGTCGAGGTCATATCGTGGAAAAAGATTACCATGGAAGCCAAAC	ACAAAGAAAAGAAGACGATAAAGAATTAGCGCCGGAAGCCTGTCATGTCTGCCTATAGTGAGTC	ATTAGCGCCGGAAGCCTGTCAT	BOT	7	diploid	Other	GGAGATTCCATTAATAGTCTGTAAATCATCAAAACCATAGGCTCATTTGGAGTTGCCTTGCCTTCTTTTTCTTTTCTTTATCGTCTTCTTTTCTTTGTC[A/G]TTTGGCTTCCATGGTAATCTTTTTCATGATCGTTACAACCATCAAGACAATTAGTGGAGTCCTGTCTTCTTTTTCTCTGACTTGTACTATTCCTTATAAT	TOP	FAILED	UnresolvedParentalGtype	0.954
695	CMPSNP2603	7	NULL	CM3.5.1_scaffold00146	6321	5415461	[G/C]	CMPSNP2603-0_B_U_2120978814	ACTTCGTCAGTAACGGACGTGGCTGGTCTAGACTGCACATCCG	GAGTCGAGGTCATATCGTGTGGCTGGTCTAGACTGCACATCCC	TTTTTCTATCAATTTCATTTCTTTTAATGGCTGCGCTTGATCCAACGGTCTGCCTATAGTGAGTC	AATGGCTGCGCTTGATCCAACG	BOT	7	diploid	Other	TGAACAAAAGCCGGAGGTTCTTTCACGGCTATAAGCTCATTCCTCGACATCTTAAAGCAGACATGTTGACATAAAAAAGAAATGAAATTGATAGAAAAAA[C/G]GGATGTGCAGTCTAGACCAGCCAATGAAATTGCAGCTACTTCGAAAAAGAGCCTATATATGGCTATGTAAAGGGACCGACTTCCCGGAAAGGTTAATGC	BOT	FAILED	Failed	0.958
696	CMPSNP2609	7	NULL	CM3.5.1_scaffold00146	40525	5449665	[T/C]	CMPSNP2609-0_B_U_2095851934	ACTTCGTCAGTAACGGACTCCACGTAGCGTTAATCACTCAATTAT	GAGTCGAGGTCATATCGTTCCACGTAGCGTTAATCACTCAATTAC	AGAATCTATCTCATGAGAAAAGATGTAGGTGTTCGGGTTGCCCAGAAGTCTGCCTATAGTGAGTC	TAGGTGTTCGGGTTGCCCAGAA	BOT	7	diploid	Other	CCTAGTCCCTCTTCCACTTTCGGATTTCCACTTTTCCGAAATGAGTTAGTTTCTTAGTTCGGTATGGGAAATTCATCTTTTCTCATGAGATAGATTCTC[A/G]TAATTGAGTGATTAACGCTACGTGGACTTCTTTCAACTTTAACTTCCACAAGAACTGGGGCAGATGGCACGGGATAGCCTGCCTCACCTAACTGAACTCC	TOP	FAILED	Failed	0.9
697	CMPSNP2623	7	NULL	CM3.5.1_scaffold01599	300306	6583807	[A/G]	CMPSNP2623-0_T_U_2120978817	ACTTCGTCAGTAACGGACGTCAATTTGACGGTTTATGAAACACCTA	GAGTCGAGGTCATATCGTGTCAATTTGACGGTTTATGAAACACCTG	TACCTGGAGATCGTAATCTATTCTCGCAGTATCAATCGGTTCCTACGGTCTGCCTATAGTGAGTC	CGCAGTATCAATCGGTTCCTACG	TOP	7	diploid	Other	aaaactagttacaagaggctcacctgattcgatcttgtcaacaagtcagataagatgactaaggttggaggttctcaatttgacggtttatgaaacacct[G/A]ctacctggagatcgtaatctattcttgagccaagttaacctagttttatgagcatgcgtgagagatgtaaggtaataaatttggtttatcacctagaca	BOT	FAILED	UnresolvedParentalGtype	0.935
698	CMPSNP2625	7	NULL	CM3.5.1_scaffold01599	314107	6597608	[T/C]	CMPSNP2625-0_B_U_2095851977	ACTTCGTCAGTAACGGACAACTGGAGAAATGGTCTCAGCTAAAGT	GAGTCGAGGTCATATCGTAACTGGAGAAATGGTCTCAGCTAAAGC	GTGGGAGACTTGAAGTTGTTTTCTTCCGTACTGTTACAATGTGCGCGTCTGCCTATAGTGAGTC	CTTCCGTACTGTTACAATGTGCGC	BOT	7	diploid	Other	acaagagatagatattaaatttctcttcatctgaggtgcatgcaagacattcttgagtatgatatatctatcattaaaaaacaacttcaagtctcccact[G/A]ctttagctgagaccatttctccagttccaactttgagagtgatctcgccctcaaaaaaccttttccaagaactattttcctgaaatgagaaacaaatat	BOT	FAILED	ClusterHetHomoFused	0.883
699	CMPSNP3813	7	NULL	CM3.5.1_scaffold00090	632759	11514102	[A/G]	CMPSNP3813-0_T_U_2095850352	ACTTCGTCAGTAACGGACCCTTTTCATTGGCCTTAACCCATCA	GAGTCGAGGTCATATCGTCCTTTTCATTGGCCTTAACCCATCG	TCATATGCTTCTCAAATATTTCGTACGTTTCCAGTGCCATCAGCGGTCTGCCTATAGTGAGTC	TACGTTTCCAGTGCCATCAGCG	TOP	7	diploid	Other	atctctttagccgtggctaagaatttatgtttctttgccaaaacatcagacatgttggcaagaatatagacacgggccttttcattggccttaacccatc[G/A]atcatatgcttctcaaatatttcggttagcatttgagatcggggctcgaggacattccttagttaagacaaatcttaaatcatctatgactagtattgt	BOT	FAILED	UnresolvedParentalGtype	0.985
700	CMPSNP559	7	NULL	CM3.5.1_scaffold00027	3003733	21286812	[T/G]	CMPSNP559-0_B_F_1862783549	ACTTCGTCAGTAACGGACGCCTTACAGGCACAGACATTCAATT	GAGTCGAGGTCATATCGTGCCTTACAGGCACAGACATTCAATG	AACAATTAACAGCACAAAGAGAGTTCCGACCAAGGCCAACTCGATGTCTGCCTATAGTGAGTC	TTCCGACCAAGGCCAACTCGAT	BOT	7	diploid	Other	TTTTCTTTATGAACTGAACTCATTTATTGTTCTTCCTCTCTTTGTGCTGTTAATTGTTT[A/C]ATTGAATGTCTGTGCCTGTAAGGCTGTTAATGGAGAAAGAAAACATTTGATCTTTGATTGA	TOP	FAILED	Failed	#N/A
701	CMPSNP765	7	NULL	CM3.5.1_scaffold00029	1328391	2790351	[A/G]	CMPSNP765-0_T_F_1862783729	ACTTCGTCAGTAACGGACGGATTGACCCGCACTTTTGAACTCA	GAGTCGAGGTCATATCGTGGATTGACCCGCACTTTTGAACTCG	CCAAAACTTGCTTTTCATATTCAGGTTGTGAAGGCCGGATTTCCGTCTGCCTATAGTGAGTC	AGGTTGTGAAGGCCGGATTTCC	TOP	7	diploid	Other	TTTATAGCATTGATGCAGGTAAAGTGAGGCAACAAAGTGATTGACCCGCACTTTTGAACTC[G/A]TCCAAAACTTGCTTTTCATATTCATTATTCCCGACGCTTCTAGAGAAATTGCGTTTTAG	BOT	FAILED	UnresolvedParentalGtype	#N/A
702	HS04F11	7	NULL	CM3.5.1_scaffold00071	1178984	17039639	[T/G]	HS04F11-0_B_U_1862784369	ACTTCGTCAGTAACGGACGGGACCCGAACCAGGCCTCT	GAGTCGAGGTCATATCGTGGGACCCGAACCAGGCCTCG	TGCGGAGCTTCTTCTTGAGCACCTCCACGTAGTATGGCCGTCTGCCTATAGTGAGTC	AGCACCTCCACGTAGTATGGCC	BOT	7	diploid	Other	ACCTTAATCTCGACTTTCAACTTATCACTGACGAGGCTACCGGCAAGAAGAAGCTCCGCAT[C/A]GAGGCCTGGTTCGGGTCCAGGAAGACATCCGCTGCTATTAGAACCGCTCTCAGCCATGT	BOT	sub-set 2	removed after hand inspection of LGs	#N/A
703	CMPSNP2055	8	NULL	CM3.5.1_scaffold00036	1942700	12045727	[A/G]	CMPSNP2055-0_T_U_2120978731	ACTTCGTCAGTAACGGACCGATCCCAAAGGATGCACGTATCA	GAGTCGAGGTCATATCGTCGATCCCAAAGGATGCACGTATCG	TCTAGTGACCCCGAAGGATACACAGTCCATCCGTGTGAAGACCGTCTGCCTATAGTGAGTC	ACAGTCCATCCGTGTGAAGACC	TOP	8	diploid	Other	caacagttaacttcctattcaggggtaccctacataaacagtctagtggttccgtagaacgcacacatcagtctcgcgatcccaaaggatgcacgtatc[A/G]gtctagtgaccccgaaggatacacctatcagtttagtgatctcgaaggatgcacgtatcagtctagtgatcccgaaggatacacatatcagtaaggtaca	TOP	FAILED	ClusterHetHomoFused	0.892
704	CMPSNP2128	8	NULL	CM3.5.1_scaffold00058	858163	15381800	[A/G]	CMPSNP2128-0_T_U_2095849269	ACTTCGTCAGTAACGGACGTTTATTACCTCACATCTCTCACGCATA	GAGTCGAGGTCATATCGTGTTTATTACCTCACATCTCTCACGCATG	TCATAAAACTAGGTTAACTAGGCTCATGTTGAAGCCAAGCCGCTGTGGTCTGCCTATAGTGAGTC	ATGTTGAAGCCAAGCCGCTGTG	TOP	8	diploid	Other	aaatctaggtaaaacattcgagcataaccattatattggattttgacccatgatgtcttggtgataaactagttttattacctcacatctctcacgcat[A/G]ctcataaaactaggttaactaggctcaagaaatgattacgatctccaggtagcaagtgttccataaaccatcaacttaaaacctttgaccttagtcatgt	TOP	FAILED	ClusterHetHomoFused	0.877
705	CMPSNP2129	8	NULL	CM3.5.1_scaffold00058	1197199	15720836	[T/G]	CMPSNP2129-0_B_U_2120977665	ACTTCGTCAGTAACGGACTCGTTAATGCCCCTAAAACATAAATAT	GAGTCGAGGTCATATCGTTCGTTAATGCCCCTAAAACATAAATAG	TTTGATTAGAAGTATATTCCTCCTCACTTCCCGAAAGGTTGGCAAGTGGTCTGCCTATAGTGAGTC	ACTTCCCGAAAGGTTGGCAAGTG	BOT	8	diploid	Other	TTTATAGTTTAAAGTTAGCTTTAGTGAAAAGTTTGGGAGATTGTTTATTAAGAGGAGTAAGTTTAGGATGTGAGAGGAGGAATATACTTCTAATCAAAC[A/C]TATTTATGTTTTAGGGGCATTAACGATGGACAAGGGTTGGATGAAACTTAGGAATAAGTTTTCCATTGAGTATAGGAAGTGACCCaatttttagatgttg	TOP	FAILED	UnresolvedParentalGtype	0.826
706	CMPSNP2253	8	NULL	CM3.5.1_scaffold00086	14999	27666591	[A/C]	CMPSNP2253-0_T_U_2095850176	ACTTCGTCAGTAACGGACGGGGATCCATTGCATAATTTGTATGAA	GAGTCGAGGTCATATCGTGGGGATCCATTGCATAATTTGTATGAC	GAGAAGAAAAAGTAAAATTGGTTCTATAGCGTGGGGCCATTGAGCAGTCTGCCTATAGTGAGTC	TATAGCGTGGGGCCATTGAGCA	TOP	8	diploid	Other	TTTTTCATCTATCAAGCTATAGATGAAAATATTTTTGAAAGAATATATCAGGAGTCTTTAGTGCTAAAGCAGCATGGGATCCATTGCATAATTTGTATGA[C/A]GGAGAAGAAAAAGTAAAATTGGTTCGATTGCGAACACTTTGAACTGAATTTGATATATACCATTTGAATGGAAGATGCTGTATCTATTGAAGCATTTTT	BOT	FAILED	UnresolvedParentalGtype	0.938
707	CMPSNP2256	8	NULL	CM3.5.1_scaffold00086	935889	26745701	[G/C]	CMPSNP2256-0_B_U_2120977756	ACTTCGTCAGTAACGGACGTCTAGGTGGTCTCATGCGTACTCACG	GAGTCGAGGTCATATCGTGTCTAGGTGGTCTCATGCGTACTCACC	CGTAGAAGATATAATGTGATGACCTCCCATTGTGGCGTCGATGAAGGTCTGCCTATAGTGAGTC	TCCCATTGTGGCGTCGATGAAG	BOT	8	diploid	Other	GTATATACAgaacgtgtaagcaaataacttcctagccttgatcatagcagaattcaaactctcaaatatattagtggtcatcacattatatcttctacgt[C/G]gtgagtacgcatgagaccacctagaaaaatcaattgattgtaactccttacatataccaagggcagaagattccaacaaacacatgtcgtgtccaaatt	BOT	FAILED	UnresolvedParentalGtype	0.952
708	CMPSNP2392	8	NULL	CM3.5.1_scaffold00107	96153	27778742	[A/G]	CMPSNP2392-0_T_U_2095851124	ACTTCGTCAGTAACGGACGGCATCACATTAGTCTCACATAAAATTTTCA	GAGTCGAGGTCATATCGTGGCATCACATTAGTCTCACATAAAATTTTCG	TTCAAAATGTGATAACTTTATAGCAGTCACATACCGTGAGCCGCCTAGTCTGCCTATAGTGAGTC	GTCACATACCGTGAGCCGCCTA	TOP	8	diploid	Other	ATATGCAATAACAAGTCTTGTATTCAGTGTGTGATTGACATAAATCAAAGCATTCTCAATAATACTTAAGCGCATCACATTAGTCTCACATAAAATTTTC[G/A]CTTCAAAATGTGATAACTTTATAGCATTACTAACATTTATGTTTGTACCACATAAATCCTTCACATCAACATACAAACATATAATCACACAATCAACTT	BOT	FAILED	False SNP	0.754
709	CMPSNP2393	8	NULL	CM3.5.1_scaffold00107	187750	27870339	[T/C]	CMPSNP2393-0_B_U_2120978778	ACTTCGTCAGTAACGGACGAAATTTAGGTCCCGAGGCTATTTTACT	GAGTCGAGGTCATATCGTGAAATTTAGGTCCCGAGGCTATTTTACC	AGTTTGTCAAATACACTTGAACTTTGCACGGCTCCATATTCGGACATGTCTGCCTATAGTGAGTC	GCACGGCTCCATATTCGGACAT	BOT	8	diploid	Other	gcccaaacttattcatacactatagactatttgggctattaatttgaacttaatctatgtttatgtctctacataaagttcaagtgtatttgacaaactc[G/A]gtaaaatagcctcgggacctaaatttattggttttaagattatagcattcaagaataaaattaattgaatcaaataacaaagtacgagttttaggacat	BOT	FAILED	ClusterHetHomoFused	0.877
710	CMPSNP2396	8	NULL	CM3.5.1_scaffold00107	365978	28048567	[T/C]	CMPSNP2396-0_B_U_2120978779	ACTTCGTCAGTAACGGACGTTGAGTTGCCTTCAAAGCTTGCTT	GAGTCGAGGTCATATCGTGTTGAGTTGCCTTCAAAGCTTGCTC	AATACATGATGTGTTCCATGTAAGGGCGCTTGCAGGTATGTCATGTCTGCCTATAGTGAGTC	AGGGCGCTTGCAGGTATGTCAT	BOT	8	diploid	Other	AACTCATATCTTCTCTTAACTCAACTGGTTGCTCATAAAACATGAGAAGAATCTAGAATGTACATTCTTAGCATGAATACATGGAACACATCATGTATTC[G/A]AGCAAGCTTTGAAGGCAACTCAAGTCTATAAGCTACTGACCCAATTTGTTCCACTATCATAAAGGGACCAATATATTTAGGGCTTAACTTACCTTTTCT	BOT	sub-set 1	SNP not used for scaffolding	0.918
711	CMPSNP2439	8	NULL	CM3.5.1_scaffold00112	158954	14438117	[T/C]	CMPSNP2439-0_B_U_2120977871	ACTTCGTCAGTAACGGACTCATCATAAAGATCATAACATGACATGAAT	GAGTCGAGGTCATATCGTTCATCATAAAGATCATAACATGACATGAAC	TTAATCATAACGTTCTTATTCATGTCTCCTCAAGGCACTAGCTCGATGTCTGCCTATAGTGAGTC	CTCCTCAAGGCACTAGCTCGAT	BOT	8	diploid	Other	ATGATGAGTGATATTATGATTGACGATGATGACTGTTATGTTTATGATATTTATGATACatgatatattaattacatgaataagaacgttatgattaat[A/G]ttcatgtcatgttatgatCTTTATGATGATGTTACATGCTTGGGATTGTGGTGTGTCTGTTAACTTTGTCTGTTAAGCTTTTTACCCCACCTATATTGTG	TOP	FAILED	ClusterHetHomoFused	0.75
712	CMPSNP345	8	NULL	CM3.5.1_scaffold00058	376796	14900433	[A/T]	CMPSNP345-0_T_U_1862783334	ACTTCGTCAGTAACGGACGTGCCTCCCACACCATTCATATA	GAGTCGAGGTCATATCGTGTGCCTCCCACACCATTCATATT	CTTCTGTGGCTTACAATTCTCTATCACACGCAGTCGGCTGTCTTGTCTGCCTATAGTGAGTC	ATCACACGCAGTCGGCTGTCTT	TOP	8	diploid	Other	GTCGTGAGAGCTTCTGATGACTATTACCCTCGTGATCCTGCCTCCCACACCATTCATAT[A/T]TCTTCTGTGGCTTACAATTCTCTTTTCCTTGGAGAGTTCATGCAGCCTGACTGGGATATGT	TOP	FAILED	Failed	#N/A
713	AI_08-F01	9	NULL	CM3.5.1_scaffold00005	8356341	23697538	[T/A]	AI_08-F01-0_B_F_1862784142	ACTTCGTCAGTAACGGACGCCTGATGCCCAAACCTGCTGT	GAGTCGAGGTCATATCGTGCCTGATGCCCAAACCTGCTGA	CAATAAAAAAAAAATCCATCAATTAAAGCTCGGTTTTCCGTGGACCGTCTGCCTATAGTGAGTC	AAAGCTCGGTTTTCCGTGGACC	BOT	9	diploid	Other	TAGGGTTTTCTTGAATCATTTGATTTTCCCGTGAAATTGATGGATTTTTTTTTTATTGT[A/T]CAGCAGGTTTGGGCATCAGGGTTACCATTAAACCGGAATATCGAATTACTCCTCCGGTGAG	TOP	sub-set 2	SNP not used for scaffolding	#N/A
714	AI_17-B03	9	NULL	CM3.5.1_scaffold00005	1279392	16620589	[A/G]	AI_17-B03-0_T_F_1862784106	ACTTCGTCAGTAACGGACTATTCAGCATCGGCAATGGGGAA	GAGTCGAGGTCATATCGTTATTCAGCATCGGCAATGGGGAG	TATCCAAATATTCAATTTGCAATTGTGATAACGGTCGCTACACGGGTCTGCCTATAGTGAGTC	TGTGATAACGGTCGCTACACGG	TOP	9	diploid	Other	CAACGACGGGCGGATATGTCCCATCAACCTCCAAATCGGTATTCAGCATCGGCAATGGGGA[G/A]ATATCCAAATATTCAATTTGCAATCCCTCGATGGATTCCTTCGCTATCTCCGTTGCTGC	BOT	FAILED	Failed	#N/A
715	CMPSNP2120	9	NULL	CM3.5.1_scaffold00055	1835710	13138397	[T/C]	CMPSNP2120-0_B_U_2095849233	ACTTCGTCAGTAACGGACAACTTAGAGCATGCTGCTATCTAGATAGAT	GAGTCGAGGTCATATCGTAACTTAGAGCATGCTGCTATCTAGATAGAC	ATGAAAGATTTTCTATCCATGTCTCAAGGGTACGTCCGCGTCATCCGTCTGCCTATAGTGAGTC	CAAGGGTACGTCCGCGTCATCC	BOT	9	diploid	Other	tagattgttagtgaaaaagtagtagcaaaggtattgataaacagtgatagatttatatcatcatctattcaagatagacatggatagaaaatctttcatt[G/A]tctatctagatagcagcatgctctaagtttacttacattctcatattcaaaaatgtcgatgtttagagtcctctactcacttgtttccaaacatttcca	BOT	FAILED	Failed	0.746
716	CMPSNP2194	9	NULL	CM3.5.1_scaffold00074	61024	15279174	[A/T]	CMPSNP2194-0_T_U_2095849831	ACTTCGTCAGTAACGGACGATCAACCTTCGAATGTAAGCCAAA	GAGTCGAGGTCATATCGTGATCAACCTTCGAATGTAAGCCAAT	ATCCCTGAAGACTTCTTAGGTCTTGAGTCGAAGATAGCCAATCACGGTCTGCCTATAGTGAGTC	TTGAGTCGAAGATAGCCAATCACG	TOP	9	diploid	Other	agtctcatcccacacaaaattttctcattttctcatcaacttttgaaaaggttggcaccgaccagtcaggttggagatcaaccttcgaatgtaagccaa[A/T]catccctgaagacttcttaggtcgtgcaaattctttgaccttgacatcttttaaatggtgtcaatcttggactggtttatctcaatccctcgatgcctta	TOP	FAILED	UnresolvedParentalGtype	0.966
717	CMPSNP2195	9	NULL	CM3.5.1_scaffold00074	317976	15022222	[A/C]	CMPSNP2195-0_T_U_2120978756	ACTTCGTCAGTAACGGACGGAGGACAACAAAAAATTTGGACGAA	GAGTCGAGGTCATATCGTGGAGGACAACAAAAAATTTGGACGAC	AAACTGCTTTAAAAAGCTCTGTAACTGTGGACACCAACCGAATATCACGTCTGCCTATAGTGAGTC	CTGTGGACACCAACCGAATATCAC	TOP	9	diploid	Other	CATTTGCACTGATAAAACAGGTACATTGACAACAAACCATATGGTCGTGGACAAGATGTGGATCTGTGAAGAAACGAGGACAACAAAAAATTTGGACGA[A/C]GAAACTGCTTTAAAAAGCTCTGTAAATGAAACGGTATACAATCTCCTTATACAATCTATATTTCAAAATACCAGCTCAGAGGTGGTCAAAGGCAAAGACG	TOP	sub-set 1	SNP not used for scaffolding	0.97
718	CMPSNP553	9	NULL	CM3.5.1_scaffold00051	2391585	121268	[A/G]	CMPSNP553-0_T_F_1862783541	ACTTCGTCAGTAACGGACGTGGTGTTATTGACGCTGTTGCTA	GAGTCGAGGTCATATCGTGTGGTGTTATTGACGCTGTTGCTG	TGTTGACTGTGATTGTTCATCTCCGGCTTTGAGGCAACTCGACTGTCTGCCTATAGTGAGTC	CCGGCTTTGAGGCAACTCGACT	TOP	9	diploid	Other	AGAAGTGCAATCCGAGATCTTGGGGAGAAGTAGAAGTAGTGGTGTTATTGACGCTGTTGCT[G/A]ATGTTGACTGTGATTGTTCATCTTCAATCAAGATTAGCTCGCCCCCCACTAGAATTGAA	BOT	sub-set 2	removed after hand inspection of LGs	#N/A
719	CMPSNP183	10	NULL	CM3.5.1_scaffold00016	2275873	3390137	[A/T]	CMPSNP183-0_T_F_1862783175	ACTTCGTCAGTAACGGACGGAAAAAGAAGGGCAAAATTTGGAA	GAGTCGAGGTCATATCGTGGAAAAAGAAGGGCAAAATTTGGAT	AGATAGAGTGGTAATGAGATTTGAGTGTCGGAGTCGCTCAGTGATACGTCTGCCTATAGTGAGTC	TGTCGGAGTCGCTCAGTGATAC	TOP	10	diploid	Other	ATCCGATCGTCTTCCGGTTACTTTGCCGGAGAGATAGGGAAAAAGAAGGGCAAAATTTGGA[A/T]GAGATAGAGTGGTAATGAGATTTGAGTTGCGAAGGTGTGGATGGGAGAATCGCTGCCAT	BOT	sub-set 2	removed after hand inspection of LGs	#N/A
720	CMPSNP2072	10	NULL	CM3.5.1_scaffold00041	1639385	10348267	[T/C]	CMPSNP2072-0_B_U_2095848798	ACTTCGTCAGTAACGGACCTTTTTCAATGTTCTCACCCATAAAAT	GAGTCGAGGTCATATCGTCTTTTTCAATGTTCTCACCCATAAAAC	ATCATTTTCAAAAAGGAGTCATTCTGGATGGCCGTATTGCACACTGTCTGCCTATAGTGAGTC	CTGGATGGCCGTATTGCACACT	BOT	10	diploid	Other	AAGGAGACTTCTTTGGAACGAAGTATGCATGTTGAAAATAACTCCCCTTTAGAGCATGTTGGCATGATAGTTGAAAATGACTCCTTTTTGAAAATGATT[A/G]TTTTATGGGTGAGAACATTGAAAAAGTTTCTTTGGAATATTTTGATTATGAAAATCTCTCTCATAATGCTTCCTCCCTTGTTAGTAAGTTGAAAAATGTG	TOP	FAILED	Failed	0.889
721	CMPSNP2096	10	NULL	CM3.5.1_scaffold00053	934494	15298130	[T/C]	CMPSNP2096-0_B_U_2120978747	ACTTCGTCAGTAACGGACGACCTTCTTTAATACATTGCACATTTATCT	GAGTCGAGGTCATATCGTGACCTTCTTTAATACATTGCACATTTATCC	CTTTCAATCTAATATTCCTTTACTGCGTTGAGCCTCTACTACCGACAGTCTGCCTATAGTGAGTC	CGTTGAGCCTCTACTACCGACA	BOT	10	diploid	Other	ATATCTTATATGTTAAACTACTTATCAAAAACTTATCAGAAAGCTAAGCTACTCAAAACACATTGACAGATGAACAGTAAAGGAATATTAGATTGAAAGT[G/A]GATAAATGTGCAATGTATTAAAGAAGGTAGACCTTAGACCACTGTACAATATAAATAATATACATTACAAAGAAATACAAAAATGGAAGGTAAAGAAAA	BOT	sub-set 1	removed after hand inspection of LGs	0.656
722	CMPSNP2098	10	NULL	CM3.5.1_scaffold00053	1761893	16125529	[T/C]	CMPSNP2098-0_B_U_2095848899	ACTTCGTCAGTAACGGACGGGTAAAGATGAACATTGGACGAGT	GAGTCGAGGTCATATCGTGGGTAAAGATGAACATTGGACGAGC	AAAATTACATGGAAAGAAAATGTAAGAGCAATGGGGCGCATCTTTATCGTCTGCCTATAGTGAGTC	GAGCAATGGGGCGCATCTTTATC	BOT	10	diploid	Other	TGTTCTATTTTGGTTTCTAAACTTCTACTATTTTAGTCTCTTTTAACTTTTTAAAACAACCTTCAGAGTTGTTCTTACATTTTCTTTCCATGTAATTTTC[G/A]CTCGTCCAATGTTCATCTTTACCCTTCGTGGTTTGAAATTACGATTATCTACAGAGTAATATGCATCTCAAAGCTATGCCATTAGGTTGTTAAAAACAC	BOT	FAILED	Failed	0.942
723	CMPSNP2122	10	NULL	CM3.5.1_scaffold00056	681643	23865979	[A/G]	CMPSNP2122-0_T_U_2095849245	ACTTCGTCAGTAACGGACCAACCAGTTCTTCACTAACCTTCAACCA	GAGTCGAGGTCATATCGTCAACCAGTTCTTCACTAACCTTCAACCG	AAATAATCTTTTAATATTTTTCTGTCTGGTCCGTTAAAGCAGCCATACCGTCTGCCTATAGTGAGTC	GGTCCGTTAAAGCAGCCATACC	TOP	10	diploid	Other	atgtcaacttatatcaacatgctgatcttatagacataagatcataatacattttcattccttcagcttctacaaccagttcttcactaaccttcaacc[A/G]taaataatcttttaatatttttctgtctcataccctatctttgaagccttatttatacatataagatctatatgtataaatcttatttcttaaagataat	TOP	sub-set 1	SNP not used for scaffolding	0.716
724	CMPSNP2123	10	NULL	CM3.5.1_scaffold00056	1256416	24440752	[T/C]	CMPSNP2123-0_B_U_2120977658	ACTTCGTCAGTAACGGACGCCATTCTTTACCAATCTTCTAATCCGATT	GAGTCGAGGTCATATCGTGCCATTCTTTACCAATCTTCTAATCCGATC	AGATTAATGTGACATAATCTTAAATGCCAGCGTGAGTATCATTGTGGGCGTCTGCCTATAGTGAGTC	CAGCGTGAGTATCATTGTGGGC	BOT	10	diploid	Other	tgagatatttaaaactgctaacacacaaaataaaaagcaaaaacattcttcaaataacaatacttatctttggcatttaagattatgtcacattaatctc[G/A]atcggattagaagattggtaaagaatggacttctaaattagttagaagataattcattacctccatgtgaacttgttttgaaggataaatgaataaaag	BOT	FAILED	False SNP	0.762
725	CMPSNP2200	10	NULL	CM3.5.1_scaffold00075	56545	12045196	[A/G]	CMPSNP2200-0_T_U_2095849845	ACTTCGTCAGTAACGGACGTGTCAAGTTTCACGTTGATGCCTACA	GAGTCGAGGTCATATCGTGTGTCAAGTTTCACGTTGATGCCTACG	ACGAATAAGGTGTTCATGCAAACTGCTACTTGTGACGATGCGCGTCTGCCTATAGTGAGTC	ACTGCTACTTGTGACGATGCGC	TOP	10	diploid	Other	GGACAAGGGTTGGATGAAACTTAGGAATAAGTTTTTCCTTGAGTATAGAGAGGGAGTGGCTCAAGTTTAAAAGTTGTCAAGTTTCACGTTGATGCCTAC[A/G]AACGAATAAGGTGTTCATGCAAGAGATGTATGAACTCAAATTGAAACTCATTAGAGGGTGTGGAATGACATCAACTTACTGTTGGAATATCCCCCTACTA	TOP	FAILED	Failed	0.882
726	CMPSNP2201	10	NULL	CM3.5.1_scaffold00075	240908	12229559	[A/G]	CMPSNP2201-0_T_U_2120978758	ACTTCGTCAGTAACGGACGTCGATCGTCGATGGGTTTTTCA	GAGTCGAGGTCATATCGTGTCGATCGTCGATGGGTTTTTCG	CAGTCGATGGTAAAGATTTCTTTTAGCTGTTCGGGAGGACAAACGGTCTGCCTATAGTGAGTC	TAGCTGTTCGGGAGGACAAACG	TOP	10	diploid	Other	GAAGGGCAGCTGATAGAGAAGATGGTGGCCACTGGTTTTTTGATGGAAGGTTGAAGGGCGGGGTTTTTTATGGTGAAAGTCGATCGTCGATGGGTTTTTC[G/A]ACGGTGAAGGGCAGTCGATGGTAAAGATTTCTTTTTGTTAGTTGGGCATATGGATTGAGTGTGGATTAGAGAAGAACCACCATGGATGAAGGTTAGTTG	BOT	sub-set 1	SNP not used for scaffolding	0.705
727	CMPSNP2305	10	NULL	CM3.5.1_scaffold00093	658743	21708524	[T/C]	CMPSNP2305-0_B_U_2120977784	ACTTCGTCAGTAACGGACCGATGACGTTGTACAACTAAACGATT	GAGTCGAGGTCATATCGTCGATGACGTTGTACAACTAAACGATC	TGTAAGATATCATTTATAAGATGTTCAACTTACCGGCAGTTCAGGCTCTGTCTGCCTATAGTGAGTC	ACTTACCGGCAGTTCAGGCTCT	BOT	10	diploid	Other	gtttaatcgcataaataaatattcgcttaaataatatactccacgatcgcgtaaattgtacaacatcatcgttgaacatcttataaatgatatcttacac[G/A]atcgtttagttgtacaacgtcatcgtttaacattatatgtttttccaattgtttaacaatgcgataaattacattttttaaaagattgttttgacttca	BOT	FAILED	Failed	0.762
728	CMPSNP2307	10	NULL	CM3.5.1_scaffold00094	61004	21886681	[T/C]	CMPSNP2307-0_B_U_2095850648	ACTTCGTCAGTAACGGACAGGCTTCAAAAAGAAGGTCTTCGTT	GAGTCGAGGTCATATCGTAGGCTTCAAAAAGAAGGTCTTCGTC	ATGTTTGTAATGCCTGTACAACTTGACCTCAAGGAAGCGGCGATTGTCTGCCTATAGTGAGTC	TGACCTCAAGGAAGCGGCGATT	BOT	10	diploid	Other	ATTATGACGGGATTCACAAAGGATGATAGCATCGGTGTTTGATGTATGATCTTCATGAAGTTGTCAAGCCATTAAAGTTGTACAGGCATTACAAACATC[A/G]ACGAAGACCTTCTTTTTGAAGCCTTTGAGATTCTTAAGAAGGAAAAGAATGCCAAAATGTTTATTGCAATTAATGAAAACTTACGAAGCAGGTGGTTGAG	TOP	FAILED	Failed	0.966
729	CMPSNP2312	10	NULL	CM3.5.1_scaffold00094	716179	22541856	[T/G]	CMPSNP2312-0_B_U_2120977788	ACTTCGTCAGTAACGGACGAATTTAGAAAAATTTAAGGTTTTATCCAT	GAGTCGAGGTCATATCGTGAATTTAGAAAAATTTAAGGTTTTATCCAG	ATTTACTTTAATTTGAGGATAAAAATGCGTTTCACCCACACCGAAGAGTCTGCCTATAGTGAGTC	TGCGTTTCACCCACACCGAAGA	BOT	10	diploid	Other	aaattcgattatcttaggttaaaattggtcattccaaattcttaaaatcaaatcaaaccatcatcaaactcaaatttttatcctcaaattaaagtaaatt[C/A]tggataaaaccttaaatttttctaaattaaggattggccatatcccaactattatttcaaatttaaatcaaactcatgtactaaattcatagtttgatt	BOT	FAILED	ClusterHetHomoFused	0.55
730	CMPSNP2332	10	NULL	CM3.5.1_scaffold00097	379670	8122296	[A/G]	CMPSNP2332-0_T_U_2120977800	ACTTCGTCAGTAACGGACGGAGCTTGTGTGTTTTACTGTCGAGTCTA	GAGTCGAGGTCATATCGTGGAGCTTGTGTGTTTTACTGTCGAGTCTG	GCAGTACGTAGTGACCTTAACTTATCGCTCACCACTTGGAGTCGCGTCTGCCTATAGTGAGTC	ATCGCTCACCACTTGGAGTCGC	TOP	10	diploid	Other	atttaaaagagggtccgaaactgcttttgtgatattttaaatatttttaatgaatcgtaaccggtcttttatgagcttgtgtgttttactgtcgagtct[A/G]agcagtacgtagtgaccttaacttagtcagaaggttgggtcgttaTAGTAAAGTTTAGTAGCGGTGGATGAAAATAATCAATCTTGACCAACTAGAACAA	TOP	FAILED	Failed	0.895
731	CMPSNP2334	10	NULL	CM3.5.1_scaffold00097	539973	8282599	[C/G]	CMPSNP2334-0_T_U_2095850804	ACTTCGTCAGTAACGGACGAAAGGATCTTTTTCCACATTGAATCTC	GAGTCGAGGTCATATCGTGAAAGGATCTTTTTCCACATTGAATCTG	ACAACTATTTACAAAGTGGAGCAGAAATGCGGCCCCTAGACTCGTGTCTGCCTATAGTGAGTC	GAAATGCGGCCCCTAGACTCGT	TOP	10	diploid	Other	GCTACCTGAATTTGCTGAAATTCCCCCAAGGATGCTTGTATCATATTTTCCCACAATCACCTGCTTCCATATATAAAGGATCTTTTTCCACATTGAATCT[C/G]GACAACTATTTACAAAGTGGAGCAAAATTTGTATGCTAATGCCCAGACCACTGAGTTGGAAGAGAAAATATTTGATTATCATGAAAAGCAACATACAAA	BOT	sub-set 1	SNP not used for scaffolding	0.889
732	CMPSNP2335	10	NULL	CM3.5.1_scaffold00097	550587	8293213	[T/A]	CMPSNP2335-0_B_U_2120977803	ACTTCGTCAGTAACGGACTTGGAAAGCTTGACCGTGACAGT	GAGTCGAGGTCATATCGTTTGGAAAGCTTGACCGTGACAGA	AGGATAAATTCGGTTTTAACTAATCGTAACTTGGCTCCGACCTAACGGTCTGCCTATAGTGAGTC	GTAACTTGGCTCCGACCTAACG	BOT	10	diploid	Other	AAGCATAATAGAAGAATTTCATGCAAGCTCTCACTCCaatacgaaagtctagaaggagaatctcttacctagagattagttaaaaccgaatttatccta[A/T]ctgtcacggtcaagctttccaatagtaaagtcctattccataagagaacccaataactgaaataaatagattaataaacagtcgcataaggattaaaatt	TOP	FAILED	UnresolvedParentalGtype	0.972
733	CMPSNP2350	10	NULL	CM3.5.1_scaffold00101	12481	22607458	[A/G]	CMPSNP2350-0_T_U_2120977814	ACTTCGTCAGTAACGGACGGCACCTTAGTTCTCCCTCCAGCA	GAGTCGAGGTCATATCGTGGCACCTTAGTTCTCCCTCCAGCG	GCTCGCTTCCAGAGCTATACAGCCGGTGCTGTCGCCAATTACGTCTGCCTATAGTGAGTC	AGCCGGTGCTGTCGCCAATTAC	TOP	10	diploid	Other	TTCCAATGGTTTCTCACACCGGACAAGCATTCGCCACTCGTTGGAAGCATTGGCCATCTTTGGGACTGCTTTGGATCGCACCTTAGTTCTCCCTCCAGC[A/G]AGCTCGCTTCCAGAGCTATACCTTCGGAGAACTTGTCAGGGACAATGCCAAGAATGAGGGTTGAAGTCCTCAGAGCACGAGCTCCGAAGATCGAAAGGGA	TOP	FAILED	Failed	0.892
734	CMPSNP2355	10	NULL	CM3.5.1_scaffold00101	355219	22950196	[T/C]	CMPSNP2355-0_B_U_2120977817	ACTTCGTCAGTAACGGACGCTTATTGGACCAACGACGTTGAGT	GAGTCGAGGTCATATCGTGCTTATTGGACCAACGACGTTGAGC	GCCCTCACTTATGCAGATCTATCCGCTGTTTGGGTCAGTACATACGTCTGCCTATAGTGAGTC	TCCGCTGTTTGGGTCAGTACATAC	BOT	10	diploid	Other	tatttcgattatgataacctaggtaacttaatcttaatcctaagctaactatgaacttctgttcaaccggttaaccttagatctgcataagtgagggca[A/G]ctcaacgtcgttggtccaataagcctcccatttcaggggtaggaccgggtggatggctaggaacatagggtgcaagacggaattcactcctacccatttt	TOP	FAILED	UnresolvedParentalGtype	0.927
735	CMPSNP2389	10	NULL	CM3.5.1_scaffold00106	380696	13992752	[T/C]	CMPSNP2389-0_B_U_2120978777	ACTTCGTCAGTAACGGACGACCGCCCCAACGCCAAAAT	GAGTCGAGGTCATATCGTGACCGCCCCAACGCCAAAAC	ACAGTCAAGTTTATTGGAGGGCAGCGTTATGAGACCGATGGGCGTCTGCCTATAGTGAGTC	CAGCGTTATGAGACCGATGGGC	BOT	10	diploid	Other	CTTCAGTTTTGGTATATGCAAGCAAAACCAAAACAATTAATTAAAGAGGGAGAAAAAAGAAGCTTTTTGGCATACCATCCCTCCAATAAACTTGACTGTC[G/A]TTTTGGCGTTGGGGCGGTGTACTGCGGTGGCGCCATCACTGGTGATCCTTGATAATATCCTCCTGCAAATAAATCCACACCACCCAAAATTAGTAAATC	BOT	FAILED	Failed	0.824
736	CMPSNP2528	10	NULL	CM3.5.1_scaffold00128	25341	25296852	[A/G]	CMPSNP2528-0_T_U_2120978804	ACTTCGTCAGTAACGGACGTGATTAAAATTAATAAACAACTACGACCGA	GAGTCGAGGTCATATCGTGTGATTAAAATTAATAAACAACTACGACCGG	TGCAAATATATAAATAAAATTCAAAAGACCTCGTACCCTCAATCGGGGGTCTGCCTATAGTGAGTC	GACCTCGTACCCTCAATCGGGG	TOP	10	diploid	Other	CTCCACCATTAAGCTTGCCATTGCCTCTTTTATTTTGTCAATAATATTACATAATTAAATAAAATGAAGTTTGATTAAAATTAATAAACAACTACGACCG[G/A]TTGCAAATATATAAATAAAATTCAAAATATTAATAAATATAAACGCAATACAATTTCTTTTTGATGGATATAGAAAAAACTAGATTCAATTCTAGAAAT	BOT	sub-set 1	SNP not used for scaffolding	0.681
737	CMPSNP2530	10	NULL	CM3.5.1_scaffold00128	88358	25359869	[T/G]	CMPSNP2530-0_B_U_2095851735	ACTTCGTCAGTAACGGACTCTCCGTCACGTCCGTCAAGCT	GAGTCGAGGTCATATCGTTCTCCGTCACGTCCGTCAAGCG	CTCGTCACGGTGTCGAACGGTACAGCCTGCTCCGTTTGAAGTCTGCCTATAGTGAGTC	GGTACAGCCTGCTCCGTTTGAA	BOT	10	diploid	Other	gcggccctggcatggcatgggcgagcgcgcgcgacacaggcaggtgagcgcggcacaacgatgacggacgttcgacaccgtgacgagcgagacgcgcgca[C/A]gcttgacggacgtgacggagacccgcgcgcgcgctccagcaccgcctgggcgcatccggaaccttctatgtcggtcatgaacagtctcatgtcggtggc	BOT	FAILED	Failed	0.455
738	CMPSNP2559	10	NULL	CM3.5.1_scaffold00133	11327	7703986	[T/C]	CMPSNP2559-0_B_U_2120977975	ACTTCGTCAGTAACGGACGAAATAAAATGTTTGTTTTGGTTGATGTAT	GAGTCGAGGTCATATCGTGAAATAAAATGTTTGTTTTGGTTGATGTAC	TGTACAATTTTTACTTTTTAATTTTAAGGTAAATCTCGACCGTTCGTCCGTCTGCCTATAGTGAGTC	GGTAAATCTCGACCGTTCGTCC	BOT	10	diploid	Other	gtttttatatctttatacagttgttttctgatatctatctaaacaaatacaaacattcagtcaaaagttgattaaaattaaaaagtaaaaattgtacat[A/G]tacatcaaccaaaacaaacattttatttagcaatagaatttatttgcccaaaattctactacatattgttgtctaaacaatttcatgttatccataatta	TOP	FAILED	Null Allele	0.616
739	CMPSNP2561	10	NULL	CM3.5.1_scaffold00133	37642	7730301	[A/G]	CMPSNP2561-0_T_U_2095851819	ACTTCGTCAGTAACGGACTTTAGGGGTATTCGGGCATACGA	GAGTCGAGGTCATATCGTTTTAGGGGTATTCGGGCATACGG	CATCGGTAAATAATACCTTGGACAGAGCACAAACGTGTATTCGGGCGTCTGCCTATAGTGAGTC	AGAGCACAAACGTGTATTCGGGC	TOP	10	diploid	Other	aatgtcacactgtgactcggcgacacctaaacaaaagaattaacctaaactactttcaagacataaagataaagtgatttaggggtattcgggcatacg[A/G]ccatcggtaaataataccttggacaattatgcccttgacaCcaagaactctgaggggttttacagtgatttgggttgtggttgacaggcttaccaagtca	TOP	FAILED	Failed	0.987
740	CMPSNP2617	10	NULL	CM3.5.1_scaffold00056	2000030	25184366	[A/C]	CMPSNP2617-0_T_U_2120978012	ACTTCGTCAGTAACGGACCAAAGAGGAGAAGAAAGACAGAAGGGA	GAGTCGAGGTCATATCGTCAAAGAGGAGAAGAAAGACAGAAGGGC	AATTTGGAATATTTAAGAAATGGCCGGGCAACTTAGTACGTTCTCTGGTCTGCCTATAGTGAGTC	CGGGCAACTTAGTACGTTCTCTG	TOP	10	diploid	Other	AAGAAAAAAAAAGACGATGAAACAGACGACGATGGAAGAAAGAAAAGAAGAAAGACAATGAAAGAGACGAAGACAAAGAGGAGAAGAAAGACAGAAGGG[A/C]AAATTTGGAATATTTAAGAAATGGCTAACTTTATGGGTTTGTTATACGGGCCGTAAATATTTTACCGTTTTGTTATACTTAGGAAAGCGGCAAAATATTT	TOP	FAILED	Failed	0.929
741	CMPSNP4084	10	NULL	CM3.5.1_scaffold00106	114832	13726888	[T/G]	CMPSNP4084-0_B_U_2120978775	ACTTCGTCAGTAACGGACGATGACTTTTTTTGCTTTTTCGAACTT	GAGTCGAGGTCATATCGTGATGACTTTTTTTGCTTTTTCGAACTG	TGCCAATCTATGAAGTATCATGATCAAATGCGGTCTCTAGTTACGGGTCTGCCTATAGTGAGTC	ATCAAATGCGGTCTCTAGTTACGG	BOT	10	diploid	Other	TTATCCTCTTATAGTTTTTAATTTAGTCTATCACTATTCGTAAATGTTAAAATTAGATGATAATGAAACTTACATAGCATGATACTTCATAGATTGGCAG[C/A]AGTTCGAAAAAGCAAAAAAAGTCATCTAAGTGAGGAAAAATGAAATTTTTTACTAATTGAAAAATGTAATATACTAGTTGCAAGCCAAGAACCATAAAA	BOT	FAILED	ClusterHetHomoFused	0.896
742	CMPSNP4278	10	NULL	CM3.5.1_scaffold00133	19792	7712451	[A/G]	CMPSNP4278-0_T_U_2095851831	ACTTCGTCAGTAACGGACGAAAACTCTACACATGGTCGCCACA	GAGTCGAGGTCATATCGTGAAAACTCTACACATGGTCGCCACG	GGCCATAATACTCTAATTTTATAACTGGCCTATAACGACCAGGCTCTCAGTCTGCCTATAGTGAGTC	GCCTATAACGACCAGGCTCTCA	TOP	10	diploid	Other	GTACTCGCTGACAGGTTAATAAATGCAAATTGATTATTGATAAAACGTATTTTAACCATTTTTACCTACAAACCCTAAAACTCTACACATGGTCGCCAC[A/G]TGGCCATAATACTCTAATTTTATAACTGAAATCACATTTTTACTTACACGATAGGTGTAACCAATCGGTTAAGATCTCGCAATAATGTAGACAGTTCTGT	TOP	FAILED	Failed	0.848
743	CMPSNP5004	10	NULL	CM3.5.1_scaffold00128	68216	25339727	[T/C]	CMPSNP5004-0_B_U_2120977952	ACTTCGTCAGTAACGGACCAAGTCTACATCCCCGCCGAT	GAGTCGAGGTCATATCGTCAAGTCTACATCCCCGCCGAC	ATGCTTATATCACTACCAGATTCCACGCGGGGATTCTAAGACCGTTGTCTGCCTATAGTGAGTC	ACGCGGGGATTCTAAGACCGTT	BOT	10	diploid	Other	tcattttctttagggaacatcaacaggaatctggtagtgatataagcata[G/A]tcggcggggatgtagacttgctaatgactataagagatatattagataa	BOT	sub-set 1	SNP not used for scaffolding	0.974
744	CMPSNP530	10	NULL	CM3.5.1_scaffold00041	3486962	8500690	[A/G]	CMPSNP530-0_T_F_1862783519	ACTTCGTCAGTAACGGACGTGGCTACCTTGTCACGGATTCTCA	GAGTCGAGGTCATATCGTGTGGCTACCTTGTCACGGATTCTCG	CTTCACAGGAACAGAGGAATCACAGGAATAGTCGTCGTCGCATCGTCTGCCTATAGTGAGTC	ACAGGAATAGTCGTCGTCGCATC	TOP	10	diploid	Other	AAAGGACTTTGATTCTAGTGGTACTATGCTGCTTTTTTTGGCTACCTTGTCACGGATTCTC[G/A]ACTTCACAGGAACAGAGGAATCCCCAGTCGGTGTAACTTTTGTTTTTGTTACTTTTCCA	BOT	sub-set 2	SNP not used for scaffolding	#N/A
745	CMPSNP2069	11	NULL	CM3.5.1_scaffold00039	1466930	22586263	[A/C]	CMPSNP2069-0_T_U_2120978736	ACTTCGTCAGTAACGGACGTGCCTGGACCAAGTAGCCAATTA	GAGTCGAGGTCATATCGTGTGCCTGGACCAAGTAGCCAATTC	TGAGAACACAAGAAATTGGAGTCCTCGGAATTAGTTTGAACCTCCGGTCTGCCTATAGTGAGTC	CCTCGGAATTAGTTTGAACCTCCG	TOP	11	diploid	Other	CATGTATCCCAAGGATACTCTCACAGCACCGGTTGGTTTTCCATTAATTATATCACAATCATCCCAGCAGACATGACCTGCCTGGACCAAGTAGCCAATT[C/A]ATGAGAACACAAGAAATTGGAGTCGAAGGGAAAATGAAATTTAGAAATTTATTTATGACCCACATATTGAGGTAGGAACAAAAACATTTACCGCAATAT	BOT	sub-set 1	SNP not used for scaffolding	0.982
746	CMPSNP2085	11	NULL	CM3.5.1_scaffold00050	70353	6931929	[A/C]	CMPSNP2085-0_T_U_2095848856	ACTTCGTCAGTAACGGACAAATCTTCATTCTTGGACTAGCCAAGA	GAGTCGAGGTCATATCGTAAATCTTCATTCTTGGACTAGCCAAGC	TGCATTATTTCTGGAGAAGAAAACAAGTTCGCCAGGTCAGTGGAGTCTGCCTATAGTGAGTC	ACAAGTTCGCCAGGTCAGTGGA	TOP	11	diploid	Other	GAGGAAACAGTAGACTATGAGGAAGATGGAAGTGAAAGGGTAGATTCCAACGTTAAGGTAGGCTATTCTTTGCAAAATCTTCATTCTTGGACTAGCCAAG[C/A]GTGCATTATTTCTGGAGAAGAAAATCTCCACTGACCCGGTAGCCCACCGGAGGACTTGATGCAGCCTATCAGTGAGATTGATCGGTGCAGTTCCACGAA	BOT	FAILED	Failed	0.891
747	CMPSNP2174	11	NULL	CM3.5.1_scaffold00070	123093	7126374	[A/G]	CMPSNP2174-0_T_U_2120977696	ACTTCGTCAGTAACGGACGACGCGGCAGACGGAAGATTA	GAGTCGAGGTCATATCGTGACGCGGCAGACGGAAGATTG	GGGAGAAGGAGAAATTTAAGGTGACCTTATGTCGATGCCGCCAGTCTGCCTATAGTGAGTC	TGACCTTATGTCGATGCCGCCA	TOP	11	diploid	Other	GGCAGCGGCTTGCGAGCGACGATGAACACCACGCAGACGGAAGAGATGATGTCGAACAAGTTAGGGCTTTTCAGATTACCACGCGGCAGACGGAAGATT[A/G]TGGGAGAAGGAGAAATTTAAGGAAAAAAAGTTAAATTAAAAGTTAGGGCTTTTTTATTAAATTTGGGGAAAAAGAAAAAATTTGGGAAAGTTAAATTAAA	TOP	FAILED	Failed	0.921
748	CMPSNP2238	11	NULL	CM3.5.1_scaffold00082	140111	24915442	[A/G]	CMPSNP2238-0_T_U_2095850131	ACTTCGTCAGTAACGGACGTGCAACTTTCAAACTTGAAATACCCA	GAGTCGAGGTCATATCGTGTGCAACTTTCAAACTTGAAATACCCG	CACCAATTTCATTCTATAAATTATTTTTCGAGACGCAAATAACCGTACCTGTCTGCCTATAGTGAGTC	TTCGAGACGCAAATAACCGTACCT	TOP	11	diploid	Other	GGTATTGATTTTTCTCATGTTTAGAATTAATTTTTAGGCATTTTTTTCATATCGTAGATACTTGACAAGCATCTTGCAACTTTCAAACTTGAAATACCC[A/G]ACACCAATTTCATTCTATAAATTATTTTAGGTGATCATTTAGGATTATTTTTCATATGTTTTATGGAGTTTTGTAGTTAGCGTTTTTCTATCTTGTAAAC	TOP	sub-set 1	SNP not used for scaffolding	0.861
749	CMPSNP2239	11	NULL	CM3.5.1_scaffold00082	168721	24944052	[A/G]	CMPSNP2239-0_T_U_2120977740	ACTTCGTCAGTAACGGACGGCTGATAACCGATTGAAGGAGCTTTATA	GAGTCGAGGTCATATCGTGGCTGATAACCGATTGAAGGAGCTTTATG	TGTAGTTCAGGAGTTGCAAGATAGTTACCAAGGGCGCGTCATTGGGTCTGCCTATAGTGAGTC	GTTACCAAGGGCGCGTCATTGG	TOP	11	diploid	Other	tttaataccatgatgcgcgatggtccttctcccacagtgatttccattaatggtttattgcaagcattaattgctgataaccgattgaaggagctttat[A/G]ttgtagttcaggagttgcaagatatgggctttaagataagcaaaagttctgttcttttgatgcttgatgcatttgctcgagatggaaacatatttgaggt	TOP	sub-set 1	SNP not used for scaffolding	0.908
750	CMPSNP2249	11	NULL	CM3.5.1_scaffold00085	71874	13936809	[T/C]	CMPSNP2249-0_B_U_2120977751	ACTTCGTCAGTAACGGACGTTCTCTCTAGTAGCCTTGTTGGTCTGT	GAGTCGAGGTCATATCGTGTTCTCTCTAGTAGCCTTGTTGGTCTGC	ATTGCTCCTATATGAAAACAATTTAGCGAAAGGTTCGGCACTCGAGTCTGCCTATAGTGAGTC	TAGCGAAAGGTTCGGCACTCGA	BOT	11	diploid	Other	ttccaggtgagcaactaaatgatttataatggttaattatgatttaaacttgtaatatgtaaaaaaaagcaatataattgttttcatataggagcaatc[A/G]cagaccaacaaggctactagagagaagcaaccttacaatcatagcagcgggtcaaagttgtttctacaacgacagcaTGAACTCATTAAGCAAAGAGGGG	TOP	FAILED	Null Allele	0.865
751	CMPSNP2252	11	NULL	CM3.5.1_scaffold00085	1149902	12858781	[A/C]	CMPSNP2252-0_T_U_2120977753	ACTTCGTCAGTAACGGACCCATTAGGGTGTAACTCATAAACGATCAA	GAGTCGAGGTCATATCGTCCATTAGGGTGTAACTCATAAACGATCAC	TAGTGTTCTATAAACAATCGTTTATGCATCGCTAATAGAGTGAATCCCACGTCTGCCTATAGTGAGTC	CATCGCTAATAGAGTGAATCCCAC	TOP	11	diploid	Other	aaacgatcatagttaagtcaaacgatctttaggtacatctaaatgatcttgtcattgcatataaactataaaccattagggtgtaactcataaacgatca[C/A]ttagtgttctataaacaatcgtttatgtaagtaaacgatttcagtaataaaatccaaacgatctttaaacaacatgtaacaaactcttctttttataga	BOT	FAILED	Null Allele	0.795
752	CMPSNP2442	11	NULL	CM3.5.1_scaffold00113	12004	20892186	[T/G]	CMPSNP2442-0_B_U_2120977872	ACTTCGTCAGTAACGGACTTTATGTTATTGGGTTTTAGCGTTTTAT	GAGTCGAGGTCATATCGTTTTATGTTATTGGGTTTTAGCGTTTTAG	TGAATTTAATTAGGTTTTTGGATTCGGCATGGTAACCGATACGGCTGTCTGCCTATAGTGAGTC	CGGCATGGTAACCGATACGGCT	BOT	11	diploid	Other	AACTAATGTTCCAACTTTCTACATCAAGGATCCAAATGTTCCATTACCCCAAGAAGCATTCTATCCAAACCCATGAATCCAAAAACCTAATTAAATTCAA[C/A]TAAAACGCTAAAACCCAATAACATAAATTTAGGGCAATGTTATACGTTGTATTTCAATGCAAACTGTATTACGATGCTCCAAAGATTTTCTAACCACTC	BOT	FAILED	ClusterHetHomoFused	0.802
753	CMPSNP2443	11	NULL	CM3.5.1_scaffold00113	51771	20931953	[T/G]	CMPSNP2443-0_B_U_2095851444	ACTTCGTCAGTAACGGACGTGGCGGAGGAATAGCACCAGTT	GAGTCGAGGTCATATCGTGTGGCGGAGGAATAGCACCAGTG	CATCAGAGAAGCTGGCAGTTAAGGACTTCGGTTGGGCATCGCGTCTGCCTATAGTGAGTC	AAGGACTTCGGTTGGGCATCGC	BOT	11	diploid	Other	TTTAATTTTTACCAATTGATTATTATTATAGCTTGGAGGGCCAAGTTGGAAGGTAAAATTAGGAAGAAGAGATTCTAAAACTGCCAGCTTCTCTGATGT[A/C]ACTGGTGCTATTCCTCCGCCAACCTCAACTCTTGACACCCTTATCAACCGATTCAACACTAAAGGCCTCTCCCCTCGAGACTTGGTTGCCTTATCTGGTA	TOP	FAILED	UnresolvedParentalGtype	0.848
754	CMPSNP3276	11	NULL	CM3.5.1_scaffold00050	2606231	4396051	[A/C]	CMPSNP3276-0_T_U_2120978746	ACTTCGTCAGTAACGGACGTGAAGCTAACCCCAAACACACATTA	GAGTCGAGGTCATATCGTGTGAAGCTAACCCCAAACACACATTC	GTGGATCAAAAGCAAAATCAATTGGGAGTCCACGAAATTCCTGAGGTCTGCCTATAGTGAGTC	TTGGGAGTCCACGAAATTCCTGAG	TOP	11	diploid	Other	gcaaattgtaaggaattaacactacaggccacatactgtaCAAGgtactcatatgaccaaatagattaaacttatttgaagctaaccccaaacacacatt[C/A]tgtggatcaaaagcaaaatcaagaaattcacaatcaaagtgcttccatcccttggcatcaattggatgtctcaacacatcatttgtttcaacacattta	BOT	FAILED	Failed	0.908
755	CMPSNP426	11	NULL	CM3.5.1_scaffold00059	1759756	1759756	[A/G]	CMPSNP426-0_T_F_1862783417	ACTTCGTCAGTAACGGACGCCACAGGTCACAAAAGGGTTTCTA	GAGTCGAGGTCATATCGTGCCACAGGTCACAAAAGGGTTTCTG	AGTCATAATTAAGTTGGGAGGCTGACCTCAAGGAAGCGGCGATTGTCTGCCTATAGTGAGTC	TGACCTCAAGGAAGCGGCGATT	TOP	11	diploid	Other	CATCCTTCTGACCTCGGTAAATTGGCACATAAGTTGCTCCACAGGTCACAAAAGGGTTTCT[G/A]AAGTCATAATTAAGTTGGGAGGCATCTGTCATATTCCTCTCTGCAGCCTGCAGTACTTG	BOT	sub-set 2	SNP not used for scaffolding	#N/A
756	CMPSNP453	11	NULL	CM3.5.1_scaffold00047	2512715	26455597	[T/A]	CMPSNP453-0_B_F_1862783441	ACTTCGTCAGTAACGGACGGGTACGAACAAAACGCCACGT	GAGTCGAGGTCATATCGTGGGTACGAACAAAACGCCACGA	CAACGTCGTTTTAAGCACAACGCTAACGTGGCTCTAAATCGTCGGTCTGCCTATAGTGAGTC	GCTAACGTGGCTCTAAATCGTCG	BOT	11	diploid	Other	TATGTATGTATGTCATGTGGATGGATTTAGATATGCGGTTGTGCTTAAAACGACGTTGA[A/T]CGTGGCGTTTTGTTCGTACCGTTTGGAGGTGCTCTTTGTTCGGGATCATGTTCTTACGTGG	TOP	FAILED	Failed	#N/A
757	HS_35-E11	11	NULL	CM3.5.1_scaffold00020	5588114	19597796	[A/T]	HS_35-E11-0_T_U_1862784073	ACTTCGTCAGTAACGGACGAATTCCCCCTCCAATCCCAAA	GAGTCGAGGTCATATCGTGAATTCCCCCTCCAATCCCAAT	CCAAGCATTACCAATGGCATTGCTCCACTCCTCGACGAGAGTCTGCCTATAGTGAGTC	ATTGCTCCACTCCTCGACGAGA	TOP	11	diploid	Other	CCTTTTTCTTCCAAATTCATTCCTACCCAATTCCCCCTCCAATCCCAA[A/T]TCCAAGCATTACCAATGGCCCATTCCTCGATTGTTCCCAATTTCCATCATCCCCCACGAGT	TOP	sub-set 2	SNP not used for scaffolding	#N/A
758	P02.75b	11	NULL	CM3.5.1_scaffold00052	1877960	30847271	[T/C]	P02.75b-0_B_U_1862784311	ACTTCGTCAGTAACGGACGGAATGGCGGGAATATTGCATGT	GAGTCGAGGTCATATCGTGGAATGGCGGGAATATTGCATGC	TTGGAAGGAAGAGAAGGGCGCGGCATAGTGCAATTCCGAGGTCTGCCTATAGTGAGTC	CGCGGCATAGTGCAATTCCGAG	BOT	11	diploid	Other	CCATGCTTCTTCTAAACTCAACATTGTTTCTCCACATTCATGCCCTTCTCTTCCTTCCAAA[G/A]CATGCAATATTCCCGCCATTCGCCATGCACTCATCACTCTTCTCGGCAACCAATTCTCG	BOT	FAILED	Failed	#N/A
759	PSI_35-H10	11	NULL	CM3.5.1_scaffold00047	105673	28862639	[C/G]	PSI_35-H10-0_T_F_1862784310	ACTTCGTCAGTAACGGACAGAAAGCGAAAAATTGGGAGAAAAC	GAGTCGAGGTCATATCGTAGAAAGCGAAAAATTGGGAGAAAAG	TAGAGAAAAGATTGGAAATGGGTATTCCCACTCGTTGGCATGAGCGTCTGCCTATAGTGAGTC	TATTCCCACTCGTTGGCATGAGC	TOP	11	diploid	Other	AGATCAGGAGTGAACTTTCCGGCGAGGAAACCAAAAAAGAAAGCGAAAAATTGGGAGAAAA[C/G]TTAGAGAAAAGATTGGAAATGGGATTTGTAAAAGTATTGAAATTGTCAAAAGAT	BOT	FAILED	Failed	#N/A
760	CMPSNP1129CE92	12	NULL	CM3.5.1_scaffold00080	1152108	13943385	[A/G]	CMPSNP1129CE92-0_T_F_1862784021	ACTTCGTCAGTAACGGACGCAGATCCGGCAAGTTTCCGTCA	GAGTCGAGGTCATATCGTGCAGATCCGGCAAGTTTCCGTCG	AATCGGAGAGAGTGATTCCACTGGTGGAGACCCCGTAGTGCGTCTGCCTATAGTGAGTC	ACTGGTGGAGACCCCGTAGTGC	TOP	12	diploid	Other	TAAAGTTGAACTCCCAGATAAATCGGGTGTCGCCGGTTCCCAGATCCGGCAAGTTTCCGTC[G/A]GAATCGGAGAGAGTGATTCCGATCTGGATGAGATGGAGGACGTCGACGTTGGATTTGAG	BOT	sub-set 2	SNP not used for scaffolding	#N/A
761	CMPSNP2002	12	NULL	CM3.5.1_scaffold00004	255636	12534642	[A/G]	CMPSNP2002-0_T_U_2120977579	ACTTCGTCAGTAACGGACTTTCTCTCGAGGCTGATTCCTTCA	GAGTCGAGGTCATATCGTTTTCTCTCGAGGCTGATTCCTTCG	TTAAGGACCCTCCCTTTTCTAGGATTGCGCCAGTCTTACATGAGTCTGCCTATAGTGAGTC	TAGGATTGCGCCAGTCTTACATGA	TOP	12	diploid	Other	AAATAAAGCATGGGATGATGAATTTGAAAACACAAGAGCTAATAGGCTAGCTTGCCTACTTTCTGATCACTTTCCCATTTCTCTCGAGGCTGATTCCTTC[G/A]GTTAAGGACCCTCCCTTTTCAGATTTTGTTCTTAATTCTAAACAAAGGAAGGTTAAAAATGCAGTAAAAGCTTGGATGGTTGACTCACAGAACAATTAG	BOT	sub-set 1	SNP not used for scaffolding	0.836
762	CMPSNP2003	12	NULL	CM3.5.1_scaffold00004	1207643	11582635	[T/C]	CMPSNP2003-0_B_U_2095847849	ACTTCGTCAGTAACGGACGGAGAATAAGTGTGGCATTTAGGCACT	GAGTCGAGGTCATATCGTGGAGAATAAGTGTGGCATTTAGGCACC	AGAAGTTGCTCGCCTTAATTAGTGAGTGGTTTAACGGAACTCGGCGTCTGCCTATAGTGAGTC	TGAGTGGTTTAACGGAACTCGGC	BOT	12	diploid	Other	CTAAACACCACACTTATTCTCCTTTCGAGACATAAATGGTGAAGATAAATCACACGATATATATCTAGGTTTCCTCTCTAATTAAGGCGAGCAACTTCTC[G/A]GTGCCTAAATGCCACACTTATTCTCCTTTTGGGACACAAATGATGAAGACAAAATACCATAATGAAGTTTGTTTCTAAACTCTCTTCTCGCGTGTTTAG	BOT	sub-set 1	removed after hand inspection of LGs	0.923
763	CMPSNP2078	12	NULL	CM3.5.1_scaffold00044	2869378	2869378	[T/C]	CMPSNP2078-0_B_U_2120978740	ACTTCGTCAGTAACGGACGATCAAGCGCTCTACAAATGATCAAT	GAGTCGAGGTCATATCGTGATCAAGCGCTCTACAAATGATCAAC	AGCTTAGCTATCCAGCATATGACAAAGGGGTACTTATGGTCGCACGGTCTGCCTATAGTGAGTC	AAAGGGGTACTTATGGTCGCACG	BOT	12	diploid	Other	TTTTGGATAAAAAACTCTTTCTGCCACAAGTAATGTGTCAAACATGCAAGTCTTTACTAATGTGTGTAGGTCTTTGTCATATGCTGGATAGCTAAGCTG[A/G]TTGATCATTTGTAGAGCGCTTGATCTTTACAACAAAATCTTGGAAGTTTCAATAGAAACTTGGAAAGAACCAAAGAAGACTTGAGAAAGAGCTTTGTTTC	TOP	sub-set 1	removed after hand inspection of LGs	0.952
764	CMPSNP2082	12	NULL	CM3.5.1_scaffold00049	187978	15377675	[C/G]	CMPSNP2082-0_T_U_2120978742	ACTTCGTCAGTAACGGACGGGTAGTTACCCTAACTTGTCAAATTAAAAC	GAGTCGAGGTCATATCGTGGGTAGTTACCCTAACTTGTCAAATTAAAAG	ATAGAAAATTCAATAAAAATGTGATTGTGATAACGGTCGCTACACGGGTCTGCCTATAGTGAGTC	TGTGATAACGGTCGCTACACGG	TOP	12	diploid	Other	AAAAGTGAAAATAAAACATTAAATGAGTTTTCTATCTTTCAACCACCATCTTTAATACTGACTTATTAATGGTAGTTACCCTAACTTGTCAAATTAAAA[C/G]AATAGAAAATTCAATAAAAATGTGATATTAACTAAAACATGAGGTCTTCAAAATGTTGGATTCATGGAAGCTTAATGTCTATCCCATAGTCCGCTTCAAC	TOP	sub-set 1	SNP not used for scaffolding	0.623
765	CMPSNP2259	12	NULL	CM3.5.1_scaffold00087	59226	15129472	[A/G]	CMPSNP2259-0_T_U_2095850189	ACTTCGTCAGTAACGGACGAGGTTTCAGAAGAAATGATTCACAGAA	GAGTCGAGGTCATATCGTGAGGTTTCAGAAGAAATGATTCACAGAG	AACACCTACAACTCTTATTGGAGGTCTCCAACCTGATACGGTGTGGTCTGCCTATAGTGAGTC	GTCTCCAACCTGATACGGTGTG	TOP	12	diploid	Other	CTTGCGGAATTTGTGACATGCTAAACCATCATGATGATCAATGTCCTAAGATTAAAGAAGTAAGTGCCATGGGAGGTTTCAGAAGAAATGATTCACAGA[A/G]TAACACCTACAACTCTTATTGGAGGGACCATCCAAATCTTAGGTGGGACTCTCAAGAACTAAAACCTACCTGCTTCTTCTTCCTCATCATTATCACAAGG	TOP	FAILED	UnresolvedParentalGtype	0.887
766	CMPSNP2418	12	NULL	CM3.5.1_scaffold00110	111268	3348956	[A/G]	CMPSNP2418-0_T_U_2095851223	ACTTCGTCAGTAACGGACAAGAAGCTTTATGATAATGAAATGGATCA	GAGTCGAGGTCATATCGTAAGAAGCTTTATGATAATGAAATGGATCG	TAGAATTTACTTGCAAGCTAACTTTTTTCGCACGAGGTGATATGCGTGGTCTGCCTATAGTGAGTC	TTTCGCACGAGGTGATATGCGTG	TOP	12	diploid	Other	ACAAAAGAAGGTTTGTGTTTTGATATTCTCGATATGTTCTTCCATATCTTGTATCCTCTCCCATTCATTAAAAGAAGCTTTATGATAATGAAATGGATC[A/G]ATAGAATTTACTTGCAAGCTAACTTTTAGCAATATGTTACTTTGTTTATTCATGTGTTACTCTATGCCATGTTATTAGCTGACCGTTTTTTGTTTATTGT	TOP	sub-set 1	removed after hand inspection of LGs	0.756
[truncated: 2 more rows]

## Sheet: Table S3
Table S3. Segregation distortion in the PS x SC F2 mapping population. *=0.1, **0.05, ***=0.01, ****=0.00, *****=0.0001
SORT	LG	S/n	Nr	Locus	Position	a	h	b	c	d	-	X2	Df	Signif.	Classification
1	1	1	1	AI_09-F07	0	19	87	32	0	0	0	11.84	2	****	[a:h:b]			AI_09-F07	1	0	92221	19	87	32	0	0	0	11.84	2	****
[truncated: 579 more rows]

## Sheet: Table S4
Tabe S4. Chimeric and misassembled scaffolds identified in assembly v 3.5 anjd new scaffolds created for v 3.5.1
[truncated: 15 more rows]

[truncated: 5 more sheets: Table S5, Table S6, Table S7, Table S8, TableS9]
